# Supplementary material for: Characterizing ligand-receptor interactions and unveiling the pro-tumorigenic role of CCL16-CCR1 axis in the microenvironment of hepatocellular carcinoma
Source: Front Immunol. 2024 Jan 11;14:1299953. doi: 10.3389/fimmu.2023.1299953 (PMC10808667; doi:10.3389/fimmu.2023.1299953)
Supplement: Supplementary file 1 — The receptor-ligand pairs and pathway enrichment results for the interactions between different cell types, as identified by CellChat. [file DataSheet_1.xlsx]

## Sheet: Sheet1
source	target	ligand	receptor	prob	pval	interaction_name	interaction_name_2	pathway_name	annotation	evidence
aneuploid	Endothelial	GDF15	TGFBR2	0.0062538	0	GDF15_TGFBR2	GDF15 - TGFBR2	GDF	Secreted Signaling	KEGG: hsa04350
Fibroblasts	Fibroblasts	PDGFA	PDGFRB	0.00198024	0	PDGFA_PDGFRB	PDGFA - PDGFRB	PDGF	Secreted Signaling	PMID: 15207812
Endothelial	Fibroblasts	PDGFD	PDGFRB	0.00195891	0	PDGFD_PDGFRB	PDGFD - PDGFRB	PDGF	Secreted Signaling	PMID: 15207812
Macrophage	Endothelial	VEGFA	FLT1	0.00422835	0	VEGFA_VEGFR1	VEGFA - VEGFR1	VEGF	Secreted Signaling	KEGG: hsa04370; PMID: 16633338
Mast cells	Endothelial	VEGFA	FLT1	0.00997816	0	VEGFA_VEGFR1	VEGFA - VEGFR1	VEGF	Secreted Signaling	KEGG: hsa04370; PMID: 16633338
Monocytes	Endothelial	VEGFA	FLT1	0.00615085	0	VEGFA_VEGFR1	VEGFA - VEGFR1	VEGF	Secreted Signaling	KEGG: hsa04370; PMID: 16633338
Macrophage	Endothelial	VEGFA	KDR	0.00116483	0	VEGFA_VEGFR2	VEGFA - VEGFR2	VEGF	Secreted Signaling	KEGG: hsa04370; PMID: 16633338
Mast cells	Endothelial	VEGFA	KDR	0.00276034	0	VEGFA_VEGFR2	VEGFA - VEGFR2	VEGF	Secreted Signaling	KEGG: hsa04370; PMID: 16633338
Monocytes	Endothelial	VEGFA	KDR	0.00169681	0	VEGFA_VEGFR2	VEGFA - VEGFR2	VEGF	Secreted Signaling	KEGG: hsa04370; PMID: 16633338
Fibroblasts	Endothelial	PGF	FLT1	0.025039	0	PGF_VEGFR1	PGF - VEGFR1	VEGF	Secreted Signaling	KEGG: hsa04370; PMID: 16633338
Macrophage	Endothelial	VEGFA	FLT1_KDR	0.00228369	0	VEGFA_VEGFR1R2	VEGFA - VEGFR1R2	VEGF	Secreted Signaling	PMID: 16633338
Mast cells	Endothelial	VEGFA	FLT1_KDR	0.00540347	0	VEGFA_VEGFR1R2	VEGFA - VEGFR1R2	VEGF	Secreted Signaling	PMID: 16633338
Monocytes	Endothelial	VEGFA	FLT1_KDR	0.00332497	0	VEGFA_VEGFR1R2	VEGFA - VEGFR1R2	VEGF	Secreted Signaling	PMID: 16633338
Cycling	Macrophage	CCL5	CCR1	0.00184842	0	CCL5_CCR1	CCL5 - CCR1	CCL	Secreted Signaling	KEGG: hsa04060
Macrophage	Macrophage	CCL5	CCR1	0.00107174	0	CCL5_CCR1	CCL5 - CCR1	CCL	Secreted Signaling	KEGG: hsa04060
Myeloid DC	Macrophage	CCL5	CCR1	0.000562863	0	CCL5_CCR1	CCL5 - CCR1	CCL	Secreted Signaling	KEGG: hsa04060
Plasma	Macrophage	CCL5	CCR1	0.000398267	0	CCL5_CCR1	CCL5 - CCR1	CCL	Secreted Signaling	KEGG: hsa04060
T/NK	Macrophage	CCL5	CCR1	0.00780593	0	CCL5_CCR1	CCL5 - CCR1	CCL	Secreted Signaling	KEGG: hsa04060
aneuploid	Macrophage	CCL3	CCR1	0.000879257	0	CCL3_CCR1	CCL3 - CCR1	CCL	Secreted Signaling	KEGG: hsa04060
B_cells	Macrophage	CCL3	CCR1	0.00140383	0	CCL3_CCR1	CCL3 - CCR1	CCL	Secreted Signaling	KEGG: hsa04060
Cycling	Macrophage	CCL3	CCR1	0.00188973	0	CCL3_CCR1	CCL3 - CCR1	CCL	Secreted Signaling	KEGG: hsa04060
Endothelial	Macrophage	CCL3	CCR1	0.00122317	0	CCL3_CCR1	CCL3 - CCR1	CCL	Secreted Signaling	KEGG: hsa04060
Fibroblasts	Macrophage	CCL3	CCR1	0.0011902	0	CCL3_CCR1	CCL3 - CCR1	CCL	Secreted Signaling	KEGG: hsa04060
Hepatocytes	Macrophage	CCL3	CCR1	0.00120202	0	CCL3_CCR1	CCL3 - CCR1	CCL	Secreted Signaling	KEGG: hsa04060
Macrophage	Macrophage	CCL3	CCR1	0.0148803	0	CCL3_CCR1	CCL3 - CCR1	CCL	Secreted Signaling	KEGG: hsa04060
Monocytes	Macrophage	CCL3	CCR1	0.0103536	0	CCL3_CCR1	CCL3 - CCR1	CCL	Secreted Signaling	KEGG: hsa04060
Myeloid DC	Macrophage	CCL3	CCR1	0.00107449	0	CCL3_CCR1	CCL3 - CCR1	CCL	Secreted Signaling	KEGG: hsa04060
Plasma	Macrophage	CCL3	CCR1	0.000442076	0	CCL3_CCR1	CCL3 - CCR1	CCL	Secreted Signaling	KEGG: hsa04060
Plasmacytoid DC	Macrophage	CCL3	CCR1	0.000707784	0	CCL3_CCR1	CCL3 - CCR1	CCL	Secreted Signaling	KEGG: hsa04060
T/NK	Macrophage	CCL3	CCR1	0.00179526	0	CCL3_CCR1	CCL3 - CCR1	CCL	Secreted Signaling	KEGG: hsa04060
aneuploid	Macrophage	CCL3L3	CCR1	0.000477189	0	CCL3L3_CCR1	CCL3L3 - CCR1	CCL	Secreted Signaling	KEGG: hsa04060
Cycling	Macrophage	CCL3L3	CCR1	0.00143392	0	CCL3L3_CCR1	CCL3L3 - CCR1	CCL	Secreted Signaling	KEGG: hsa04060
Macrophage	Macrophage	CCL3L3	CCR1	0.0102211	0	CCL3L3_CCR1	CCL3L3 - CCR1	CCL	Secreted Signaling	KEGG: hsa04060
Monocytes	Macrophage	CCL3L3	CCR1	0.00743789	0	CCL3L3_CCR1	CCL3L3 - CCR1	CCL	Secreted Signaling	KEGG: hsa04060
Endothelial	Macrophage	CCL14	CCR1	0.000981786	0	CCL14_CCR1	CCL14 - CCR1	CCL	Secreted Signaling	KEGG: hsa04060
aneuploid	Macrophage	CCL15	CCR1	0.00346553	0	CCL15_CCR1	CCL15 - CCR1	CCL	Secreted Signaling	KEGG: hsa04060
Hepatocytes	Macrophage	CCL15	CCR1	0.000521452	0	CCL15_CCR1	CCL15 - CCR1	CCL	Secreted Signaling	KEGG: hsa04060
aneuploid	Macrophage	CCL16	CCR1	0.00384221	0	CCL16_CCR1	CCL16 - CCR1	CCL	Secreted Signaling	KEGG: hsa04060
aneuploid	T/NK	CCL20	CCR6	0.00127118	0	CCL20_CCR6	CCL20 - CCR6	CCL	Secreted Signaling	KEGG: hsa04060
Cycling	T/NK	CCL20	CCR6	0.00167121	0	CCL20_CCR6	CCL20 - CCR6	CCL	Secreted Signaling	KEGG: hsa04060
Hepatocytes	T/NK	CCL20	CCR6	0.00297378	0	CCL20_CCR6	CCL20 - CCR6	CCL	Secreted Signaling	KEGG: hsa04060
Macrophage	T/NK	CCL20	CCR6	0.0022614	0	CCL20_CCR6	CCL20 - CCR6	CCL	Secreted Signaling	KEGG: hsa04060
Monocytes	T/NK	CCL20	CCR6	0.00304444	0	CCL20_CCR6	CCL20 - CCR6	CCL	Secreted Signaling	KEGG: hsa04060
Plasma	Plasmacytoid DC	CXCL10	CXCR3	0.00298813	0	CXCL10_CXCR3	CXCL10 - CXCR3	CXCL	Secreted Signaling	KEGG: hsa04060
Endothelial	B_cells	CXCL12	CXCR4	0.0170673	0	CXCL12_CXCR4	CXCL12 - CXCR4	CXCL	Secreted Signaling	KEGG: hsa04060
Macrophage	B_cells	CXCL12	CXCR4	0.0202269	0	CXCL12_CXCR4	CXCL12 - CXCR4	CXCL	Secreted Signaling	KEGG: hsa04060
Endothelial	Cycling	CXCL12	CXCR4	0.0096307	0	CXCL12_CXCR4	CXCL12 - CXCR4	CXCL	Secreted Signaling	KEGG: hsa04060
Macrophage	Cycling	CXCL12	CXCR4	0.0114296	0	CXCL12_CXCR4	CXCL12 - CXCR4	CXCL	Secreted Signaling	KEGG: hsa04060
Endothelial	Endothelial	CXCL12	CXCR4	0.0014779	0	CXCL12_CXCR4	CXCL12 - CXCR4	CXCL	Secreted Signaling	KEGG: hsa04060
Macrophage	Endothelial	CXCL12	CXCR4	0.00175666	0	CXCL12_CXCR4	CXCL12 - CXCR4	CXCL	Secreted Signaling	KEGG: hsa04060
Endothelial	Fibroblasts	CXCL12	CXCR4	0.00125956	0	CXCL12_CXCR4	CXCL12 - CXCR4	CXCL	Secreted Signaling	KEGG: hsa04060
Macrophage	Fibroblasts	CXCL12	CXCR4	0.0014972	0	CXCL12_CXCR4	CXCL12 - CXCR4	CXCL	Secreted Signaling	KEGG: hsa04060
Endothelial	Macrophage	CXCL12	CXCR4	0.0078924	0	CXCL12_CXCR4	CXCL12 - CXCR4	CXCL	Secreted Signaling	KEGG: hsa04060
Macrophage	Macrophage	CXCL12	CXCR4	0.0093697	0	CXCL12_CXCR4	CXCL12 - CXCR4	CXCL	Secreted Signaling	KEGG: hsa04060
Endothelial	Mast cells	CXCL12	CXCR4	0.00208147	0	CXCL12_CXCR4	CXCL12 - CXCR4	CXCL	Secreted Signaling	KEGG: hsa04060
Macrophage	Mast cells	CXCL12	CXCR4	0.00247379	0	CXCL12_CXCR4	CXCL12 - CXCR4	CXCL	Secreted Signaling	KEGG: hsa04060
Endothelial	Monocytes	CXCL12	CXCR4	0.00960614	0	CXCL12_CXCR4	CXCL12 - CXCR4	CXCL	Secreted Signaling	KEGG: hsa04060
Macrophage	Monocytes	CXCL12	CXCR4	0.0114005	0	CXCL12_CXCR4	CXCL12 - CXCR4	CXCL	Secreted Signaling	KEGG: hsa04060
Endothelial	Myeloid DC	CXCL12	CXCR4	0.0120382	0	CXCL12_CXCR4	CXCL12 - CXCR4	CXCL	Secreted Signaling	KEGG: hsa04060
Macrophage	Myeloid DC	CXCL12	CXCR4	0.0142804	0	CXCL12_CXCR4	CXCL12 - CXCR4	CXCL	Secreted Signaling	KEGG: hsa04060
Endothelial	Plasma	CXCL12	CXCR4	0.00873636	0	CXCL12_CXCR4	CXCL12 - CXCR4	CXCL	Secreted Signaling	KEGG: hsa04060
Macrophage	Plasma	CXCL12	CXCR4	0.01037	0	CXCL12_CXCR4	CXCL12 - CXCR4	CXCL	Secreted Signaling	KEGG: hsa04060
Endothelial	Plasmacytoid DC	CXCL12	CXCR4	0.0170943	0	CXCL12_CXCR4	CXCL12 - CXCR4	CXCL	Secreted Signaling	KEGG: hsa04060
Macrophage	Plasmacytoid DC	CXCL12	CXCR4	0.0202589	0	CXCL12_CXCR4	CXCL12 - CXCR4	CXCL	Secreted Signaling	KEGG: hsa04060
Endothelial	T/NK	CXCL12	CXCR4	0.0169885	0	CXCL12_CXCR4	CXCL12 - CXCR4	CXCL	Secreted Signaling	KEGG: hsa04060
Macrophage	T/NK	CXCL12	CXCR4	0.0201339	0	CXCL12_CXCR4	CXCL12 - CXCR4	CXCL	Secreted Signaling	KEGG: hsa04060
aneuploid	B_cells	MIF	CD74_CXCR4	0.146094	0	MIF_CD74_CXCR4	MIF - (CD74+CXCR4)	MIF	Secreted Signaling	PMID: 29637711; PMID: 24760155
B_cells	B_cells	MIF	CD74_CXCR4	0.0929861	0	MIF_CD74_CXCR4	MIF - (CD74+CXCR4)	MIF	Secreted Signaling	PMID: 29637711; PMID: 24760155
Cycling	B_cells	MIF	CD74_CXCR4	0.126266	0	MIF_CD74_CXCR4	MIF - (CD74+CXCR4)	MIF	Secreted Signaling	PMID: 29637711; PMID: 24760155
Endothelial	B_cells	MIF	CD74_CXCR4	0.144294	0	MIF_CD74_CXCR4	MIF - (CD74+CXCR4)	MIF	Secreted Signaling	PMID: 29637711; PMID: 24760155
Fibroblasts	B_cells	MIF	CD74_CXCR4	0.162359	0	MIF_CD74_CXCR4	MIF - (CD74+CXCR4)	MIF	Secreted Signaling	PMID: 29637711; PMID: 24760155
Hepatocytes	B_cells	MIF	CD74_CXCR4	0.163583	0	MIF_CD74_CXCR4	MIF - (CD74+CXCR4)	MIF	Secreted Signaling	PMID: 29637711; PMID: 24760155
Macrophage	B_cells	MIF	CD74_CXCR4	0.100249	0	MIF_CD74_CXCR4	MIF - (CD74+CXCR4)	MIF	Secreted Signaling	PMID: 29637711; PMID: 24760155
Monocytes	B_cells	MIF	CD74_CXCR4	0.106688	0	MIF_CD74_CXCR4	MIF - (CD74+CXCR4)	MIF	Secreted Signaling	PMID: 29637711; PMID: 24760155
Myeloid DC	B_cells	MIF	CD74_CXCR4	0.113792	0	MIF_CD74_CXCR4	MIF - (CD74+CXCR4)	MIF	Secreted Signaling	PMID: 29637711; PMID: 24760155
T/NK	B_cells	MIF	CD74_CXCR4	0.104207	0	MIF_CD74_CXCR4	MIF - (CD74+CXCR4)	MIF	Secreted Signaling	PMID: 29637711; PMID: 24760155
aneuploid	Cycling	MIF	CD74_CXCR4	0.0928913	0	MIF_CD74_CXCR4	MIF - (CD74+CXCR4)	MIF	Secreted Signaling	PMID: 29637711; PMID: 24760155
Cycling	Cycling	MIF	CD74_CXCR4	0.0796112	0	MIF_CD74_CXCR4	MIF - (CD74+CXCR4)	MIF	Secreted Signaling	PMID: 29637711; PMID: 24760155
Endothelial	Cycling	MIF	CD74_CXCR4	0.0916768	0	MIF_CD74_CXCR4	MIF - (CD74+CXCR4)	MIF	Secreted Signaling	PMID: 29637711; PMID: 24760155
Fibroblasts	Cycling	MIF	CD74_CXCR4	0.103954	0	MIF_CD74_CXCR4	MIF - (CD74+CXCR4)	MIF	Secreted Signaling	PMID: 29637711; PMID: 24760155
Hepatocytes	Cycling	MIF	CD74_CXCR4	0.104793	0	MIF_CD74_CXCR4	MIF - (CD74+CXCR4)	MIF	Secreted Signaling	PMID: 29637711; PMID: 24760155
Monocytes	Cycling	MIF	CD74_CXCR4	0.0667145	0	MIF_CD74_CXCR4	MIF - (CD74+CXCR4)	MIF	Secreted Signaling	PMID: 29637711; PMID: 24760155
Myeloid DC	Cycling	MIF	CD74_CXCR4	0.0713696	0.03	MIF_CD74_CXCR4	MIF - (CD74+CXCR4)	MIF	Secreted Signaling	PMID: 29637711; PMID: 24760155
T/NK	Cycling	MIF	CD74_CXCR4	0.0650954	0.01	MIF_CD74_CXCR4	MIF - (CD74+CXCR4)	MIF	Secreted Signaling	PMID: 29637711; PMID: 24760155
aneuploid	Macrophage	MIF	CD74_CXCR4	0.107716	0	MIF_CD74_CXCR4	MIF - (CD74+CXCR4)	MIF	Secreted Signaling	PMID: 29637711; PMID: 24760155
B_cells	Macrophage	MIF	CD74_CXCR4	0.0674576	0.01	MIF_CD74_CXCR4	MIF - (CD74+CXCR4)	MIF	Secreted Signaling	PMID: 29637711; PMID: 24760155
Cycling	Macrophage	MIF	CD74_CXCR4	0.092533	0	MIF_CD74_CXCR4	MIF - (CD74+CXCR4)	MIF	Secreted Signaling	PMID: 29637711; PMID: 24760155
Endothelial	Macrophage	MIF	CD74_CXCR4	0.106331	0	MIF_CD74_CXCR4	MIF - (CD74+CXCR4)	MIF	Secreted Signaling	PMID: 29637711; PMID: 24760155
Fibroblasts	Macrophage	MIF	CD74_CXCR4	0.120311	0	MIF_CD74_CXCR4	MIF - (CD74+CXCR4)	MIF	Secreted Signaling	PMID: 29637711; PMID: 24760155
Hepatocytes	Macrophage	MIF	CD74_CXCR4	0.121264	0	MIF_CD74_CXCR4	MIF - (CD74+CXCR4)	MIF	Secreted Signaling	PMID: 29637711; PMID: 24760155
Macrophage	Macrophage	MIF	CD74_CXCR4	0.0728864	0	MIF_CD74_CXCR4	MIF - (CD74+CXCR4)	MIF	Secreted Signaling	PMID: 29637711; PMID: 24760155
Monocytes	Macrophage	MIF	CD74_CXCR4	0.0777199	0	MIF_CD74_CXCR4	MIF - (CD74+CXCR4)	MIF	Secreted Signaling	PMID: 29637711; PMID: 24760155
Myeloid DC	Macrophage	MIF	CD74_CXCR4	0.0830745	0	MIF_CD74_CXCR4	MIF - (CD74+CXCR4)	MIF	Secreted Signaling	PMID: 29637711; PMID: 24760155
T/NK	Macrophage	MIF	CD74_CXCR4	0.0758554	0	MIF_CD74_CXCR4	MIF - (CD74+CXCR4)	MIF	Secreted Signaling	PMID: 29637711; PMID: 24760155
aneuploid	Monocytes	MIF	CD74_CXCR4	0.114708	0	MIF_CD74_CXCR4	MIF - (CD74+CXCR4)	MIF	Secreted Signaling	PMID: 29637711; PMID: 24760155
B_cells	Monocytes	MIF	CD74_CXCR4	0.0720469	0	MIF_CD74_CXCR4	MIF - (CD74+CXCR4)	MIF	Secreted Signaling	PMID: 29637711; PMID: 24760155
Cycling	Monocytes	MIF	CD74_CXCR4	0.0986478	0	MIF_CD74_CXCR4	MIF - (CD74+CXCR4)	MIF	Secreted Signaling	PMID: 29637711; PMID: 24760155
Endothelial	Monocytes	MIF	CD74_CXCR4	0.113244	0	MIF_CD74_CXCR4	MIF - (CD74+CXCR4)	MIF	Secreted Signaling	PMID: 29637711; PMID: 24760155
Fibroblasts	Monocytes	MIF	CD74_CXCR4	0.128002	0	MIF_CD74_CXCR4	MIF - (CD74+CXCR4)	MIF	Secreted Signaling	PMID: 29637711; PMID: 24760155
Hepatocytes	Monocytes	MIF	CD74_CXCR4	0.129008	0	MIF_CD74_CXCR4	MIF - (CD74+CXCR4)	MIF	Secreted Signaling	PMID: 29637711; PMID: 24760155
Macrophage	Monocytes	MIF	CD74_CXCR4	0.0778142	0	MIF_CD74_CXCR4	MIF - (CD74+CXCR4)	MIF	Secreted Signaling	PMID: 29637711; PMID: 24760155
Monocytes	Monocytes	MIF	CD74_CXCR4	0.0829452	0	MIF_CD74_CXCR4	MIF - (CD74+CXCR4)	MIF	Secreted Signaling	PMID: 29637711; PMID: 24760155
Myeloid DC	Monocytes	MIF	CD74_CXCR4	0.0886252	0	MIF_CD74_CXCR4	MIF - (CD74+CXCR4)	MIF	Secreted Signaling	PMID: 29637711; PMID: 24760155
T/NK	Monocytes	MIF	CD74_CXCR4	0.0809664	0	MIF_CD74_CXCR4	MIF - (CD74+CXCR4)	MIF	Secreted Signaling	PMID: 29637711; PMID: 24760155
aneuploid	Myeloid DC	MIF	CD74_CXCR4	0.13768	0	MIF_CD74_CXCR4	MIF - (CD74+CXCR4)	MIF	Secreted Signaling	PMID: 29637711; PMID: 24760155
B_cells	Myeloid DC	MIF	CD74_CXCR4	0.0873185	0	MIF_CD74_CXCR4	MIF - (CD74+CXCR4)	MIF	Secreted Signaling	PMID: 29637711; PMID: 24760155
Cycling	Myeloid DC	MIF	CD74_CXCR4	0.118836	0	MIF_CD74_CXCR4	MIF - (CD74+CXCR4)	MIF	Secreted Signaling	PMID: 29637711; PMID: 24760155
Endothelial	Myeloid DC	MIF	CD74_CXCR4	0.135968	0	MIF_CD74_CXCR4	MIF - (CD74+CXCR4)	MIF	Secreted Signaling	PMID: 29637711; PMID: 24760155
Fibroblasts	Myeloid DC	MIF	CD74_CXCR4	0.153177	0	MIF_CD74_CXCR4	MIF - (CD74+CXCR4)	MIF	Secreted Signaling	PMID: 29637711; PMID: 24760155
Hepatocytes	Myeloid DC	MIF	CD74_CXCR4	0.154345	0	MIF_CD74_CXCR4	MIF - (CD74+CXCR4)	MIF	Secreted Signaling	PMID: 29637711; PMID: 24760155
Macrophage	Myeloid DC	MIF	CD74_CXCR4	0.0941842	0	MIF_CD74_CXCR4	MIF - (CD74+CXCR4)	MIF	Secreted Signaling	PMID: 29637711; PMID: 24760155
Monocytes	Myeloid DC	MIF	CD74_CXCR4	0.100277	0	MIF_CD74_CXCR4	MIF - (CD74+CXCR4)	MIF	Secreted Signaling	PMID: 29637711; PMID: 24760155
Myeloid DC	Myeloid DC	MIF	CD74_CXCR4	0.107006	0	MIF_CD74_CXCR4	MIF - (CD74+CXCR4)	MIF	Secreted Signaling	PMID: 29637711; PMID: 24760155
T/NK	Myeloid DC	MIF	CD74_CXCR4	0.0979291	0	MIF_CD74_CXCR4	MIF - (CD74+CXCR4)	MIF	Secreted Signaling	PMID: 29637711; PMID: 24760155
aneuploid	Plasma	MIF	CD74_CXCR4	0.0832397	0	MIF_CD74_CXCR4	MIF - (CD74+CXCR4)	MIF	Secreted Signaling	PMID: 29637711; PMID: 24760155
Cycling	Plasma	MIF	CD74_CXCR4	0.071231	0	MIF_CD74_CXCR4	MIF - (CD74+CXCR4)	MIF	Secreted Signaling	PMID: 29637711; PMID: 24760155
Endothelial	Plasma	MIF	CD74_CXCR4	0.08214	0	MIF_CD74_CXCR4	MIF - (CD74+CXCR4)	MIF	Secreted Signaling	PMID: 29637711; PMID: 24760155
Fibroblasts	Plasma	MIF	CD74_CXCR4	0.0932714	0	MIF_CD74_CXCR4	MIF - (CD74+CXCR4)	MIF	Secreted Signaling	PMID: 29637711; PMID: 24760155
Hepatocytes	Plasma	MIF	CD74_CXCR4	0.0940333	0	MIF_CD74_CXCR4	MIF - (CD74+CXCR4)	MIF	Secreted Signaling	PMID: 29637711; PMID: 24760155
aneuploid	Plasmacytoid DC	MIF	CD74_CXCR4	0.152919	0	MIF_CD74_CXCR4	MIF - (CD74+CXCR4)	MIF	Secreted Signaling	PMID: 29637711; PMID: 24760155
B_cells	Plasmacytoid DC	MIF	CD74_CXCR4	0.0976137	0	MIF_CD74_CXCR4	MIF - (CD74+CXCR4)	MIF	Secreted Signaling	PMID: 29637711; PMID: 24760155
Cycling	Plasmacytoid DC	MIF	CD74_CXCR4	0.132308	0	MIF_CD74_CXCR4	MIF - (CD74+CXCR4)	MIF	Secreted Signaling	PMID: 29637711; PMID: 24760155
Endothelial	Plasmacytoid DC	MIF	CD74_CXCR4	0.15105	0	MIF_CD74_CXCR4	MIF - (CD74+CXCR4)	MIF	Secreted Signaling	PMID: 29637711; PMID: 24760155
Fibroblasts	Plasmacytoid DC	MIF	CD74_CXCR4	0.169792	0	MIF_CD74_CXCR4	MIF - (CD74+CXCR4)	MIF	Secreted Signaling	PMID: 29637711; PMID: 24760155
Hepatocytes	Plasmacytoid DC	MIF	CD74_CXCR4	0.171062	0	MIF_CD74_CXCR4	MIF - (CD74+CXCR4)	MIF	Secreted Signaling	PMID: 29637711; PMID: 24760155
Macrophage	Plasmacytoid DC	MIF	CD74_CXCR4	0.105196	0	MIF_CD74_CXCR4	MIF - (CD74+CXCR4)	MIF	Secreted Signaling	PMID: 29637711; PMID: 24760155
Monocytes	Plasmacytoid DC	MIF	CD74_CXCR4	0.111913	0	MIF_CD74_CXCR4	MIF - (CD74+CXCR4)	MIF	Secreted Signaling	PMID: 29637711; PMID: 24760155
Myeloid DC	Plasmacytoid DC	MIF	CD74_CXCR4	0.119319	0	MIF_CD74_CXCR4	MIF - (CD74+CXCR4)	MIF	Secreted Signaling	PMID: 29637711; PMID: 24760155
T/NK	Plasmacytoid DC	MIF	CD74_CXCR4	0.109326	0	MIF_CD74_CXCR4	MIF - (CD74+CXCR4)	MIF	Secreted Signaling	PMID: 29637711; PMID: 24760155
aneuploid	T/NK	MIF	CD74_CXCR4	0.111251	0	MIF_CD74_CXCR4	MIF - (CD74+CXCR4)	MIF	Secreted Signaling	PMID: 29637711; PMID: 24760155
B_cells	T/NK	MIF	CD74_CXCR4	0.0697745	0	MIF_CD74_CXCR4	MIF - (CD74+CXCR4)	MIF	Secreted Signaling	PMID: 29637711; PMID: 24760155
Cycling	T/NK	MIF	CD74_CXCR4	0.0956229	0	MIF_CD74_CXCR4	MIF - (CD74+CXCR4)	MIF	Secreted Signaling	PMID: 29637711; PMID: 24760155
Endothelial	T/NK	MIF	CD74_CXCR4	0.109826	0	MIF_CD74_CXCR4	MIF - (CD74+CXCR4)	MIF	Secreted Signaling	PMID: 29637711; PMID: 24760155
Fibroblasts	T/NK	MIF	CD74_CXCR4	0.124201	0	MIF_CD74_CXCR4	MIF - (CD74+CXCR4)	MIF	Secreted Signaling	PMID: 29637711; PMID: 24760155
Hepatocytes	T/NK	MIF	CD74_CXCR4	0.125181	0	MIF_CD74_CXCR4	MIF - (CD74+CXCR4)	MIF	Secreted Signaling	PMID: 29637711; PMID: 24760155
Macrophage	T/NK	MIF	CD74_CXCR4	0.0753747	0	MIF_CD74_CXCR4	MIF - (CD74+CXCR4)	MIF	Secreted Signaling	PMID: 29637711; PMID: 24760155
Monocytes	T/NK	MIF	CD74_CXCR4	0.0803589	0	MIF_CD74_CXCR4	MIF - (CD74+CXCR4)	MIF	Secreted Signaling	PMID: 29637711; PMID: 24760155
Myeloid DC	T/NK	MIF	CD74_CXCR4	0.0858784	0	MIF_CD74_CXCR4	MIF - (CD74+CXCR4)	MIF	Secreted Signaling	PMID: 29637711; PMID: 24760155
T/NK	T/NK	MIF	CD74_CXCR4	0.0784365	0	MIF_CD74_CXCR4	MIF - (CD74+CXCR4)	MIF	Secreted Signaling	PMID: 29637711; PMID: 24760155
aneuploid	B_cells	MIF	CD74_CD44	0.0865795	0	MIF_CD74_CD44	MIF - (CD74+CD44)	MIF	Secreted Signaling	PMID: 29637711; PMID: 26175090
B_cells	B_cells	MIF	CD74_CD44	0.0537448	0	MIF_CD74_CD44	MIF - (CD74+CD44)	MIF	Secreted Signaling	PMID: 29637711; PMID: 26175090
Cycling	B_cells	MIF	CD74_CD44	0.074128	0	MIF_CD74_CD44	MIF - (CD74+CD44)	MIF	Secreted Signaling	PMID: 29637711; PMID: 26175090
Endothelial	B_cells	MIF	CD74_CD44	0.0854398	0	MIF_CD74_CD44	MIF - (CD74+CD44)	MIF	Secreted Signaling	PMID: 29637711; PMID: 26175090
Fibroblasts	B_cells	MIF	CD74_CD44	0.0969712	0	MIF_CD74_CD44	MIF - (CD74+CD44)	MIF	Secreted Signaling	PMID: 29637711; PMID: 26175090
Hepatocytes	B_cells	MIF	CD74_CD44	0.0977601	0	MIF_CD74_CD44	MIF - (CD74+CD44)	MIF	Secreted Signaling	PMID: 29637711; PMID: 26175090
Macrophage	B_cells	MIF	CD74_CD44	0.0581388	0	MIF_CD74_CD44	MIF - (CD74+CD44)	MIF	Secreted Signaling	PMID: 29637711; PMID: 26175090
Monocytes	B_cells	MIF	CD74_CD44	0.0620598	0	MIF_CD74_CD44	MIF - (CD74+CD44)	MIF	Secreted Signaling	PMID: 29637711; PMID: 26175090
Myeloid DC	B_cells	MIF	CD74_CD44	0.0664131	0	MIF_CD74_CD44	MIF - (CD74+CD44)	MIF	Secreted Signaling	PMID: 29637711; PMID: 26175090
Plasma	B_cells	MIF	CD74_CD44	0.0371147	0.02	MIF_CD74_CD44	MIF - (CD74+CD44)	MIF	Secreted Signaling	PMID: 29637711; PMID: 26175090
T/NK	B_cells	MIF	CD74_CD44	0.0605463	0	MIF_CD74_CD44	MIF - (CD74+CD44)	MIF	Secreted Signaling	PMID: 29637711; PMID: 26175090
aneuploid	Cycling	MIF	CD74_CD44	0.0503201	0	MIF_CD74_CD44	MIF - (CD74+CD44)	MIF	Secreted Signaling	PMID: 29637711; PMID: 26175090
Cycling	Cycling	MIF	CD74_CD44	0.0428387	0	MIF_CD74_CD44	MIF - (CD74+CD44)	MIF	Secreted Signaling	PMID: 29637711; PMID: 26175090
Endothelial	Cycling	MIF	CD74_CD44	0.0496318	0	MIF_CD74_CD44	MIF - (CD74+CD44)	MIF	Secreted Signaling	PMID: 29637711; PMID: 26175090
Fibroblasts	Cycling	MIF	CD74_CD44	0.0566296	0	MIF_CD74_CD44	MIF - (CD74+CD44)	MIF	Secreted Signaling	PMID: 29637711; PMID: 26175090
Hepatocytes	Cycling	MIF	CD74_CD44	0.057111	0	MIF_CD74_CD44	MIF - (CD74+CD44)	MIF	Secreted Signaling	PMID: 29637711; PMID: 26175090
Monocytes	Cycling	MIF	CD74_CD44	0.0356682	0	MIF_CD74_CD44	MIF - (CD74+CD44)	MIF	Secreted Signaling	PMID: 29637711; PMID: 26175090
Myeloid DC	Cycling	MIF	CD74_CD44	0.0382457	0.01	MIF_CD74_CD44	MIF - (CD74+CD44)	MIF	Secreted Signaling	PMID: 29637711; PMID: 26175090
T/NK	Cycling	MIF	CD74_CD44	0.0347745	0	MIF_CD74_CD44	MIF - (CD74+CD44)	MIF	Secreted Signaling	PMID: 29637711; PMID: 26175090
aneuploid	Macrophage	MIF	CD74_CD44	0.0818246	0	MIF_CD74_CD44	MIF - (CD74+CD44)	MIF	Secreted Signaling	PMID: 29637711; PMID: 26175090
B_cells	Macrophage	MIF	CD74_CD44	0.050693	0	MIF_CD74_CD44	MIF - (CD74+CD44)	MIF	Secreted Signaling	PMID: 29637711; PMID: 26175090
Cycling	Macrophage	MIF	CD74_CD44	0.0700045	0	MIF_CD74_CD44	MIF - (CD74+CD44)	MIF	Secreted Signaling	PMID: 29637711; PMID: 26175090
Endothelial	Macrophage	MIF	CD74_CD44	0.080742	0	MIF_CD74_CD44	MIF - (CD74+CD44)	MIF	Secreted Signaling	PMID: 29637711; PMID: 26175090
Fibroblasts	Macrophage	MIF	CD74_CD44	0.0917029	0	MIF_CD74_CD44	MIF - (CD74+CD44)	MIF	Secreted Signaling	PMID: 29637711; PMID: 26175090
Hepatocytes	Macrophage	MIF	CD74_CD44	0.0924533	0	MIF_CD74_CD44	MIF - (CD74+CD44)	MIF	Secreted Signaling	PMID: 29637711; PMID: 26175090
Macrophage	Macrophage	MIF	CD74_CD44	0.054852	0	MIF_CD74_CD44	MIF - (CD74+CD44)	MIF	Secreted Signaling	PMID: 29637711; PMID: 26175090
Monocytes	Macrophage	MIF	CD74_CD44	0.0585651	0	MIF_CD74_CD44	MIF - (CD74+CD44)	MIF	Secreted Signaling	PMID: 29637711; PMID: 26175090
Myeloid DC	Macrophage	MIF	CD74_CD44	0.0626897	0	MIF_CD74_CD44	MIF - (CD74+CD44)	MIF	Secreted Signaling	PMID: 29637711; PMID: 26175090
Plasma	Macrophage	MIF	CD74_CD44	0.0349724	0	MIF_CD74_CD44	MIF - (CD74+CD44)	MIF	Secreted Signaling	PMID: 29637711; PMID: 26175090
T/NK	Macrophage	MIF	CD74_CD44	0.0571317	0	MIF_CD74_CD44	MIF - (CD74+CD44)	MIF	Secreted Signaling	PMID: 29637711; PMID: 26175090
aneuploid	Mast cells	MIF	CD74_CD44	0.0598995	0	MIF_CD74_CD44	MIF - (CD74+CD44)	MIF	Secreted Signaling	PMID: 29637711; PMID: 26175090
Cycling	Mast cells	MIF	CD74_CD44	0.0510705	0.01	MIF_CD74_CD44	MIF - (CD74+CD44)	MIF	Secreted Signaling	PMID: 29637711; PMID: 26175090
Endothelial	Mast cells	MIF	CD74_CD44	0.0590882	0	MIF_CD74_CD44	MIF - (CD74+CD44)	MIF	Secreted Signaling	PMID: 29637711; PMID: 26175090
Fibroblasts	Mast cells	MIF	CD74_CD44	0.0673249	0	MIF_CD74_CD44	MIF - (CD74+CD44)	MIF	Secreted Signaling	PMID: 29637711; PMID: 26175090
Hepatocytes	Mast cells	MIF	CD74_CD44	0.0678908	0	MIF_CD74_CD44	MIF - (CD74+CD44)	MIF	Secreted Signaling	PMID: 29637711; PMID: 26175090
Myeloid DC	Mast cells	MIF	CD74_CD44	0.045637	0.04	MIF_CD74_CD44	MIF - (CD74+CD44)	MIF	Secreted Signaling	PMID: 29637711; PMID: 26175090
aneuploid	Monocytes	MIF	CD74_CD44	0.0916771	0	MIF_CD74_CD44	MIF - (CD74+CD44)	MIF	Secreted Signaling	PMID: 29637711; PMID: 26175090
B_cells	Monocytes	MIF	CD74_CD44	0.0570298	0	MIF_CD74_CD44	MIF - (CD74+CD44)	MIF	Secreted Signaling	PMID: 29637711; PMID: 26175090
Cycling	Monocytes	MIF	CD74_CD44	0.0785556	0	MIF_CD74_CD44	MIF - (CD74+CD44)	MIF	Secreted Signaling	PMID: 29637711; PMID: 26175090
Endothelial	Monocytes	MIF	CD74_CD44	0.090477	0	MIF_CD74_CD44	MIF - (CD74+CD44)	MIF	Secreted Signaling	PMID: 29637711; PMID: 26175090
Fibroblasts	Monocytes	MIF	CD74_CD44	0.102612	0	MIF_CD74_CD44	MIF - (CD74+CD44)	MIF	Secreted Signaling	PMID: 29637711; PMID: 26175090
Hepatocytes	Monocytes	MIF	CD74_CD44	0.103441	0	MIF_CD74_CD44	MIF - (CD74+CD44)	MIF	Secreted Signaling	PMID: 29637711; PMID: 26175090
Macrophage	Monocytes	MIF	CD74_CD44	0.0616749	0	MIF_CD74_CD44	MIF - (CD74+CD44)	MIF	Secreted Signaling	PMID: 29637711; PMID: 26175090
Monocytes	Monocytes	MIF	CD74_CD44	0.0658177	0	MIF_CD74_CD44	MIF - (CD74+CD44)	MIF	Secreted Signaling	PMID: 29637711; PMID: 26175090
Myeloid DC	Monocytes	MIF	CD74_CD44	0.0704149	0	MIF_CD74_CD44	MIF - (CD74+CD44)	MIF	Secreted Signaling	PMID: 29637711; PMID: 26175090
Plasma	Monocytes	MIF	CD74_CD44	0.0394256	0	MIF_CD74_CD44	MIF - (CD74+CD44)	MIF	Secreted Signaling	PMID: 29637711; PMID: 26175090
T/NK	Monocytes	MIF	CD74_CD44	0.0642189	0	MIF_CD74_CD44	MIF - (CD74+CD44)	MIF	Secreted Signaling	PMID: 29637711; PMID: 26175090
aneuploid	Myeloid DC	MIF	CD74_CD44	0.0620223	0	MIF_CD74_CD44	MIF - (CD74+CD44)	MIF	Secreted Signaling	PMID: 29637711; PMID: 26175090
B_cells	Myeloid DC	MIF	CD74_CD44	0.0381121	0.04	MIF_CD74_CD44	MIF - (CD74+CD44)	MIF	Secreted Signaling	PMID: 29637711; PMID: 26175090
Cycling	Myeloid DC	MIF	CD74_CD44	0.052898	0	MIF_CD74_CD44	MIF - (CD74+CD44)	MIF	Secreted Signaling	PMID: 29637711; PMID: 26175090
Endothelial	Myeloid DC	MIF	CD74_CD44	0.0611842	0	MIF_CD74_CD44	MIF - (CD74+CD44)	MIF	Secreted Signaling	PMID: 29637711; PMID: 26175090
Fibroblasts	Myeloid DC	MIF	CD74_CD44	0.0696914	0	MIF_CD74_CD44	MIF - (CD74+CD44)	MIF	Secreted Signaling	PMID: 29637711; PMID: 26175090
Hepatocytes	Myeloid DC	MIF	CD74_CD44	0.0702756	0	MIF_CD74_CD44	MIF - (CD74+CD44)	MIF	Secreted Signaling	PMID: 29637711; PMID: 26175090
Macrophage	Myeloid DC	MIF	CD74_CD44	0.0412838	0.03	MIF_CD74_CD44	MIF - (CD74+CD44)	MIF	Secreted Signaling	PMID: 29637711; PMID: 26175090
Monocytes	Myeloid DC	MIF	CD74_CD44	0.0441213	0.02	MIF_CD74_CD44	MIF - (CD74+CD44)	MIF	Secreted Signaling	PMID: 29637711; PMID: 26175090
Myeloid DC	Myeloid DC	MIF	CD74_CD44	0.0472798	0.01	MIF_CD74_CD44	MIF - (CD74+CD44)	MIF	Secreted Signaling	PMID: 29637711; PMID: 26175090
T/NK	Myeloid DC	MIF	CD74_CD44	0.0430253	0.03	MIF_CD74_CD44	MIF - (CD74+CD44)	MIF	Secreted Signaling	PMID: 29637711; PMID: 26175090
aneuploid	Plasmacytoid DC	MIF	CD74_CD44	0.057285	0	MIF_CD74_CD44	MIF - (CD74+CD44)	MIF	Secreted Signaling	PMID: 29637711; PMID: 26175090
Endothelial	Plasmacytoid DC	MIF	CD74_CD44	0.0565071	0	MIF_CD74_CD44	MIF - (CD74+CD44)	MIF	Secreted Signaling	PMID: 29637711; PMID: 26175090
Fibroblasts	Plasmacytoid DC	MIF	CD74_CD44	0.0644085	0	MIF_CD74_CD44	MIF - (CD74+CD44)	MIF	Secreted Signaling	PMID: 29637711; PMID: 26175090
Hepatocytes	Plasmacytoid DC	MIF	CD74_CD44	0.0649516	0	MIF_CD74_CD44	MIF - (CD74+CD44)	MIF	Secreted Signaling	PMID: 29637711; PMID: 26175090
aneuploid	T/NK	MIF	CD74_CD44	0.0716216	0	MIF_CD74_CD44	MIF - (CD74+CD44)	MIF	Secreted Signaling	PMID: 29637711; PMID: 26175090
B_cells	T/NK	MIF	CD74_CD44	0.0441851	0	MIF_CD74_CD44	MIF - (CD74+CD44)	MIF	Secreted Signaling	PMID: 29637711; PMID: 26175090
Cycling	T/NK	MIF	CD74_CD44	0.0611772	0	MIF_CD74_CD44	MIF - (CD74+CD44)	MIF	Secreted Signaling	PMID: 29637711; PMID: 26175090
Endothelial	T/NK	MIF	CD74_CD44	0.0706636	0	MIF_CD74_CD44	MIF - (CD74+CD44)	MIF	Secreted Signaling	PMID: 29637711; PMID: 26175090
Fibroblasts	T/NK	MIF	CD74_CD44	0.0803759	0	MIF_CD74_CD44	MIF - (CD74+CD44)	MIF	Secreted Signaling	PMID: 29637711; PMID: 26175090
Hepatocytes	T/NK	MIF	CD74_CD44	0.0810419	0	MIF_CD74_CD44	MIF - (CD74+CD44)	MIF	Secreted Signaling	PMID: 29637711; PMID: 26175090
Macrophage	T/NK	MIF	CD74_CD44	0.0478371	0	MIF_CD74_CD44	MIF - (CD74+CD44)	MIF	Secreted Signaling	PMID: 29637711; PMID: 26175090
Monocytes	T/NK	MIF	CD74_CD44	0.051101	0	MIF_CD74_CD44	MIF - (CD74+CD44)	MIF	Secreted Signaling	PMID: 29637711; PMID: 26175090
Myeloid DC	T/NK	MIF	CD74_CD44	0.0547305	0	MIF_CD74_CD44	MIF - (CD74+CD44)	MIF	Secreted Signaling	PMID: 29637711; PMID: 26175090
T/NK	T/NK	MIF	CD74_CD44	0.0498406	0	MIF_CD74_CD44	MIF - (CD74+CD44)	MIF	Secreted Signaling	PMID: 29637711; PMID: 26175090
Mast cells	Macrophage	CSF1	CSF1R	0.00591861	0	CSF1_CSF1R	CSF1 - CSF1R	CSF	Secreted Signaling	KEGG: hsa04060
Mast cells	Monocytes	CSF1	CSF1R	0.00211347	0	CSF1_CSF1R	CSF1 - CSF1R	CSF	Secreted Signaling	KEGG: hsa04060
B_cells	Macrophage	IL16	CD4	0.0037339	0	IL16_CD4	IL16 - CD4	IL16	Secreted Signaling	KEGG: hsa04060
Myeloid DC	Macrophage	IL16	CD4	0.00348001	0	IL16_CD4	IL16 - CD4	IL16	Secreted Signaling	KEGG: hsa04060
Plasma	Macrophage	IL16	CD4	0.00142877	0	IL16_CD4	IL16 - CD4	IL16	Secreted Signaling	KEGG: hsa04060
Plasmacytoid DC	Macrophage	IL16	CD4	0.0042032	0	IL16_CD4	IL16 - CD4	IL16	Secreted Signaling	KEGG: hsa04060
B_cells	Monocytes	IL16	CD4	0.00120688	0	IL16_CD4	IL16 - CD4	IL16	Secreted Signaling	KEGG: hsa04060
Myeloid DC	Monocytes	IL16	CD4	0.00112462	0	IL16_CD4	IL16 - CD4	IL16	Secreted Signaling	KEGG: hsa04060
Plasma	Monocytes	IL16	CD4	0.000461087	0	IL16_CD4	IL16 - CD4	IL16	Secreted Signaling	KEGG: hsa04060
Plasmacytoid DC	Monocytes	IL16	CD4	0.001359	0	IL16_CD4	IL16 - CD4	IL16	Secreted Signaling	KEGG: hsa04060
B_cells	Myeloid DC	IL16	CD4	0.000958544	0	IL16_CD4	IL16 - CD4	IL16	Secreted Signaling	KEGG: hsa04060
Myeloid DC	Myeloid DC	IL16	CD4	0.000893198	0	IL16_CD4	IL16 - CD4	IL16	Secreted Signaling	KEGG: hsa04060
Plasma	Myeloid DC	IL16	CD4	0.000366155	0	IL16_CD4	IL16 - CD4	IL16	Secreted Signaling	KEGG: hsa04060
Plasmacytoid DC	Myeloid DC	IL16	CD4	0.0010794	0	IL16_CD4	IL16 - CD4	IL16	Secreted Signaling	KEGG: hsa04060
B_cells	Plasmacytoid DC	IL16	CD4	0.00147999	0	IL16_CD4	IL16 - CD4	IL16	Secreted Signaling	KEGG: hsa04060
Myeloid DC	Plasmacytoid DC	IL16	CD4	0.00137914	0	IL16_CD4	IL16 - CD4	IL16	Secreted Signaling	KEGG: hsa04060
Plasma	Plasmacytoid DC	IL16	CD4	0.000565524	0	IL16_CD4	IL16 - CD4	IL16	Secreted Signaling	KEGG: hsa04060
Plasmacytoid DC	Plasmacytoid DC	IL16	CD4	0.00166648	0	IL16_CD4	IL16 - CD4	IL16	Secreted Signaling	KEGG: hsa04060
Macrophage	aneuploid	TNF	TNFRSF1A	0.00044965	0	TNF_TNFRSF1A	TNF - TNFRSF1A	TNF	Secreted Signaling	KEGG: hsa04060
Macrophage	Endothelial	TNF	TNFRSF1A	0.00121533	0	TNF_TNFRSF1A	TNF - TNFRSF1A	TNF	Secreted Signaling	KEGG: hsa04060
Macrophage	Fibroblasts	TNF	TNFRSF1A	0.00104478	0	TNF_TNFRSF1A	TNF - TNFRSF1A	TNF	Secreted Signaling	KEGG: hsa04060
Macrophage	Macrophage	TNF	TNFRSF1A	0.000946721	0	TNF_TNFRSF1A	TNF - TNFRSF1A	TNF	Secreted Signaling	KEGG: hsa04060
Macrophage	Cycling	TNF	TNFRSF1B	0.000654101	0	TNF_TNFRSF1B	TNF - TNFRSF1B	TNF	Secreted Signaling	KEGG: hsa04060
Macrophage	Macrophage	TNF	TNFRSF1B	0.000999716	0	TNF_TNFRSF1B	TNF - TNFRSF1B	TNF	Secreted Signaling	KEGG: hsa04060
Macrophage	Monocytes	TNF	TNFRSF1B	0.00108777	0	TNF_TNFRSF1B	TNF - TNFRSF1B	TNF	Secreted Signaling	KEGG: hsa04060
Macrophage	Plasmacytoid DC	TNF	TNFRSF1B	0.00110624	0	TNF_TNFRSF1B	TNF - TNFRSF1B	TNF	Secreted Signaling	KEGG: hsa04060
Macrophage	T/NK	TNF	TNFRSF1B	0.00143643	0	TNF_TNFRSF1B	TNF - TNFRSF1B	TNF	Secreted Signaling	KEGG: hsa04060
Macrophage	Plasma	TNFSF13B	TNFRSF17	0.00907026	0	TNFSF13B_TNFRSF17	TNFSF13B - TNFRSF17	BAFF	Secreted Signaling	KEGG: hsa04060
Monocytes	Plasma	TNFSF13B	TNFRSF17	0.00931176	0	TNFSF13B_TNFRSF17	TNFSF13B - TNFRSF17	BAFF	Secreted Signaling	KEGG: hsa04060
Myeloid DC	Plasma	TNFSF13B	TNFRSF17	0.002107	0	TNFSF13B_TNFRSF17	TNFSF13B - TNFRSF17	BAFF	Secreted Signaling	KEGG: hsa04060
Plasmacytoid DC	Plasma	TNFSF13B	TNFRSF17	0.00273367	0	TNFSF13B_TNFRSF17	TNFSF13B - TNFRSF17	BAFF	Secreted Signaling	KEGG: hsa04060
Macrophage	B_cells	TNFSF13B	TNFRSF13B	0.00697565	0	TNFSF13B_TNFRSF13B	TNFSF13B - TNFRSF13B	BAFF	Secreted Signaling	KEGG: hsa04060
Monocytes	B_cells	TNFSF13B	TNFRSF13B	0.00716178	0	TNFSF13B_TNFRSF13B	TNFSF13B - TNFRSF13B	BAFF	Secreted Signaling	KEGG: hsa04060
Myeloid DC	B_cells	TNFSF13B	TNFRSF13B	0.0016178	0	TNFSF13B_TNFRSF13B	TNFSF13B - TNFRSF13B	BAFF	Secreted Signaling	KEGG: hsa04060
Plasmacytoid DC	B_cells	TNFSF13B	TNFRSF13B	0.00209927	0	TNFSF13B_TNFRSF13B	TNFSF13B - TNFRSF13B	BAFF	Secreted Signaling	KEGG: hsa04060
Macrophage	B_cells	TNFSF13B	TNFRSF13C	0.0249027	0	TNFSF13B_TNFRSF13C	TNFSF13B - TNFRSF13C	BAFF	Secreted Signaling	KEGG: hsa04060
Monocytes	B_cells	TNFSF13B	TNFRSF13C	0.0255549	0	TNFSF13B_TNFRSF13C	TNFSF13B - TNFRSF13C	BAFF	Secreted Signaling	KEGG: hsa04060
Myeloid DC	B_cells	TNFSF13B	TNFRSF13C	0.00585669	0	TNFSF13B_TNFRSF13C	TNFSF13B - TNFRSF13C	BAFF	Secreted Signaling	KEGG: hsa04060
Plasmacytoid DC	B_cells	TNFSF13B	TNFRSF13C	0.00759009	0	TNFSF13B_TNFRSF13C	TNFSF13B - TNFRSF13C	BAFF	Secreted Signaling	KEGG: hsa04060
aneuploid	B_cells	SPP1	CD44	0.0166506	0	SPP1_CD44	SPP1 - CD44	SPP1	Secreted Signaling	PMID: 21907263
Cycling	B_cells	SPP1	CD44	0.0237188	0	SPP1_CD44	SPP1 - CD44	SPP1	Secreted Signaling	PMID: 21907263
Fibroblasts	B_cells	SPP1	CD44	0.0145893	0	SPP1_CD44	SPP1 - CD44	SPP1	Secreted Signaling	PMID: 21907263
Hepatocytes	B_cells	SPP1	CD44	0.0361076	0	SPP1_CD44	SPP1 - CD44	SPP1	Secreted Signaling	PMID: 21907263
Macrophage	B_cells	SPP1	CD44	0.0636808	0	SPP1_CD44	SPP1 - CD44	SPP1	Secreted Signaling	PMID: 21907263
Monocytes	B_cells	SPP1	CD44	0.0439342	0	SPP1_CD44	SPP1 - CD44	SPP1	Secreted Signaling	PMID: 21907263
T/NK	B_cells	SPP1	CD44	0.0139845	0	SPP1_CD44	SPP1 - CD44	SPP1	Secreted Signaling	PMID: 21907263
aneuploid	Cycling	SPP1	CD44	0.00820381	0	SPP1_CD44	SPP1 - CD44	SPP1	Secreted Signaling	PMID: 21907263
Cycling	Cycling	SPP1	CD44	0.0117291	0	SPP1_CD44	SPP1 - CD44	SPP1	Secreted Signaling	PMID: 21907263
Fibroblasts	Cycling	SPP1	CD44	0.00718055	0.01	SPP1_CD44	SPP1 - CD44	SPP1	Secreted Signaling	PMID: 21907263
Hepatocytes	Cycling	SPP1	CD44	0.0179707	0	SPP1_CD44	SPP1 - CD44	SPP1	Secreted Signaling	PMID: 21907263
Macrophage	Cycling	SPP1	CD44	0.0321559	0	SPP1_CD44	SPP1 - CD44	SPP1	Secreted Signaling	PMID: 21907263
Monocytes	Cycling	SPP1	CD44	0.0219555	0	SPP1_CD44	SPP1 - CD44	SPP1	Secreted Signaling	PMID: 21907263
T/NK	Cycling	SPP1	CD44	0.00688076	0	SPP1_CD44	SPP1 - CD44	SPP1	Secreted Signaling	PMID: 21907263
Hepatocytes	Fibroblasts	SPP1	CD44	0.00937133	0	SPP1_CD44	SPP1 - CD44	SPP1	Secreted Signaling	PMID: 21907263
Macrophage	Fibroblasts	SPP1	CD44	0.0168853	0	SPP1_CD44	SPP1 - CD44	SPP1	Secreted Signaling	PMID: 21907263
Monocytes	Fibroblasts	SPP1	CD44	0.0114716	0	SPP1_CD44	SPP1 - CD44	SPP1	Secreted Signaling	PMID: 21907263
aneuploid	Macrophage	SPP1	CD44	0.0135864	0	SPP1_CD44	SPP1 - CD44	SPP1	Secreted Signaling	PMID: 21907263
Cycling	Macrophage	SPP1	CD44	0.0193794	0	SPP1_CD44	SPP1 - CD44	SPP1	Secreted Signaling	PMID: 21907263
Fibroblasts	Macrophage	SPP1	CD44	0.0118998	0	SPP1_CD44	SPP1 - CD44	SPP1	Secreted Signaling	PMID: 21907263
Hepatocytes	Macrophage	SPP1	CD44	0.0295703	0	SPP1_CD44	SPP1 - CD44	SPP1	Secreted Signaling	PMID: 21907263
Macrophage	Macrophage	SPP1	CD44	0.0524229	0	SPP1_CD44	SPP1 - CD44	SPP1	Secreted Signaling	PMID: 21907263
Monocytes	Macrophage	SPP1	CD44	0.0360329	0	SPP1_CD44	SPP1 - CD44	SPP1	Secreted Signaling	PMID: 21907263
T/NK	Macrophage	SPP1	CD44	0.0114052	0	SPP1_CD44	SPP1 - CD44	SPP1	Secreted Signaling	PMID: 21907263
aneuploid	Mast cells	SPP1	CD44	0.0291239	0	SPP1_CD44	SPP1 - CD44	SPP1	Secreted Signaling	PMID: 21907263
Cycling	Mast cells	SPP1	CD44	0.0412648	0	SPP1_CD44	SPP1 - CD44	SPP1	Secreted Signaling	PMID: 21907263
Fibroblasts	Mast cells	SPP1	CD44	0.0255586	0	SPP1_CD44	SPP1 - CD44	SPP1	Secreted Signaling	PMID: 21907263
Hepatocytes	Mast cells	SPP1	CD44	0.062234	0	SPP1_CD44	SPP1 - CD44	SPP1	Secreted Signaling	PMID: 21907263
Macrophage	Mast cells	SPP1	CD44	0.107533	0	SPP1_CD44	SPP1 - CD44	SPP1	Secreted Signaling	PMID: 21907263
Monocytes	Mast cells	SPP1	CD44	0.0752816	0	SPP1_CD44	SPP1 - CD44	SPP1	Secreted Signaling	PMID: 21907263
T/NK	Mast cells	SPP1	CD44	0.0245104	0	SPP1_CD44	SPP1 - CD44	SPP1	Secreted Signaling	PMID: 21907263
aneuploid	Monocytes	SPP1	CD44	0.0183552	0	SPP1_CD44	SPP1 - CD44	SPP1	Secreted Signaling	PMID: 21907263
Cycling	Monocytes	SPP1	CD44	0.0261278	0	SPP1_CD44	SPP1 - CD44	SPP1	Secreted Signaling	PMID: 21907263
Fibroblasts	Monocytes	SPP1	CD44	0.0160863	0	SPP1_CD44	SPP1 - CD44	SPP1	Secreted Signaling	PMID: 21907263
Hepatocytes	Monocytes	SPP1	CD44	0.0397237	0	SPP1_CD44	SPP1 - CD44	SPP1	Secreted Signaling	PMID: 21907263
Macrophage	Monocytes	SPP1	CD44	0.0698582	0	SPP1_CD44	SPP1 - CD44	SPP1	Secreted Signaling	PMID: 21907263
Monocytes	Monocytes	SPP1	CD44	0.0482949	0	SPP1_CD44	SPP1 - CD44	SPP1	Secreted Signaling	PMID: 21907263
T/NK	Monocytes	SPP1	CD44	0.0154205	0	SPP1_CD44	SPP1 - CD44	SPP1	Secreted Signaling	PMID: 21907263
Cycling	Myeloid DC	SPP1	CD44	0.00943709	0.04	SPP1_CD44	SPP1 - CD44	SPP1	Secreted Signaling	PMID: 21907263
Hepatocytes	Myeloid DC	SPP1	CD44	0.0144769	0	SPP1_CD44	SPP1 - CD44	SPP1	Secreted Signaling	PMID: 21907263
Macrophage	Myeloid DC	SPP1	CD44	0.0259772	0	SPP1_CD44	SPP1 - CD44	SPP1	Secreted Signaling	PMID: 21907263
Monocytes	Myeloid DC	SPP1	CD44	0.017701	0	SPP1_CD44	SPP1 - CD44	SPP1	Secreted Signaling	PMID: 21907263
Macrophage	Plasmacytoid DC	SPP1	CD44	0.0245303	0	SPP1_CD44	SPP1 - CD44	SPP1	Secreted Signaling	PMID: 21907263
Monocytes	Plasmacytoid DC	SPP1	CD44	0.0167071	0.03	SPP1_CD44	SPP1 - CD44	SPP1	Secreted Signaling	PMID: 21907263
aneuploid	T/NK	SPP1	CD44	0.0204293	0	SPP1_CD44	SPP1 - CD44	SPP1	Secreted Signaling	PMID: 21907263
Cycling	T/NK	SPP1	CD44	0.0290542	0	SPP1_CD44	SPP1 - CD44	SPP1	Secreted Signaling	PMID: 21907263
Fibroblasts	T/NK	SPP1	CD44	0.0179087	0	SPP1_CD44	SPP1 - CD44	SPP1	Secreted Signaling	PMID: 21907263
Hepatocytes	T/NK	SPP1	CD44	0.0441038	0	SPP1_CD44	SPP1 - CD44	SPP1	Secreted Signaling	PMID: 21907263
Macrophage	T/NK	SPP1	CD44	0.0772937	0	SPP1_CD44	SPP1 - CD44	SPP1	Secreted Signaling	PMID: 21907263
Monocytes	T/NK	SPP1	CD44	0.0535674	0	SPP1_CD44	SPP1 - CD44	SPP1	Secreted Signaling	PMID: 21907263
T/NK	T/NK	SPP1	CD44	0.0171688	0	SPP1_CD44	SPP1 - CD44	SPP1	Secreted Signaling	PMID: 21907263
aneuploid	Fibroblasts	SPP1	ITGAV_ITGB1	0.0104759	0	SPP1_ITGAV_ITGB1	SPP1 - (ITGAV+ITGB1)	SPP1	Secreted Signaling	PMID: 21907263
Cycling	Fibroblasts	SPP1	ITGAV_ITGB1	0.0149628	0	SPP1_ITGAV_ITGB1	SPP1 - (ITGAV+ITGB1)	SPP1	Secreted Signaling	PMID: 21907263
Fibroblasts	Fibroblasts	SPP1	ITGAV_ITGB1	0.0091719	0	SPP1_ITGAV_ITGB1	SPP1 - (ITGAV+ITGB1)	SPP1	Secreted Signaling	PMID: 21907263
Hepatocytes	Fibroblasts	SPP1	ITGAV_ITGB1	0.0228854	0	SPP1_ITGAV_ITGB1	SPP1 - (ITGAV+ITGB1)	SPP1	Secreted Signaling	PMID: 21907263
Macrophage	Fibroblasts	SPP1	ITGAV_ITGB1	0.040789	0	SPP1_ITGAV_ITGB1	SPP1 - (ITGAV+ITGB1)	SPP1	Secreted Signaling	PMID: 21907263
Monocytes	Fibroblasts	SPP1	ITGAV_ITGB1	0.0279291	0	SPP1_ITGAV_ITGB1	SPP1 - (ITGAV+ITGB1)	SPP1	Secreted Signaling	PMID: 21907263
Plasma	Fibroblasts	SPP1	ITGAV_ITGB1	0.00246677	0	SPP1_ITGAV_ITGB1	SPP1 - (ITGAV+ITGB1)	SPP1	Secreted Signaling	PMID: 21907263
T/NK	Fibroblasts	SPP1	ITGAV_ITGB1	0.00878971	0	SPP1_ITGAV_ITGB1	SPP1 - (ITGAV+ITGB1)	SPP1	Secreted Signaling	PMID: 21907263
aneuploid	Myeloid DC	SPP1	ITGA4_ITGB1	0.00438077	0	SPP1_ITGA4_ITGB1	SPP1 - (ITGA4+ITGB1)	SPP1	Secreted Signaling	PMID: 21907263
Cycling	Myeloid DC	SPP1	ITGA4_ITGB1	0.00627363	0	SPP1_ITGA4_ITGB1	SPP1 - (ITGA4+ITGB1)	SPP1	Secreted Signaling	PMID: 21907263
Fibroblasts	Myeloid DC	SPP1	ITGA4_ITGB1	0.00383252	0	SPP1_ITGA4_ITGB1	SPP1 - (ITGA4+ITGB1)	SPP1	Secreted Signaling	PMID: 21907263
Hepatocytes	Myeloid DC	SPP1	ITGA4_ITGB1	0.00964044	0	SPP1_ITGA4_ITGB1	SPP1 - (ITGA4+ITGB1)	SPP1	Secreted Signaling	PMID: 21907263
Macrophage	Myeloid DC	SPP1	ITGA4_ITGB1	0.0173664	0	SPP1_ITGA4_ITGB1	SPP1 - (ITGA4+ITGB1)	SPP1	Secreted Signaling	PMID: 21907263
Monocytes	Myeloid DC	SPP1	ITGA4_ITGB1	0.0118003	0	SPP1_ITGA4_ITGB1	SPP1 - (ITGA4+ITGB1)	SPP1	Secreted Signaling	PMID: 21907263
Plasma	Myeloid DC	SPP1	ITGA4_ITGB1	0.0010267	0	SPP1_ITGA4_ITGB1	SPP1 - (ITGA4+ITGB1)	SPP1	Secreted Signaling	PMID: 21907263
T/NK	Myeloid DC	SPP1	ITGA4_ITGB1	0.00367199	0	SPP1_ITGA4_ITGB1	SPP1 - (ITGA4+ITGB1)	SPP1	Secreted Signaling	PMID: 21907263
aneuploid	Endothelial	SPP1	ITGA5_ITGB1	0.0108222	0	SPP1_ITGA5_ITGB1	SPP1 - (ITGA5+ITGB1)	SPP1	Secreted Signaling	PMID: 21907263
Cycling	Endothelial	SPP1	ITGA5_ITGB1	0.0154551	0	SPP1_ITGA5_ITGB1	SPP1 - (ITGA5+ITGB1)	SPP1	Secreted Signaling	PMID: 21907263
Fibroblasts	Endothelial	SPP1	ITGA5_ITGB1	0.00947548	0	SPP1_ITGA5_ITGB1	SPP1 - (ITGA5+ITGB1)	SPP1	Secreted Signaling	PMID: 21907263
Hepatocytes	Endothelial	SPP1	ITGA5_ITGB1	0.0236321	0	SPP1_ITGA5_ITGB1	SPP1 - (ITGA5+ITGB1)	SPP1	Secreted Signaling	PMID: 21907263
Macrophage	Endothelial	SPP1	ITGA5_ITGB1	0.0420946	0	SPP1_ITGA5_ITGB1	SPP1 - (ITGA5+ITGB1)	SPP1	Secreted Signaling	PMID: 21907263
Monocytes	Endothelial	SPP1	ITGA5_ITGB1	0.0288355	0	SPP1_ITGA5_ITGB1	SPP1 - (ITGA5+ITGB1)	SPP1	Secreted Signaling	PMID: 21907263
Plasma	Endothelial	SPP1	ITGA5_ITGB1	0.00254899	0	SPP1_ITGA5_ITGB1	SPP1 - (ITGA5+ITGB1)	SPP1	Secreted Signaling	PMID: 21907263
T/NK	Endothelial	SPP1	ITGA5_ITGB1	0.00908076	0	SPP1_ITGA5_ITGB1	SPP1 - (ITGA5+ITGB1)	SPP1	Secreted Signaling	PMID: 21907263
aneuploid	aneuploid	NAMPT	INSR	0.00131781	0	NAMPT_INSR	NAMPT - INSR	VISFATIN	Secreted Signaling	PMID: 28490838
B_cells	aneuploid	NAMPT	INSR	5.17584e-05	0	NAMPT_INSR	NAMPT - INSR	VISFATIN	Secreted Signaling	PMID: 28490838
Cycling	aneuploid	NAMPT	INSR	0.00130865	0	NAMPT_INSR	NAMPT - INSR	VISFATIN	Secreted Signaling	PMID: 28490838
Endothelial	aneuploid	NAMPT	INSR	0.00116576	0	NAMPT_INSR	NAMPT - INSR	VISFATIN	Secreted Signaling	PMID: 28490838
Fibroblasts	aneuploid	NAMPT	INSR	0.000431022	0	NAMPT_INSR	NAMPT - INSR	VISFATIN	Secreted Signaling	PMID: 28490838
Hepatocytes	aneuploid	NAMPT	INSR	0.000509462	0	NAMPT_INSR	NAMPT - INSR	VISFATIN	Secreted Signaling	PMID: 28490838
Macrophage	aneuploid	NAMPT	INSR	0.00306622	0	NAMPT_INSR	NAMPT - INSR	VISFATIN	Secreted Signaling	PMID: 28490838
Mast cells	aneuploid	NAMPT	INSR	0.000775027	0	NAMPT_INSR	NAMPT - INSR	VISFATIN	Secreted Signaling	PMID: 28490838
Monocytes	aneuploid	NAMPT	INSR	0.00368404	0	NAMPT_INSR	NAMPT - INSR	VISFATIN	Secreted Signaling	PMID: 28490838
Myeloid DC	aneuploid	NAMPT	INSR	0.00216208	0	NAMPT_INSR	NAMPT - INSR	VISFATIN	Secreted Signaling	PMID: 28490838
Plasma	aneuploid	NAMPT	INSR	0.000207509	0	NAMPT_INSR	NAMPT - INSR	VISFATIN	Secreted Signaling	PMID: 28490838
Plasmacytoid DC	aneuploid	NAMPT	INSR	0.000713545	0	NAMPT_INSR	NAMPT - INSR	VISFATIN	Secreted Signaling	PMID: 28490838
T/NK	aneuploid	NAMPT	INSR	0.000735349	0	NAMPT_INSR	NAMPT - INSR	VISFATIN	Secreted Signaling	PMID: 28490838
aneuploid	Endothelial	NAMPT	INSR	0.0211467	0	NAMPT_INSR	NAMPT - INSR	VISFATIN	Secreted Signaling	PMID: 28490838
B_cells	Endothelial	NAMPT	INSR	0.000846713	0	NAMPT_INSR	NAMPT - INSR	VISFATIN	Secreted Signaling	PMID: 28490838
Cycling	Endothelial	NAMPT	INSR	0.0210027	0	NAMPT_INSR	NAMPT - INSR	VISFATIN	Secreted Signaling	PMID: 28490838
Endothelial	Endothelial	NAMPT	INSR	0.0187498	0	NAMPT_INSR	NAMPT - INSR	VISFATIN	Secreted Signaling	PMID: 28490838
Fibroblasts	Endothelial	NAMPT	INSR	0.00701023	0	NAMPT_INSR	NAMPT - INSR	VISFATIN	Secreted Signaling	PMID: 28490838
Hepatocytes	Endothelial	NAMPT	INSR	0.00827608	0	NAMPT_INSR	NAMPT - INSR	VISFATIN	Secreted Signaling	PMID: 28490838
Macrophage	Endothelial	NAMPT	INSR	0.0479404	0	NAMPT_INSR	NAMPT - INSR	VISFATIN	Secreted Signaling	PMID: 28490838
Mast cells	Endothelial	NAMPT	INSR	0.0125393	0	NAMPT_INSR	NAMPT - INSR	VISFATIN	Secreted Signaling	PMID: 28490838
Monocytes	Endothelial	NAMPT	INSR	0.0570823	0	NAMPT_INSR	NAMPT - INSR	VISFATIN	Secreted Signaling	PMID: 28490838
Myeloid DC	Endothelial	NAMPT	INSR	0.0342589	0	NAMPT_INSR	NAMPT - INSR	VISFATIN	Secreted Signaling	PMID: 28490838
Plasma	Endothelial	NAMPT	INSR	0.00338653	0	NAMPT_INSR	NAMPT - INSR	VISFATIN	Secreted Signaling	PMID: 28490838
Plasmacytoid DC	Endothelial	NAMPT	INSR	0.0115554	0	NAMPT_INSR	NAMPT - INSR	VISFATIN	Secreted Signaling	PMID: 28490838
T/NK	Endothelial	NAMPT	INSR	0.0119045	0	NAMPT_INSR	NAMPT - INSR	VISFATIN	Secreted Signaling	PMID: 28490838
aneuploid	Fibroblasts	NAMPT	INSR	0.00326862	0	NAMPT_INSR	NAMPT - INSR	VISFATIN	Secreted Signaling	PMID: 28490838
B_cells	Fibroblasts	NAMPT	INSR	0.00012862	0	NAMPT_INSR	NAMPT - INSR	VISFATIN	Secreted Signaling	PMID: 28490838
Cycling	Fibroblasts	NAMPT	INSR	0.00324597	0	NAMPT_INSR	NAMPT - INSR	VISFATIN	Secreted Signaling	PMID: 28490838
Endothelial	Fibroblasts	NAMPT	INSR	0.00289216	0	NAMPT_INSR	NAMPT - INSR	VISFATIN	Secreted Signaling	PMID: 28490838
Fibroblasts	Fibroblasts	NAMPT	INSR	0.00107049	0	NAMPT_INSR	NAMPT - INSR	VISFATIN	Secreted Signaling	PMID: 28490838
Hepatocytes	Fibroblasts	NAMPT	INSR	0.00126516	0	NAMPT_INSR	NAMPT - INSR	VISFATIN	Secreted Signaling	PMID: 28490838
Macrophage	Fibroblasts	NAMPT	INSR	0.00758565	0	NAMPT_INSR	NAMPT - INSR	VISFATIN	Secreted Signaling	PMID: 28490838
Mast cells	Fibroblasts	NAMPT	INSR	0.00192389	0	NAMPT_INSR	NAMPT - INSR	VISFATIN	Secreted Signaling	PMID: 28490838
Monocytes	Fibroblasts	NAMPT	INSR	0.00910577	0	NAMPT_INSR	NAMPT - INSR	VISFATIN	Secreted Signaling	PMID: 28490838
Myeloid DC	Fibroblasts	NAMPT	INSR	0.00535602	0	NAMPT_INSR	NAMPT - INSR	VISFATIN	Secreted Signaling	PMID: 28490838
Plasma	Fibroblasts	NAMPT	INSR	0.000515544	0	NAMPT_INSR	NAMPT - INSR	VISFATIN	Secreted Signaling	PMID: 28490838
Plasmacytoid DC	Fibroblasts	NAMPT	INSR	0.00177143	0	NAMPT_INSR	NAMPT - INSR	VISFATIN	Secreted Signaling	PMID: 28490838
T/NK	Fibroblasts	NAMPT	INSR	0.0018255	0	NAMPT_INSR	NAMPT - INSR	VISFATIN	Secreted Signaling	PMID: 28490838
aneuploid	Endothelial	NAMPT	ITGA5_ITGB1	0.012357	0	NAMPT_ITGA5_ITGB1	NAMPT - (ITGA5+ITGB1)	VISFATIN	Secreted Signaling	PMID: 28490838
B_cells	Endothelial	NAMPT	ITGA5_ITGB1	0.000490544	0	NAMPT_ITGA5_ITGB1	NAMPT - (ITGA5+ITGB1)	VISFATIN	Secreted Signaling	PMID: 28490838
Cycling	Endothelial	NAMPT	ITGA5_ITGB1	0.0122721	0	NAMPT_ITGA5_ITGB1	NAMPT - (ITGA5+ITGB1)	VISFATIN	Secreted Signaling	PMID: 28490838
Endothelial	Endothelial	NAMPT	ITGA5_ITGB1	0.0109452	0	NAMPT_ITGA5_ITGB1	NAMPT - (ITGA5+ITGB1)	VISFATIN	Secreted Signaling	PMID: 28490838
Fibroblasts	Endothelial	NAMPT	ITGA5_ITGB1	0.00407195	0	NAMPT_ITGA5_ITGB1	NAMPT - (ITGA5+ITGB1)	VISFATIN	Secreted Signaling	PMID: 28490838
Hepatocytes	Endothelial	NAMPT	ITGA5_ITGB1	0.0048098	0	NAMPT_ITGA5_ITGB1	NAMPT - (ITGA5+ITGB1)	VISFATIN	Secreted Signaling	PMID: 28490838
Macrophage	Endothelial	NAMPT	ITGA5_ITGB1	0.0283361	0	NAMPT_ITGA5_ITGB1	NAMPT - (ITGA5+ITGB1)	VISFATIN	Secreted Signaling	PMID: 28490838
Mast cells	Endothelial	NAMPT	ITGA5_ITGB1	0.00730061	0	NAMPT_ITGA5_ITGB1	NAMPT - (ITGA5+ITGB1)	VISFATIN	Secreted Signaling	PMID: 28490838
Monocytes	Endothelial	NAMPT	ITGA5_ITGB1	0.0338726	0	NAMPT_ITGA5_ITGB1	NAMPT - (ITGA5+ITGB1)	VISFATIN	Secreted Signaling	PMID: 28490838
Myeloid DC	Endothelial	NAMPT	ITGA5_ITGB1	0.0201311	0	NAMPT_ITGA5_ITGB1	NAMPT - (ITGA5+ITGB1)	VISFATIN	Secreted Signaling	PMID: 28490838
Plasma	Endothelial	NAMPT	ITGA5_ITGB1	0.00196409	0	NAMPT_ITGA5_ITGB1	NAMPT - (ITGA5+ITGB1)	VISFATIN	Secreted Signaling	PMID: 28490838
Plasmacytoid DC	Endothelial	NAMPT	ITGA5_ITGB1	0.00672494	0	NAMPT_ITGA5_ITGB1	NAMPT - (ITGA5+ITGB1)	VISFATIN	Secreted Signaling	PMID: 28490838
T/NK	Endothelial	NAMPT	ITGA5_ITGB1	0.00692917	0	NAMPT_ITGA5_ITGB1	NAMPT - (ITGA5+ITGB1)	VISFATIN	Secreted Signaling	PMID: 28490838
aneuploid	Endothelial	ANGPTL4	ITGA5_ITGB1	0.00201536	0	ANGPTL4_ITGA5_ITGB1	ANGPTL4 - (ITGA5+ITGB1)	ANGPTL	Secreted Signaling	PMID: 30049845
Endothelial	Endothelial	ANGPTL4	ITGA5_ITGB1	0.00276276	0	ANGPTL4_ITGA5_ITGB1	ANGPTL4 - (ITGA5+ITGB1)	ANGPTL	Secreted Signaling	PMID: 30049845
Fibroblasts	Endothelial	ANGPTL4	ITGA5_ITGB1	0.00457348	0	ANGPTL4_ITGA5_ITGB1	ANGPTL4 - (ITGA5+ITGB1)	ANGPTL	Secreted Signaling	PMID: 30049845
Hepatocytes	Endothelial	ANGPTL4	ITGA5_ITGB1	0.00107089	0	ANGPTL4_ITGA5_ITGB1	ANGPTL4 - (ITGA5+ITGB1)	ANGPTL	Secreted Signaling	PMID: 30049845
aneuploid	Endothelial	ANGPTL4	CDH5	0.00237603	0	ANGPTL4_CDH5	ANGPTL4 - CDH5	ANGPTL	Secreted Signaling	PMID: 30049845
Endothelial	Endothelial	ANGPTL4	CDH5	0.00325674	0	ANGPTL4_CDH5	ANGPTL4 - CDH5	ANGPTL	Secreted Signaling	PMID: 30049845
Fibroblasts	Endothelial	ANGPTL4	CDH5	0.00538947	0	ANGPTL4_CDH5	ANGPTL4 - CDH5	ANGPTL	Secreted Signaling	PMID: 30049845
Hepatocytes	Endothelial	ANGPTL4	CDH5	0.00126274	0	ANGPTL4_CDH5	ANGPTL4 - CDH5	ANGPTL	Secreted Signaling	PMID: 30049845
aneuploid	Fibroblasts	ANGPTL4	CDH11	0.000354182	0	ANGPTL4_CDH11	ANGPTL4 - CDH11	ANGPTL	Secreted Signaling	PMID: 30049845
Endothelial	Fibroblasts	ANGPTL4	CDH11	0.000485829	0	ANGPTL4_CDH11	ANGPTL4 - CDH11	ANGPTL	Secreted Signaling	PMID: 30049845
Fibroblasts	Fibroblasts	ANGPTL4	CDH11	0.00080545	0	ANGPTL4_CDH11	ANGPTL4 - CDH11	ANGPTL	Secreted Signaling	PMID: 30049845
Hepatocytes	Fibroblasts	ANGPTL4	CDH11	0.000188052	0	ANGPTL4_CDH11	ANGPTL4 - CDH11	ANGPTL	Secreted Signaling	PMID: 30049845
aneuploid	aneuploid	ANGPTL4	SDC1	0.00183592	0	ANGPTL4_SDC1	ANGPTL4 - SDC1	ANGPTL	Secreted Signaling	PMID: 29017031
Endothelial	aneuploid	ANGPTL4	SDC1	0.00251694	0	ANGPTL4_SDC1	ANGPTL4 - SDC1	ANGPTL	Secreted Signaling	PMID: 29017031
Fibroblasts	aneuploid	ANGPTL4	SDC1	0.00416722	0	ANGPTL4_SDC1	ANGPTL4 - SDC1	ANGPTL	Secreted Signaling	PMID: 29017031
Hepatocytes	aneuploid	ANGPTL4	SDC1	0.000975455	0	ANGPTL4_SDC1	ANGPTL4 - SDC1	ANGPTL	Secreted Signaling	PMID: 29017031
aneuploid	Plasma	ANGPTL4	SDC1	0.000420335	0	ANGPTL4_SDC1	ANGPTL4 - SDC1	ANGPTL	Secreted Signaling	PMID: 29017031
Endothelial	Plasma	ANGPTL4	SDC1	0.000576557	0	ANGPTL4_SDC1	ANGPTL4 - SDC1	ANGPTL	Secreted Signaling	PMID: 29017031
Fibroblasts	Plasma	ANGPTL4	SDC1	0.000955809	0	ANGPTL4_SDC1	ANGPTL4 - SDC1	ANGPTL	Secreted Signaling	PMID: 29017031
Hepatocytes	Plasma	ANGPTL4	SDC1	0.000223183	0	ANGPTL4_SDC1	ANGPTL4 - SDC1	ANGPTL	Secreted Signaling	PMID: 29017031
aneuploid	aneuploid	ANGPTL4	SDC2	0.00456707	0	ANGPTL4_SDC2	ANGPTL4 - SDC2	ANGPTL	Secreted Signaling	PMID: 29017031
Endothelial	aneuploid	ANGPTL4	SDC2	0.00625482	0	ANGPTL4_SDC2	ANGPTL4 - SDC2	ANGPTL	Secreted Signaling	PMID: 29017031
Fibroblasts	aneuploid	ANGPTL4	SDC2	0.0103306	0	ANGPTL4_SDC2	ANGPTL4 - SDC2	ANGPTL	Secreted Signaling	PMID: 29017031
Hepatocytes	aneuploid	ANGPTL4	SDC2	0.00242967	0	ANGPTL4_SDC2	ANGPTL4 - SDC2	ANGPTL	Secreted Signaling	PMID: 29017031
aneuploid	Fibroblasts	ANGPTL4	SDC2	0.00341151	0	ANGPTL4_SDC2	ANGPTL4 - SDC2	ANGPTL	Secreted Signaling	PMID: 29017031
Endothelial	Fibroblasts	ANGPTL4	SDC2	0.00467423	0	ANGPTL4_SDC2	ANGPTL4 - SDC2	ANGPTL	Secreted Signaling	PMID: 29017031
Fibroblasts	Fibroblasts	ANGPTL4	SDC2	0.00772804	0	ANGPTL4_SDC2	ANGPTL4 - SDC2	ANGPTL	Secreted Signaling	PMID: 29017031
Hepatocytes	Fibroblasts	ANGPTL4	SDC2	0.00181393	0	ANGPTL4_SDC2	ANGPTL4 - SDC2	ANGPTL	Secreted Signaling	PMID: 29017031
aneuploid	Hepatocytes	ANGPTL4	SDC2	0.000599561	0	ANGPTL4_SDC2	ANGPTL4 - SDC2	ANGPTL	Secreted Signaling	PMID: 29017031
Endothelial	Hepatocytes	ANGPTL4	SDC2	0.00082234	0	ANGPTL4_SDC2	ANGPTL4 - SDC2	ANGPTL	Secreted Signaling	PMID: 29017031
Fibroblasts	Hepatocytes	ANGPTL4	SDC2	0.00136304	0	ANGPTL4_SDC2	ANGPTL4 - SDC2	ANGPTL	Secreted Signaling	PMID: 29017031
Hepatocytes	Hepatocytes	ANGPTL4	SDC2	0.000318372	0	ANGPTL4_SDC2	ANGPTL4 - SDC2	ANGPTL	Secreted Signaling	PMID: 29017031
aneuploid	Macrophage	ANGPTL4	SDC2	0.0007498	0	ANGPTL4_SDC2	ANGPTL4 - SDC2	ANGPTL	Secreted Signaling	PMID: 29017031
Endothelial	Macrophage	ANGPTL4	SDC2	0.00102835	0	ANGPTL4_SDC2	ANGPTL4 - SDC2	ANGPTL	Secreted Signaling	PMID: 29017031
Fibroblasts	Macrophage	ANGPTL4	SDC2	0.00170427	0	ANGPTL4_SDC2	ANGPTL4 - SDC2	ANGPTL	Secreted Signaling	PMID: 29017031
Hepatocytes	Macrophage	ANGPTL4	SDC2	0.000398178	0	ANGPTL4_SDC2	ANGPTL4 - SDC2	ANGPTL	Secreted Signaling	PMID: 29017031
aneuploid	Myeloid DC	ANGPTL4	SDC2	0.000646202	0	ANGPTL4_SDC2	ANGPTL4 - SDC2	ANGPTL	Secreted Signaling	PMID: 29017031
Endothelial	Myeloid DC	ANGPTL4	SDC2	0.000886295	0	ANGPTL4_SDC2	ANGPTL4 - SDC2	ANGPTL	Secreted Signaling	PMID: 29017031
Fibroblasts	Myeloid DC	ANGPTL4	SDC2	0.00146899	0	ANGPTL4_SDC2	ANGPTL4 - SDC2	ANGPTL	Secreted Signaling	PMID: 29017031
Hepatocytes	Myeloid DC	ANGPTL4	SDC2	0.000343145	0	ANGPTL4_SDC2	ANGPTL4 - SDC2	ANGPTL	Secreted Signaling	PMID: 29017031
aneuploid	Plasma	ANGPTL4	SDC2	0.000227405	0	ANGPTL4_SDC2	ANGPTL4 - SDC2	ANGPTL	Secreted Signaling	PMID: 29017031
Endothelial	Plasma	ANGPTL4	SDC2	0.000311944	0	ANGPTL4_SDC2	ANGPTL4 - SDC2	ANGPTL	Secreted Signaling	PMID: 29017031
Fibroblasts	Plasma	ANGPTL4	SDC2	0.000517227	0	ANGPTL4_SDC2	ANGPTL4 - SDC2	ANGPTL	Secreted Signaling	PMID: 29017031
Hepatocytes	Plasma	ANGPTL4	SDC2	0.000120733	0	ANGPTL4_SDC2	ANGPTL4 - SDC2	ANGPTL	Secreted Signaling	PMID: 29017031
aneuploid	Macrophage	ANGPTL4	SDC3	0.000725516	0	ANGPTL4_SDC3	ANGPTL4 - SDC3	ANGPTL	Secreted Signaling	PMID: 29017031
Endothelial	Macrophage	ANGPTL4	SDC3	0.000995049	0	ANGPTL4_SDC3	ANGPTL4 - SDC3	ANGPTL	Secreted Signaling	PMID: 29017031
Fibroblasts	Macrophage	ANGPTL4	SDC3	0.00164913	0	ANGPTL4_SDC3	ANGPTL4 - SDC3	ANGPTL	Secreted Signaling	PMID: 29017031
Hepatocytes	Macrophage	ANGPTL4	SDC3	0.000385278	0	ANGPTL4_SDC3	ANGPTL4 - SDC3	ANGPTL	Secreted Signaling	PMID: 29017031
aneuploid	aneuploid	ANGPTL4	SDC4	0.000635238	0	ANGPTL4_SDC4	ANGPTL4 - SDC4	ANGPTL	Secreted Signaling	PMID: 29017031
Endothelial	aneuploid	ANGPTL4	SDC4	0.000871261	0	ANGPTL4_SDC4	ANGPTL4 - SDC4	ANGPTL	Secreted Signaling	PMID: 29017031
Fibroblasts	aneuploid	ANGPTL4	SDC4	0.00144408	0	ANGPTL4_SDC4	ANGPTL4 - SDC4	ANGPTL	Secreted Signaling	PMID: 29017031
Hepatocytes	aneuploid	ANGPTL4	SDC4	0.000337322	0	ANGPTL4_SDC4	ANGPTL4 - SDC4	ANGPTL	Secreted Signaling	PMID: 29017031
aneuploid	Hepatocytes	ANGPTL4	SDC4	0.000833129	0	ANGPTL4_SDC4	ANGPTL4 - SDC4	ANGPTL	Secreted Signaling	PMID: 29017031
Endothelial	Hepatocytes	ANGPTL4	SDC4	0.00114259	0	ANGPTL4_SDC4	ANGPTL4 - SDC4	ANGPTL	Secreted Signaling	PMID: 29017031
Fibroblasts	Hepatocytes	ANGPTL4	SDC4	0.00189347	0	ANGPTL4_SDC4	ANGPTL4 - SDC4	ANGPTL	Secreted Signaling	PMID: 29017031
Hepatocytes	Hepatocytes	ANGPTL4	SDC4	0.000442446	0	ANGPTL4_SDC4	ANGPTL4 - SDC4	ANGPTL	Secreted Signaling	PMID: 29017031
Endothelial	Endothelial	ANGPT2	TEK	0.00100908	0	ANGPT2_TEK	ANGPT2 - TEK	ANGPT	Secreted Signaling	PMID: 20651738
Fibroblasts	Endothelial	ANGPT2	TEK	0.00105878	0	ANGPT2_TEK	ANGPT2 - TEK	ANGPT	Secreted Signaling	PMID: 20651738
Endothelial	Endothelial	ANGPT2	ITGA5_ITGB1	0.00463375	0	ANGPT2_ITGA5_ITGB1	ANGPT2 - (ITGA5+ITGB1)	ANGPT	Secreted Signaling	PMID: 20651738; PMID: 25635707
Fibroblasts	Endothelial	ANGPT2	ITGA5_ITGB1	0.0048611	0	ANGPT2_ITGA5_ITGB1	ANGPT2 - (ITGA5+ITGB1)	ANGPT	Secreted Signaling	PMID: 20651738; PMID: 25635707
aneuploid	aneuploid	MDK	SDC1	0.0190756	0	MDK_SDC1	MDK - SDC1	MK	Secreted Signaling	PMID: 28356350
Cycling	aneuploid	MDK	SDC1	0.00597253	0	MDK_SDC1	MDK - SDC1	MK	Secreted Signaling	PMID: 28356350
Endothelial	aneuploid	MDK	SDC1	0.00601011	0	MDK_SDC1	MDK - SDC1	MK	Secreted Signaling	PMID: 28356350
Fibroblasts	aneuploid	MDK	SDC1	0.00586909	0	MDK_SDC1	MDK - SDC1	MK	Secreted Signaling	PMID: 28356350
Hepatocytes	aneuploid	MDK	SDC1	0.0310289	0	MDK_SDC1	MDK - SDC1	MK	Secreted Signaling	PMID: 28356350
Macrophage	aneuploid	MDK	SDC1	0.00265001	0	MDK_SDC1	MDK - SDC1	MK	Secreted Signaling	PMID: 28356350
Plasma	aneuploid	MDK	SDC1	0.00169536	0	MDK_SDC1	MDK - SDC1	MK	Secreted Signaling	PMID: 28356350
aneuploid	Plasma	MDK	SDC1	0.00442631	0	MDK_SDC1	MDK - SDC1	MK	Secreted Signaling	PMID: 28356350
Cycling	Plasma	MDK	SDC1	0.0013718	0	MDK_SDC1	MDK - SDC1	MK	Secreted Signaling	PMID: 28356350
Endothelial	Plasma	MDK	SDC1	0.00138047	0	MDK_SDC1	MDK - SDC1	MK	Secreted Signaling	PMID: 28356350
Fibroblasts	Plasma	MDK	SDC1	0.00134793	0	MDK_SDC1	MDK - SDC1	MK	Secreted Signaling	PMID: 28356350
Hepatocytes	Plasma	MDK	SDC1	0.00726798	0	MDK_SDC1	MDK - SDC1	MK	Secreted Signaling	PMID: 28356350
Macrophage	Plasma	MDK	SDC1	0.000607103	0	MDK_SDC1	MDK - SDC1	MK	Secreted Signaling	PMID: 28356350
Plasma	Plasma	MDK	SDC1	0.000388111	0	MDK_SDC1	MDK - SDC1	MK	Secreted Signaling	PMID: 28356350
aneuploid	aneuploid	MDK	SDC2	0.046264	0	MDK_SDC2	MDK - SDC2	MK	Secreted Signaling	PMID: 28356350
Cycling	aneuploid	MDK	SDC2	0.0147663	0	MDK_SDC2	MDK - SDC2	MK	Secreted Signaling	PMID: 28356350
Endothelial	aneuploid	MDK	SDC2	0.0148584	0	MDK_SDC2	MDK - SDC2	MK	Secreted Signaling	PMID: 28356350
Fibroblasts	aneuploid	MDK	SDC2	0.0145128	0	MDK_SDC2	MDK - SDC2	MK	Secreted Signaling	PMID: 28356350
Hepatocytes	aneuploid	MDK	SDC2	0.0739697	0	MDK_SDC2	MDK - SDC2	MK	Secreted Signaling	PMID: 28356350
Macrophage	aneuploid	MDK	SDC2	0.00658422	0	MDK_SDC2	MDK - SDC2	MK	Secreted Signaling	PMID: 28356350
Plasma	aneuploid	MDK	SDC2	0.00421828	0	MDK_SDC2	MDK - SDC2	MK	Secreted Signaling	PMID: 28356350
aneuploid	Fibroblasts	MDK	SDC2	0.0349285	0	MDK_SDC2	MDK - SDC2	MK	Secreted Signaling	PMID: 28356350
Cycling	Fibroblasts	MDK	SDC2	0.0110588	0	MDK_SDC2	MDK - SDC2	MK	Secreted Signaling	PMID: 28356350
Endothelial	Fibroblasts	MDK	SDC2	0.011128	0	MDK_SDC2	MDK - SDC2	MK	Secreted Signaling	PMID: 28356350
Fibroblasts	Fibroblasts	MDK	SDC2	0.0108682	0	MDK_SDC2	MDK - SDC2	MK	Secreted Signaling	PMID: 28356350
Hepatocytes	Fibroblasts	MDK	SDC2	0.0562461	0	MDK_SDC2	MDK - SDC2	MK	Secreted Signaling	PMID: 28356350
Macrophage	Fibroblasts	MDK	SDC2	0.00492081	0	MDK_SDC2	MDK - SDC2	MK	Secreted Signaling	PMID: 28356350
Plasma	Fibroblasts	MDK	SDC2	0.0031507	0	MDK_SDC2	MDK - SDC2	MK	Secreted Signaling	PMID: 28356350
aneuploid	Hepatocytes	MDK	SDC2	0.00630287	0	MDK_SDC2	MDK - SDC2	MK	Secreted Signaling	PMID: 28356350
Hepatocytes	Hepatocytes	MDK	SDC2	0.0103368	0	MDK_SDC2	MDK - SDC2	MK	Secreted Signaling	PMID: 28356350
aneuploid	Macrophage	MDK	SDC2	0.00787099	0	MDK_SDC2	MDK - SDC2	MK	Secreted Signaling	PMID: 28356350
Endothelial	Macrophage	MDK	SDC2	0.00246065	0.01	MDK_SDC2	MDK - SDC2	MK	Secreted Signaling	PMID: 28356350
Hepatocytes	Macrophage	MDK	SDC2	0.0128955	0	MDK_SDC2	MDK - SDC2	MK	Secreted Signaling	PMID: 28356350
aneuploid	Myeloid DC	MDK	SDC2	0.00679015	0	MDK_SDC2	MDK - SDC2	MK	Secreted Signaling	PMID: 28356350
Hepatocytes	Myeloid DC	MDK	SDC2	0.0111324	0	MDK_SDC2	MDK - SDC2	MK	Secreted Signaling	PMID: 28356350
aneuploid	Plasma	MDK	SDC2	0.00239908	0.02	MDK_SDC2	MDK - SDC2	MK	Secreted Signaling	PMID: 28356350
Hepatocytes	Plasma	MDK	SDC2	0.00394444	0	MDK_SDC2	MDK - SDC2	MK	Secreted Signaling	PMID: 28356350
aneuploid	aneuploid	MDK	SDC4	0.00667565	0	MDK_SDC4	MDK - SDC4	MK	Secreted Signaling	PMID: 28356350
Cycling	aneuploid	MDK	SDC4	0.00207214	0	MDK_SDC4	MDK - SDC4	MK	Secreted Signaling	PMID: 28356350
Endothelial	aneuploid	MDK	SDC4	0.00208523	0	MDK_SDC4	MDK - SDC4	MK	Secreted Signaling	PMID: 28356350
Fibroblasts	aneuploid	MDK	SDC4	0.00203611	0	MDK_SDC4	MDK - SDC4	MK	Secreted Signaling	PMID: 28356350
Hepatocytes	aneuploid	MDK	SDC4	0.0109455	0	MDK_SDC4	MDK - SDC4	MK	Secreted Signaling	PMID: 28356350
Macrophage	aneuploid	MDK	SDC4	0.000917406	0	MDK_SDC4	MDK - SDC4	MK	Secreted Signaling	PMID: 28356350
Plasma	aneuploid	MDK	SDC4	0.000586548	0	MDK_SDC4	MDK - SDC4	MK	Secreted Signaling	PMID: 28356350
aneuploid	Hepatocytes	MDK	SDC4	0.00873881	0	MDK_SDC4	MDK - SDC4	MK	Secreted Signaling	PMID: 28356350
Cycling	Hepatocytes	MDK	SDC4	0.00271644	0	MDK_SDC4	MDK - SDC4	MK	Secreted Signaling	PMID: 28356350
Endothelial	Hepatocytes	MDK	SDC4	0.00273359	0	MDK_SDC4	MDK - SDC4	MK	Secreted Signaling	PMID: 28356350
Fibroblasts	Hepatocytes	MDK	SDC4	0.00266924	0	MDK_SDC4	MDK - SDC4	MK	Secreted Signaling	PMID: 28356350
Hepatocytes	Hepatocytes	MDK	SDC4	0.0143093	0	MDK_SDC4	MDK - SDC4	MK	Secreted Signaling	PMID: 28356350
Macrophage	Hepatocytes	MDK	SDC4	0.00120309	0	MDK_SDC4	MDK - SDC4	MK	Secreted Signaling	PMID: 28356350
Plasma	Hepatocytes	MDK	SDC4	0.000769283	0.01	MDK_SDC4	MDK - SDC4	MK	Secreted Signaling	PMID: 28356350
aneuploid	Myeloid DC	MDK	ITGA4_ITGB1	0.00851377	0	MDK_ITGA4_ITGB1	MDK - (ITGA4+ITGB1)	MK	Secreted Signaling	PMID: 28356350
Cycling	Myeloid DC	MDK	ITGA4_ITGB1	0.00264607	0	MDK_ITGA4_ITGB1	MDK - (ITGA4+ITGB1)	MK	Secreted Signaling	PMID: 28356350
Endothelial	Myeloid DC	MDK	ITGA4_ITGB1	0.00266278	0	MDK_ITGA4_ITGB1	MDK - (ITGA4+ITGB1)	MK	Secreted Signaling	PMID: 28356350
Fibroblasts	Myeloid DC	MDK	ITGA4_ITGB1	0.0026001	0	MDK_ITGA4_ITGB1	MDK - (ITGA4+ITGB1)	MK	Secreted Signaling	PMID: 28356350
Hepatocytes	Myeloid DC	MDK	ITGA4_ITGB1	0.0139428	0	MDK_ITGA4_ITGB1	MDK - (ITGA4+ITGB1)	MK	Secreted Signaling	PMID: 28356350
Macrophage	Myeloid DC	MDK	ITGA4_ITGB1	0.00117188	0	MDK_ITGA4_ITGB1	MDK - (ITGA4+ITGB1)	MK	Secreted Signaling	PMID: 28356350
Plasma	Myeloid DC	MDK	ITGA4_ITGB1	0.000749318	0	MDK_ITGA4_ITGB1	MDK - (ITGA4+ITGB1)	MK	Secreted Signaling	PMID: 28356350
aneuploid	Endothelial	MDK	ITGA6_ITGB1	0.0233224	0	MDK_ITGA6_ITGB1	MDK - (ITGA6+ITGB1)	MK	Secreted Signaling	PMID: 28356350
Cycling	Endothelial	MDK	ITGA6_ITGB1	0.00732399	0	MDK_ITGA6_ITGB1	MDK - (ITGA6+ITGB1)	MK	Secreted Signaling	PMID: 28356350
Endothelial	Endothelial	MDK	ITGA6_ITGB1	0.00737001	0	MDK_ITGA6_ITGB1	MDK - (ITGA6+ITGB1)	MK	Secreted Signaling	PMID: 28356350
Fibroblasts	Endothelial	MDK	ITGA6_ITGB1	0.00719732	0	MDK_ITGA6_ITGB1	MDK - (ITGA6+ITGB1)	MK	Secreted Signaling	PMID: 28356350
Hepatocytes	Endothelial	MDK	ITGA6_ITGB1	0.0378343	0	MDK_ITGA6_ITGB1	MDK - (ITGA6+ITGB1)	MK	Secreted Signaling	PMID: 28356350
Macrophage	Endothelial	MDK	ITGA6_ITGB1	0.00325212	0	MDK_ITGA6_ITGB1	MDK - (ITGA6+ITGB1)	MK	Secreted Signaling	PMID: 28356350
Plasma	Endothelial	MDK	ITGA6_ITGB1	0.00208101	0	MDK_ITGA6_ITGB1	MDK - (ITGA6+ITGB1)	MK	Secreted Signaling	PMID: 28356350
aneuploid	Macrophage	MDK	LRP1	0.00542907	0	MDK_LRP1	MDK - LRP1	MK	Secreted Signaling	PMID: 28356350
Cycling	Macrophage	MDK	LRP1	0.00168374	0	MDK_LRP1	MDK - LRP1	MK	Secreted Signaling	PMID: 28356350
Endothelial	Macrophage	MDK	LRP1	0.00169438	0	MDK_LRP1	MDK - LRP1	MK	Secreted Signaling	PMID: 28356350
Fibroblasts	Macrophage	MDK	LRP1	0.00165446	0	MDK_LRP1	MDK - LRP1	MK	Secreted Signaling	PMID: 28356350
Hepatocytes	Macrophage	MDK	LRP1	0.00890874	0	MDK_LRP1	MDK - LRP1	MK	Secreted Signaling	PMID: 28356350
Macrophage	Macrophage	MDK	LRP1	0.000745287	0	MDK_LRP1	MDK - LRP1	MK	Secreted Signaling	PMID: 28356350
Plasma	Macrophage	MDK	LRP1	0.000476473	0	MDK_LRP1	MDK - LRP1	MK	Secreted Signaling	PMID: 28356350
aneuploid	aneuploid	MDK	NCL	0.0282557	0	MDK_NCL	MDK - NCL	MK	Secreted Signaling	PMID: 28356350
Cycling	aneuploid	MDK	NCL	0.00890403	0	MDK_NCL	MDK - NCL	MK	Secreted Signaling	PMID: 28356350
Endothelial	aneuploid	MDK	NCL	0.0089599	0	MDK_NCL	MDK - NCL	MK	Secreted Signaling	PMID: 28356350
Fibroblasts	aneuploid	MDK	NCL	0.00875028	0	MDK_NCL	MDK - NCL	MK	Secreted Signaling	PMID: 28356350
Hepatocytes	aneuploid	MDK	NCL	0.0456936	0	MDK_NCL	MDK - NCL	MK	Secreted Signaling	PMID: 28356350
aneuploid	B_cells	MDK	NCL	0.0361713	0	MDK_NCL	MDK - NCL	MK	Secreted Signaling	PMID: 28356350
Cycling	B_cells	MDK	NCL	0.0114624	0	MDK_NCL	MDK - NCL	MK	Secreted Signaling	PMID: 28356350
Endothelial	B_cells	MDK	NCL	0.0115341	0	MDK_NCL	MDK - NCL	MK	Secreted Signaling	PMID: 28356350
Fibroblasts	B_cells	MDK	NCL	0.011265	0	MDK_NCL	MDK - NCL	MK	Secreted Signaling	PMID: 28356350
Hepatocytes	B_cells	MDK	NCL	0.0582017	0	MDK_NCL	MDK - NCL	MK	Secreted Signaling	PMID: 28356350
aneuploid	Cycling	MDK	NCL	0.0405657	0	MDK_NCL	MDK - NCL	MK	Secreted Signaling	PMID: 28356350
Cycling	Cycling	MDK	NCL	0.0128951	0	MDK_NCL	MDK - NCL	MK	Secreted Signaling	PMID: 28356350
Endothelial	Cycling	MDK	NCL	0.0129757	0	MDK_NCL	MDK - NCL	MK	Secreted Signaling	PMID: 28356350
Fibroblasts	Cycling	MDK	NCL	0.0126733	0	MDK_NCL	MDK - NCL	MK	Secreted Signaling	PMID: 28356350
Hepatocytes	Cycling	MDK	NCL	0.0650918	0	MDK_NCL	MDK - NCL	MK	Secreted Signaling	PMID: 28356350
aneuploid	Endothelial	MDK	NCL	0.0256433	0	MDK_NCL	MDK - NCL	MK	Secreted Signaling	PMID: 28356350
Cycling	Endothelial	MDK	NCL	0.00806596	0	MDK_NCL	MDK - NCL	MK	Secreted Signaling	PMID: 28356350
Endothelial	Endothelial	MDK	NCL	0.00811661	0	MDK_NCL	MDK - NCL	MK	Secreted Signaling	PMID: 28356350
Fibroblasts	Endothelial	MDK	NCL	0.00792656	0	MDK_NCL	MDK - NCL	MK	Secreted Signaling	PMID: 28356350
Hepatocytes	Endothelial	MDK	NCL	0.0415379	0	MDK_NCL	MDK - NCL	MK	Secreted Signaling	PMID: 28356350
aneuploid	Fibroblasts	MDK	NCL	0.0296576	0	MDK_NCL	MDK - NCL	MK	Secreted Signaling	PMID: 28356350
Cycling	Fibroblasts	MDK	NCL	0.00935506	0	MDK_NCL	MDK - NCL	MK	Secreted Signaling	PMID: 28356350
Endothelial	Fibroblasts	MDK	NCL	0.00941373	0	MDK_NCL	MDK - NCL	MK	Secreted Signaling	PMID: 28356350
Fibroblasts	Fibroblasts	MDK	NCL	0.00919358	0	MDK_NCL	MDK - NCL	MK	Secreted Signaling	PMID: 28356350
Hepatocytes	Fibroblasts	MDK	NCL	0.047918	0	MDK_NCL	MDK - NCL	MK	Secreted Signaling	PMID: 28356350
aneuploid	Hepatocytes	MDK	NCL	0.0103587	0	MDK_NCL	MDK - NCL	MK	Secreted Signaling	PMID: 28356350
Hepatocytes	Hepatocytes	MDK	NCL	0.016944	0	MDK_NCL	MDK - NCL	MK	Secreted Signaling	PMID: 28356350
aneuploid	Macrophage	MDK	NCL	0.0214661	0	MDK_NCL	MDK - NCL	MK	Secreted Signaling	PMID: 28356350
Hepatocytes	Macrophage	MDK	NCL	0.0348642	0	MDK_NCL	MDK - NCL	MK	Secreted Signaling	PMID: 28356350
aneuploid	Mast cells	MDK	NCL	0.0289113	0	MDK_NCL	MDK - NCL	MK	Secreted Signaling	PMID: 28356350
Cycling	Mast cells	MDK	NCL	0.00911483	0.01	MDK_NCL	MDK - NCL	MK	Secreted Signaling	PMID: 28356350
Endothelial	Mast cells	MDK	NCL	0.009172	0	MDK_NCL	MDK - NCL	MK	Secreted Signaling	PMID: 28356350
Fibroblasts	Mast cells	MDK	NCL	0.00895746	0.01	MDK_NCL	MDK - NCL	MK	Secreted Signaling	PMID: 28356350
Hepatocytes	Mast cells	MDK	NCL	0.0467342	0	MDK_NCL	MDK - NCL	MK	Secreted Signaling	PMID: 28356350
aneuploid	Monocytes	MDK	NCL	0.0235299	0	MDK_NCL	MDK - NCL	MK	Secreted Signaling	PMID: 28356350
Cycling	Monocytes	MDK	NCL	0.00739022	0.01	MDK_NCL	MDK - NCL	MK	Secreted Signaling	PMID: 28356350
Endothelial	Monocytes	MDK	NCL	0.00743666	0	MDK_NCL	MDK - NCL	MK	Secreted Signaling	PMID: 28356350
Fibroblasts	Monocytes	MDK	NCL	0.00726241	0.01	MDK_NCL	MDK - NCL	MK	Secreted Signaling	PMID: 28356350
Hepatocytes	Monocytes	MDK	NCL	0.0381659	0	MDK_NCL	MDK - NCL	MK	Secreted Signaling	PMID: 28356350
aneuploid	Myeloid DC	MDK	NCL	0.0346254	0	MDK_NCL	MDK - NCL	MK	Secreted Signaling	PMID: 28356350
Cycling	Myeloid DC	MDK	NCL	0.0109605	0	MDK_NCL	MDK - NCL	MK	Secreted Signaling	PMID: 28356350
Endothelial	Myeloid DC	MDK	NCL	0.0110291	0	MDK_NCL	MDK - NCL	MK	Secreted Signaling	PMID: 28356350
Fibroblasts	Myeloid DC	MDK	NCL	0.0107716	0	MDK_NCL	MDK - NCL	MK	Secreted Signaling	PMID: 28356350
Hepatocytes	Myeloid DC	MDK	NCL	0.0557688	0	MDK_NCL	MDK - NCL	MK	Secreted Signaling	PMID: 28356350
aneuploid	Plasma	MDK	NCL	0.00959896	0	MDK_NCL	MDK - NCL	MK	Secreted Signaling	PMID: 28356350
Hepatocytes	Plasma	MDK	NCL	0.0157091	0	MDK_NCL	MDK - NCL	MK	Secreted Signaling	PMID: 28356350
aneuploid	Plasmacytoid DC	MDK	NCL	0.0105724	0	MDK_NCL	MDK - NCL	MK	Secreted Signaling	PMID: 28356350
Hepatocytes	Plasmacytoid DC	MDK	NCL	0.0172913	0	MDK_NCL	MDK - NCL	MK	Secreted Signaling	PMID: 28356350
aneuploid	T/NK	MDK	NCL	0.0326316	0	MDK_NCL	MDK - NCL	MK	Secreted Signaling	PMID: 28356350
Cycling	T/NK	MDK	NCL	0.0103148	0	MDK_NCL	MDK - NCL	MK	Secreted Signaling	PMID: 28356350
Endothelial	T/NK	MDK	NCL	0.0103794	0	MDK_NCL	MDK - NCL	MK	Secreted Signaling	PMID: 28356350
Fibroblasts	T/NK	MDK	NCL	0.0101369	0	MDK_NCL	MDK - NCL	MK	Secreted Signaling	PMID: 28356350
Hepatocytes	T/NK	MDK	NCL	0.0526238	0	MDK_NCL	MDK - NCL	MK	Secreted Signaling	PMID: 28356350
Fibroblasts	aneuploid	PTN	SDC1	0.00381678	0	PTN_SDC1	PTN - SDC1	PTN	Secreted Signaling	PMID: 28356350; PMID: 25620911
Fibroblasts	Plasma	PTN	SDC1	0.000875192	0	PTN_SDC1	PTN - SDC1	PTN	Secreted Signaling	PMID: 28356350; PMID: 25620911
Fibroblasts	aneuploid	PTN	SDC2	0.00946672	0	PTN_SDC2	PTN - SDC2	PTN	Secreted Signaling	PMID: 28356350; PMID: 25620911
Fibroblasts	Fibroblasts	PTN	SDC2	0.00708027	0	PTN_SDC2	PTN - SDC2	PTN	Secreted Signaling	PMID: 28356350; PMID: 25620911
Fibroblasts	Hepatocytes	PTN	SDC2	0.00124812	0	PTN_SDC2	PTN - SDC2	PTN	Secreted Signaling	PMID: 28356350; PMID: 25620911
Fibroblasts	Macrophage	PTN	SDC2	0.00156062	0	PTN_SDC2	PTN - SDC2	PTN	Secreted Signaling	PMID: 28356350; PMID: 25620911
Fibroblasts	Myeloid DC	PTN	SDC2	0.00134515	0	PTN_SDC2	PTN - SDC2	PTN	Secreted Signaling	PMID: 28356350; PMID: 25620911
Fibroblasts	Plasma	PTN	SDC2	0.000473584	0	PTN_SDC2	PTN - SDC2	PTN	Secreted Signaling	PMID: 28356350; PMID: 25620911
Fibroblasts	Macrophage	PTN	SDC3	0.00151012	0	PTN_SDC3	PTN - SDC3	PTN	Secreted Signaling	PMID: 28356350; PMID: 25620911
Fibroblasts	aneuploid	PTN	SDC4	0.00132234	0	PTN_SDC4	PTN - SDC4	PTN	Secreted Signaling	PMID: 28356350; PMID: 25620911
Fibroblasts	Hepatocytes	PTN	SDC4	0.00173391	0	PTN_SDC4	PTN - SDC4	PTN	Secreted Signaling	PMID: 28356350; PMID: 25620911
Fibroblasts	aneuploid	PTN	NCL	0.00569624	0	PTN_NCL	PTN - NCL	PTN	Secreted Signaling	PMID: 28356350; PMID: 25620911
Fibroblasts	B_cells	PTN	NCL	0.00733974	0	PTN_NCL	PTN - NCL	PTN	Secreted Signaling	PMID: 28356350; PMID: 25620911
Fibroblasts	Cycling	PTN	NCL	0.00826145	0	PTN_NCL	PTN - NCL	PTN	Secreted Signaling	PMID: 28356350; PMID: 25620911
Fibroblasts	Endothelial	PTN	NCL	0.00515852	0	PTN_NCL	PTN - NCL	PTN	Secreted Signaling	PMID: 28356350; PMID: 25620911
Fibroblasts	Fibroblasts	PTN	NCL	0.00598576	0	PTN_NCL	PTN - NCL	PTN	Secreted Signaling	PMID: 28356350; PMID: 25620911
Fibroblasts	Hepatocytes	PTN	NCL	0.002058	0	PTN_NCL	PTN - NCL	PTN	Secreted Signaling	PMID: 28356350; PMID: 25620911
Fibroblasts	Macrophage	PTN	NCL	0.00430349	0	PTN_NCL	PTN - NCL	PTN	Secreted Signaling	PMID: 28356350; PMID: 25620911
Fibroblasts	Mast cells	PTN	NCL	0.00583154	0	PTN_NCL	PTN - NCL	PTN	Secreted Signaling	PMID: 28356350; PMID: 25620911
Fibroblasts	Monocytes	PTN	NCL	0.0047252	0	PTN_NCL	PTN - NCL	PTN	Secreted Signaling	PMID: 28356350; PMID: 25620911
Fibroblasts	Myeloid DC	PTN	NCL	0.00701708	0	PTN_NCL	PTN - NCL	PTN	Secreted Signaling	PMID: 28356350; PMID: 25620911
Fibroblasts	Plasma	PTN	NCL	0.0019059	0	PTN_NCL	PTN - NCL	PTN	Secreted Signaling	PMID: 28356350; PMID: 25620911
Fibroblasts	Plasmacytoid DC	PTN	NCL	0.00210083	0	PTN_NCL	PTN - NCL	PTN	Secreted Signaling	PMID: 28356350; PMID: 25620911
Fibroblasts	T/NK	PTN	NCL	0.00660214	0	PTN_NCL	PTN - NCL	PTN	Secreted Signaling	PMID: 28356350; PMID: 25620911
aneuploid	Macrophage	C3	C3AR1	0.0199067	0	C3_C3AR1	C3 - C3AR1	COMPLEMENT	Secreted Signaling	KEGG: hsa04080
Cycling	Macrophage	C3	C3AR1	0.00205973	0	C3_C3AR1	C3 - C3AR1	COMPLEMENT	Secreted Signaling	KEGG: hsa04080
Endothelial	Macrophage	C3	C3AR1	0.0048889	0	C3_C3AR1	C3 - C3AR1	COMPLEMENT	Secreted Signaling	KEGG: hsa04080
Hepatocytes	Macrophage	C3	C3AR1	0.00761185	0	C3_C3AR1	C3 - C3AR1	COMPLEMENT	Secreted Signaling	KEGG: hsa04080
Macrophage	Macrophage	C3	C3AR1	0.00456653	0	C3_C3AR1	C3 - C3AR1	COMPLEMENT	Secreted Signaling	KEGG: hsa04080
Myeloid DC	Macrophage	C3	C3AR1	0.0034248	0	C3_C3AR1	C3 - C3AR1	COMPLEMENT	Secreted Signaling	KEGG: hsa04080
Plasma	Macrophage	C3	C3AR1	0.00195432	0	C3_C3AR1	C3 - C3AR1	COMPLEMENT	Secreted Signaling	KEGG: hsa04080
aneuploid	Monocytes	C3	C3AR1	0.00799341	0	C3_C3AR1	C3 - C3AR1	COMPLEMENT	Secreted Signaling	KEGG: hsa04080
Cycling	Monocytes	C3	C3AR1	0.000818158	0	C3_C3AR1	C3 - C3AR1	COMPLEMENT	Secreted Signaling	KEGG: hsa04080
Endothelial	Monocytes	C3	C3AR1	0.00194527	0	C3_C3AR1	C3 - C3AR1	COMPLEMENT	Secreted Signaling	KEGG: hsa04080
Hepatocytes	Monocytes	C3	C3AR1	0.00303372	0	C3_C3AR1	C3 - C3AR1	COMPLEMENT	Secreted Signaling	KEGG: hsa04080
Macrophage	Monocytes	C3	C3AR1	0.00181665	0	C3_C3AR1	C3 - C3AR1	COMPLEMENT	Secreted Signaling	KEGG: hsa04080
Myeloid DC	Monocytes	C3	C3AR1	0.00136151	0	C3_C3AR1	C3 - C3AR1	COMPLEMENT	Secreted Signaling	KEGG: hsa04080
Plasma	Monocytes	C3	C3AR1	0.000776238	0	C3_C3AR1	C3 - C3AR1	COMPLEMENT	Secreted Signaling	KEGG: hsa04080
aneuploid	Macrophage	C3	ITGAX_ITGB2	0.0131903	0	C3_ITGAX_ITGB2	C3 - (ITGAX+ITGB2)	COMPLEMENT	Secreted Signaling	PMID: 16234578
Cycling	Macrophage	C3	ITGAX_ITGB2	0.00135646	0	C3_ITGAX_ITGB2	C3 - (ITGAX+ITGB2)	COMPLEMENT	Secreted Signaling	PMID: 16234578
Endothelial	Macrophage	C3	ITGAX_ITGB2	0.00322275	0	C3_ITGAX_ITGB2	C3 - (ITGAX+ITGB2)	COMPLEMENT	Secreted Signaling	PMID: 16234578
Hepatocytes	Macrophage	C3	ITGAX_ITGB2	0.0050224	0	C3_ITGAX_ITGB2	C3 - (ITGAX+ITGB2)	COMPLEMENT	Secreted Signaling	PMID: 16234578
Macrophage	Macrophage	C3	ITGAX_ITGB2	0.00300991	0	C3_ITGAX_ITGB2	C3 - (ITGAX+ITGB2)	COMPLEMENT	Secreted Signaling	PMID: 16234578
Myeloid DC	Macrophage	C3	ITGAX_ITGB2	0.00225649	0	C3_ITGAX_ITGB2	C3 - (ITGAX+ITGB2)	COMPLEMENT	Secreted Signaling	PMID: 16234578
Plasma	Macrophage	C3	ITGAX_ITGB2	0.00128699	0	C3_ITGAX_ITGB2	C3 - (ITGAX+ITGB2)	COMPLEMENT	Secreted Signaling	PMID: 16234578
aneuploid	Monocytes	C3	ITGAX_ITGB2	0.0144013	0	C3_ITGAX_ITGB2	C3 - (ITGAX+ITGB2)	COMPLEMENT	Secreted Signaling	PMID: 16234578
Cycling	Monocytes	C3	ITGAX_ITGB2	0.00148262	0	C3_ITGAX_ITGB2	C3 - (ITGAX+ITGB2)	COMPLEMENT	Secreted Signaling	PMID: 16234578
Endothelial	Monocytes	C3	ITGAX_ITGB2	0.0035219	0	C3_ITGAX_ITGB2	C3 - (ITGAX+ITGB2)	COMPLEMENT	Secreted Signaling	PMID: 16234578
Hepatocytes	Monocytes	C3	ITGAX_ITGB2	0.00548767	0	C3_ITGAX_ITGB2	C3 - (ITGAX+ITGB2)	COMPLEMENT	Secreted Signaling	PMID: 16234578
Macrophage	Monocytes	C3	ITGAX_ITGB2	0.00328937	0	C3_ITGAX_ITGB2	C3 - (ITGAX+ITGB2)	COMPLEMENT	Secreted Signaling	PMID: 16234578
Myeloid DC	Monocytes	C3	ITGAX_ITGB2	0.00246617	0	C3_ITGAX_ITGB2	C3 - (ITGAX+ITGB2)	COMPLEMENT	Secreted Signaling	PMID: 16234578
Plasma	Monocytes	C3	ITGAX_ITGB2	0.00140671	0	C3_ITGAX_ITGB2	C3 - (ITGAX+ITGB2)	COMPLEMENT	Secreted Signaling	PMID: 16234578
aneuploid	Macrophage	C5	C5AR1	0.00531115	0	HC_C5AR1	HC - C5AR1	COMPLEMENT	Secreted Signaling	KEGG: hsa04080
aneuploid	Monocytes	C5	C5AR1	0.00496908	0	HC_C5AR1	HC - C5AR1	COMPLEMENT	Secreted Signaling	KEGG: hsa04080
aneuploid	Endothelial	F2	F2R	0.012716	0	F2_F2R	F2 - F2R	PARs	Secreted Signaling	KEGG: hsa04080
Cycling	Endothelial	F2	F2R	0.00084326	0	F2_F2R	F2 - F2R	PARs	Secreted Signaling	KEGG: hsa04080
Endothelial	Endothelial	F2	F2R	0.00121363	0	F2_F2R	F2 - F2R	PARs	Secreted Signaling	KEGG: hsa04080
Hepatocytes	Endothelial	F2	F2R	0.00366385	0	F2_F2R	F2 - F2R	PARs	Secreted Signaling	KEGG: hsa04080
Macrophage	Endothelial	F2	F2R	0.00138789	0	F2_F2R	F2 - F2R	PARs	Secreted Signaling	KEGG: hsa04080
Myeloid DC	Endothelial	F2	F2R	0.00124637	0	F2_F2R	F2 - F2R	PARs	Secreted Signaling	KEGG: hsa04080
Plasma	Endothelial	F2	F2R	0.000777701	0	F2_F2R	F2 - F2R	PARs	Secreted Signaling	KEGG: hsa04080
aneuploid	Fibroblasts	F2	F2R	0.0139667	0	F2_F2R	F2 - F2R	PARs	Secreted Signaling	KEGG: hsa04080
Cycling	Fibroblasts	F2	F2R	0.000927293	0	F2_F2R	F2 - F2R	PARs	Secreted Signaling	KEGG: hsa04080
Endothelial	Fibroblasts	F2	F2R	0.00133452	0	F2_F2R	F2 - F2R	PARs	Secreted Signaling	KEGG: hsa04080
Hepatocytes	Fibroblasts	F2	F2R	0.00402783	0	F2_F2R	F2 - F2R	PARs	Secreted Signaling	KEGG: hsa04080
Macrophage	Fibroblasts	F2	F2R	0.00152611	0	F2_F2R	F2 - F2R	PARs	Secreted Signaling	KEGG: hsa04080
Myeloid DC	Fibroblasts	F2	F2R	0.00137052	0	F2_F2R	F2 - F2R	PARs	Secreted Signaling	KEGG: hsa04080
Plasma	Fibroblasts	F2	F2R	0.000855207	0	F2_F2R	F2 - F2R	PARs	Secreted Signaling	KEGG: hsa04080
aneuploid	Endothelial	PLG	F2R	0.00931456	0	PLG_F2R	PLG - F2RL3	PARs	Secreted Signaling	KEGG: hsa04080
Hepatocytes	Endothelial	PLG	F2R	0.00253366	0	PLG_F2R	PLG - F2RL3	PARs	Secreted Signaling	KEGG: hsa04080
aneuploid	Fibroblasts	PLG	F2R	0.0102341	0	PLG_F2R	PLG - F2RL3	PARs	Secreted Signaling	KEGG: hsa04080
Hepatocytes	Fibroblasts	PLG	F2R	0.00278568	0	PLG_F2R	PLG - F2RL3	PARs	Secreted Signaling	KEGG: hsa04080
Cycling	Endothelial	GZMA	F2R	0.00259217	0	GZMA_F2R	GZMA - F2R	PARs	Secreted Signaling	KEGG: hsa04080
T/NK	Endothelial	GZMA	F2R	0.00468584	0	GZMA_F2R	GZMA - F2R	PARs	Secreted Signaling	KEGG: hsa04080
Cycling	Fibroblasts	GZMA	F2R	0.00284999	0	GZMA_F2R	GZMA - F2R	PARs	Secreted Signaling	KEGG: hsa04080
T/NK	Fibroblasts	GZMA	F2R	0.00515083	0	GZMA_F2R	GZMA - F2R	PARs	Secreted Signaling	KEGG: hsa04080
Endothelial	Endothelial	ADM	CALCRL	0.0106962	0	ADM_CALCRL	ADM - CALCRL	CALCR	Secreted Signaling	KEGG: hsa04080
Macrophage	Endothelial	ADM	CALCRL	0.00882476	0	ADM_CALCRL	ADM - CALCRL	CALCR	Secreted Signaling	KEGG: hsa04080
Monocytes	Endothelial	ADM	CALCRL	0.00562381	0	ADM_CALCRL	ADM - CALCRL	CALCR	Secreted Signaling	KEGG: hsa04080
Cycling	Macrophage	ANXA1	FPR1	0.00257764	0	ANXA1_FPR1	ANXA1 - FPR1	ANNEXIN	Secreted Signaling	PMID: 23230437
Endothelial	Macrophage	ANXA1	FPR1	0.00554525	0	ANXA1_FPR1	ANXA1 - FPR1	ANNEXIN	Secreted Signaling	PMID: 23230437
Fibroblasts	Macrophage	ANXA1	FPR1	0.00508218	0	ANXA1_FPR1	ANXA1 - FPR1	ANNEXIN	Secreted Signaling	PMID: 23230437
Hepatocytes	Macrophage	ANXA1	FPR1	0.000633166	0	ANXA1_FPR1	ANXA1 - FPR1	ANNEXIN	Secreted Signaling	PMID: 23230437
Macrophage	Macrophage	ANXA1	FPR1	0.00503955	0	ANXA1_FPR1	ANXA1 - FPR1	ANNEXIN	Secreted Signaling	PMID: 23230437
Mast cells	Macrophage	ANXA1	FPR1	0.0119267	0	ANXA1_FPR1	ANXA1 - FPR1	ANNEXIN	Secreted Signaling	PMID: 23230437
Monocytes	Macrophage	ANXA1	FPR1	0.00670627	0	ANXA1_FPR1	ANXA1 - FPR1	ANNEXIN	Secreted Signaling	PMID: 23230437
Myeloid DC	Macrophage	ANXA1	FPR1	0.00264494	0	ANXA1_FPR1	ANXA1 - FPR1	ANNEXIN	Secreted Signaling	PMID: 23230437
Plasmacytoid DC	Macrophage	ANXA1	FPR1	0.00114248	0	ANXA1_FPR1	ANXA1 - FPR1	ANNEXIN	Secreted Signaling	PMID: 23230437
T/NK	Macrophage	ANXA1	FPR1	0.00654242	0	ANXA1_FPR1	ANXA1 - FPR1	ANNEXIN	Secreted Signaling	PMID: 23230437
Cycling	Monocytes	ANXA1	FPR1	0.00624238	0	ANXA1_FPR1	ANXA1 - FPR1	ANNEXIN	Secreted Signaling	PMID: 23230437
Endothelial	Monocytes	ANXA1	FPR1	0.0133726	0	ANXA1_FPR1	ANXA1 - FPR1	ANNEXIN	Secreted Signaling	PMID: 23230437
Fibroblasts	Monocytes	ANXA1	FPR1	0.0122639	0	ANXA1_FPR1	ANXA1 - FPR1	ANNEXIN	Secreted Signaling	PMID: 23230437
Hepatocytes	Monocytes	ANXA1	FPR1	0.00153763	0	ANXA1_FPR1	ANXA1 - FPR1	ANNEXIN	Secreted Signaling	PMID: 23230437
Macrophage	Monocytes	ANXA1	FPR1	0.0121618	0	ANXA1_FPR1	ANXA1 - FPR1	ANNEXIN	Secreted Signaling	PMID: 23230437
Mast cells	Monocytes	ANXA1	FPR1	0.0285035	0	ANXA1_FPR1	ANXA1 - FPR1	ANNEXIN	Secreted Signaling	PMID: 23230437
Monocytes	Monocytes	ANXA1	FPR1	0.0161458	0	ANXA1_FPR1	ANXA1 - FPR1	ANNEXIN	Secreted Signaling	PMID: 23230437
Myeloid DC	Monocytes	ANXA1	FPR1	0.00640474	0	ANXA1_FPR1	ANXA1 - FPR1	ANNEXIN	Secreted Signaling	PMID: 23230437
Plasmacytoid DC	Monocytes	ANXA1	FPR1	0.00277246	0	ANXA1_FPR1	ANXA1 - FPR1	ANNEXIN	Secreted Signaling	PMID: 23230437
T/NK	Monocytes	ANXA1	FPR1	0.015755	0	ANXA1_FPR1	ANXA1 - FPR1	ANNEXIN	Secreted Signaling	PMID: 23230437
Endothelial	Fibroblasts	GAS6	AXL	0.00592658	0	GAS6_AXL	GAS6 - AXL	GAS	Secreted Signaling	PMID: 27801848
Fibroblasts	Fibroblasts	GAS6	AXL	0.00611548	0	GAS6_AXL	GAS6 - AXL	GAS	Secreted Signaling	PMID: 27801848
Plasmacytoid DC	Fibroblasts	GAS6	AXL	0.00508333	0	GAS6_AXL	GAS6 - AXL	GAS	Secreted Signaling	PMID: 27801848
Endothelial	Macrophage	GAS6	AXL	0.00203622	0	GAS6_AXL	GAS6 - AXL	GAS	Secreted Signaling	PMID: 27801848
Fibroblasts	Macrophage	GAS6	AXL	0.00210138	0	GAS6_AXL	GAS6 - AXL	GAS	Secreted Signaling	PMID: 27801848
Plasmacytoid DC	Macrophage	GAS6	AXL	0.00174553	0	GAS6_AXL	GAS6 - AXL	GAS	Secreted Signaling	PMID: 27801848
Endothelial	Plasmacytoid DC	GAS6	AXL	0.00140594	0	GAS6_AXL	GAS6 - AXL	GAS	Secreted Signaling	PMID: 27801848
Fibroblasts	Plasmacytoid DC	GAS6	AXL	0.00145096	0	GAS6_AXL	GAS6 - AXL	GAS	Secreted Signaling	PMID: 27801848
Plasmacytoid DC	Plasmacytoid DC	GAS6	AXL	0.00120512	0	GAS6_AXL	GAS6 - AXL	GAS	Secreted Signaling	PMID: 27801848
Endothelial	Macrophage	GAS6	MERTK	0.00134811	0	GAS6_MERTK	GAS6 - MERTK	GAS	Secreted Signaling	PMID: 27801848
Fibroblasts	Macrophage	GAS6	MERTK	0.00139128	0	GAS6_MERTK	GAS6 - MERTK	GAS	Secreted Signaling	PMID: 27801848
Plasmacytoid DC	Macrophage	GAS6	MERTK	0.00115554	0	GAS6_MERTK	GAS6 - MERTK	GAS	Secreted Signaling	PMID: 27801848
Endothelial	B_cells	LGALS9	PTPRC	0.00597886	0	LGALS9_CD45	LGALS9 - CD45	GALECTIN	Secreted Signaling	PMID: 30120235
Macrophage	B_cells	LGALS9	PTPRC	0.0226841	0	LGALS9_CD45	LGALS9 - CD45	GALECTIN	Secreted Signaling	PMID: 30120235
Monocytes	B_cells	LGALS9	PTPRC	0.0189339	0	LGALS9_CD45	LGALS9 - CD45	GALECTIN	Secreted Signaling	PMID: 30120235
Myeloid DC	B_cells	LGALS9	PTPRC	0.0253608	0	LGALS9_CD45	LGALS9 - CD45	GALECTIN	Secreted Signaling	PMID: 30120235
Endothelial	Cycling	LGALS9	PTPRC	0.00456309	0	LGALS9_CD45	LGALS9 - CD45	GALECTIN	Secreted Signaling	PMID: 30120235
Macrophage	Cycling	LGALS9	PTPRC	0.0173818	0	LGALS9_CD45	LGALS9 - CD45	GALECTIN	Secreted Signaling	PMID: 30120235
Monocytes	Cycling	LGALS9	PTPRC	0.0144952	0	LGALS9_CD45	LGALS9 - CD45	GALECTIN	Secreted Signaling	PMID: 30120235
Myeloid DC	Cycling	LGALS9	PTPRC	0.0194452	0	LGALS9_CD45	LGALS9 - CD45	GALECTIN	Secreted Signaling	PMID: 30120235
Endothelial	Macrophage	LGALS9	PTPRC	0.0038552	0	LGALS9_CD45	LGALS9 - CD45	GALECTIN	Secreted Signaling	PMID: 30120235
Macrophage	Macrophage	LGALS9	PTPRC	0.0147147	0	LGALS9_CD45	LGALS9 - CD45	GALECTIN	Secreted Signaling	PMID: 30120235
Monocytes	Macrophage	LGALS9	PTPRC	0.0122655	0	LGALS9_CD45	LGALS9 - CD45	GALECTIN	Secreted Signaling	PMID: 30120235
Myeloid DC	Macrophage	LGALS9	PTPRC	0.0164668	0	LGALS9_CD45	LGALS9 - CD45	GALECTIN	Secreted Signaling	PMID: 30120235
Endothelial	Mast cells	LGALS9	PTPRC	0.0043785	0	LGALS9_CD45	LGALS9 - CD45	GALECTIN	Secreted Signaling	PMID: 30120235
Macrophage	Mast cells	LGALS9	PTPRC	0.0166873	0	LGALS9_CD45	LGALS9 - CD45	GALECTIN	Secreted Signaling	PMID: 30120235
Monocytes	Mast cells	LGALS9	PTPRC	0.0139144	0	LGALS9_CD45	LGALS9 - CD45	GALECTIN	Secreted Signaling	PMID: 30120235
Myeloid DC	Mast cells	LGALS9	PTPRC	0.0186699	0	LGALS9_CD45	LGALS9 - CD45	GALECTIN	Secreted Signaling	PMID: 30120235
Endothelial	Monocytes	LGALS9	PTPRC	0.00515839	0	LGALS9_CD45	LGALS9 - CD45	GALECTIN	Secreted Signaling	PMID: 30120235
Macrophage	Monocytes	LGALS9	PTPRC	0.0196165	0	LGALS9_CD45	LGALS9 - CD45	GALECTIN	Secreted Signaling	PMID: 30120235
Monocytes	Monocytes	LGALS9	PTPRC	0.0163649	0	LGALS9_CD45	LGALS9 - CD45	GALECTIN	Secreted Signaling	PMID: 30120235
Myeloid DC	Monocytes	LGALS9	PTPRC	0.0219393	0	LGALS9_CD45	LGALS9 - CD45	GALECTIN	Secreted Signaling	PMID: 30120235
Endothelial	Myeloid DC	LGALS9	PTPRC	0.00638122	0	LGALS9_CD45	LGALS9 - CD45	GALECTIN	Secreted Signaling	PMID: 30120235
Macrophage	Myeloid DC	LGALS9	PTPRC	0.0241834	0	LGALS9_CD45	LGALS9 - CD45	GALECTIN	Secreted Signaling	PMID: 30120235
Monocytes	Myeloid DC	LGALS9	PTPRC	0.0201904	0	LGALS9_CD45	LGALS9 - CD45	GALECTIN	Secreted Signaling	PMID: 30120235
Myeloid DC	Myeloid DC	LGALS9	PTPRC	0.027032	0	LGALS9_CD45	LGALS9 - CD45	GALECTIN	Secreted Signaling	PMID: 30120235
Macrophage	Plasma	LGALS9	PTPRC	0.00176498	0	LGALS9_CD45	LGALS9 - CD45	GALECTIN	Secreted Signaling	PMID: 30120235
Monocytes	Plasma	LGALS9	PTPRC	0.00146799	0	LGALS9_CD45	LGALS9 - CD45	GALECTIN	Secreted Signaling	PMID: 30120235
Endothelial	Plasmacytoid DC	LGALS9	PTPRC	0.00139457	0.04	LGALS9_CD45	LGALS9 - CD45	GALECTIN	Secreted Signaling	PMID: 30120235
Macrophage	Plasmacytoid DC	LGALS9	PTPRC	0.00536013	0	LGALS9_CD45	LGALS9 - CD45	GALECTIN	Secreted Signaling	PMID: 30120235
Monocytes	Plasmacytoid DC	LGALS9	PTPRC	0.00446091	0	LGALS9_CD45	LGALS9 - CD45	GALECTIN	Secreted Signaling	PMID: 30120235
Myeloid DC	Plasmacytoid DC	LGALS9	PTPRC	0.00600516	0	LGALS9_CD45	LGALS9 - CD45	GALECTIN	Secreted Signaling	PMID: 30120235
Endothelial	T/NK	LGALS9	PTPRC	0.0102649	0	LGALS9_CD45	LGALS9 - CD45	GALECTIN	Secreted Signaling	PMID: 30120235
Macrophage	T/NK	LGALS9	PTPRC	0.0384818	0	LGALS9_CD45	LGALS9 - CD45	GALECTIN	Secreted Signaling	PMID: 30120235
Monocytes	T/NK	LGALS9	PTPRC	0.032206	0	LGALS9_CD45	LGALS9 - CD45	GALECTIN	Secreted Signaling	PMID: 30120235
Myeloid DC	T/NK	LGALS9	PTPRC	0.0429406	0	LGALS9_CD45	LGALS9 - CD45	GALECTIN	Secreted Signaling	PMID: 30120235
aneuploid	Fibroblasts	PROS1	AXL	0.00427847	0	PROS1_AXL	PROS1 - AXL	PROS	Secreted Signaling	PMID: 29531161
Endothelial	Fibroblasts	PROS1	AXL	0.00246597	0	PROS1_AXL	PROS1 - AXL	PROS	Secreted Signaling	PMID: 29531161
aneuploid	Macrophage	PROS1	AXL	0.00146837	0	PROS1_AXL	PROS1 - AXL	PROS	Secreted Signaling	PMID: 29531161
Endothelial	Macrophage	PROS1	AXL	0.000845311	0	PROS1_AXL	PROS1 - AXL	PROS	Secreted Signaling	PMID: 29531161
aneuploid	Plasmacytoid DC	PROS1	AXL	0.00101368	0	PROS1_AXL	PROS1 - AXL	PROS	Secreted Signaling	PMID: 29531161
Endothelial	Plasmacytoid DC	PROS1	AXL	0.000583444	0	PROS1_AXL	PROS1 - AXL	PROS	Secreted Signaling	PMID: 29531161
Myeloid DC	aneuploid	BTLA	TNFRSF14	0.000662707	0	BTLA_TNFRSF14	BTLA - TNFRSF14	BTLA	Secreted Signaling	PMID: 21941365
Myeloid DC	Cycling	BTLA	TNFRSF14	0.000520662	0	BTLA_TNFRSF14	BTLA - TNFRSF14	BTLA	Secreted Signaling	PMID: 21941365
Myeloid DC	Endothelial	BTLA	TNFRSF14	0.000829881	0	BTLA_TNFRSF14	BTLA - TNFRSF14	BTLA	Secreted Signaling	PMID: 21941365
Myeloid DC	Macrophage	BTLA	TNFRSF14	0.00135058	0	BTLA_TNFRSF14	BTLA - TNFRSF14	BTLA	Secreted Signaling	PMID: 21941365
Myeloid DC	Monocytes	BTLA	TNFRSF14	0.00122231	0	BTLA_TNFRSF14	BTLA - TNFRSF14	BTLA	Secreted Signaling	PMID: 21941365
Myeloid DC	Myeloid DC	BTLA	TNFRSF14	0.000842958	0	BTLA_TNFRSF14	BTLA - TNFRSF14	BTLA	Secreted Signaling	PMID: 21941365
Myeloid DC	Plasmacytoid DC	BTLA	TNFRSF14	0.00129612	0	BTLA_TNFRSF14	BTLA - TNFRSF14	BTLA	Secreted Signaling	PMID: 21941365
Endothelial	Macrophage	LGALS9	HAVCR2	0.00113904	0	LGALS9_HAVCR2	LGALS9 - HAVCR2	GALECTIN	Secreted Signaling	PMID: 27192565
Macrophage	Macrophage	LGALS9	HAVCR2	0.00438119	0	LGALS9_HAVCR2	LGALS9 - HAVCR2	GALECTIN	Secreted Signaling	PMID: 27192565
Monocytes	Macrophage	LGALS9	HAVCR2	0.00364559	0	LGALS9_HAVCR2	LGALS9 - HAVCR2	GALECTIN	Secreted Signaling	PMID: 27192565
Myeloid DC	Macrophage	LGALS9	HAVCR2	0.00490899	0	LGALS9_HAVCR2	LGALS9 - HAVCR2	GALECTIN	Secreted Signaling	PMID: 27192565
Endothelial	Monocytes	LGALS9	HAVCR2	0.00109363	0	LGALS9_HAVCR2	LGALS9 - HAVCR2	GALECTIN	Secreted Signaling	PMID: 27192565
Macrophage	Monocytes	LGALS9	HAVCR2	0.00420705	0	LGALS9_HAVCR2	LGALS9 - HAVCR2	GALECTIN	Secreted Signaling	PMID: 27192565
Monocytes	Monocytes	LGALS9	HAVCR2	0.00350059	0	LGALS9_HAVCR2	LGALS9 - HAVCR2	GALECTIN	Secreted Signaling	PMID: 27192565
Myeloid DC	Monocytes	LGALS9	HAVCR2	0.00471397	0	LGALS9_HAVCR2	LGALS9 - HAVCR2	GALECTIN	Secreted Signaling	PMID: 27192565
Endothelial	Myeloid DC	LGALS9	HAVCR2	0.00384614	0	LGALS9_HAVCR2	LGALS9 - HAVCR2	GALECTIN	Secreted Signaling	PMID: 27192565
Macrophage	Myeloid DC	LGALS9	HAVCR2	0.0146805	0	LGALS9_HAVCR2	LGALS9 - HAVCR2	GALECTIN	Secreted Signaling	PMID: 27192565
Monocytes	Myeloid DC	LGALS9	HAVCR2	0.0122369	0	LGALS9_HAVCR2	LGALS9 - HAVCR2	GALECTIN	Secreted Signaling	PMID: 27192565
Myeloid DC	Myeloid DC	LGALS9	HAVCR2	0.0164286	0	LGALS9_HAVCR2	LGALS9 - HAVCR2	GALECTIN	Secreted Signaling	PMID: 27192565
Endothelial	Plasmacytoid DC	LGALS9	HAVCR2	0.00100929	0	LGALS9_HAVCR2	LGALS9 - HAVCR2	GALECTIN	Secreted Signaling	PMID: 27192565
Macrophage	Plasmacytoid DC	LGALS9	HAVCR2	0.00388354	0	LGALS9_HAVCR2	LGALS9 - HAVCR2	GALECTIN	Secreted Signaling	PMID: 27192565
Monocytes	Plasmacytoid DC	LGALS9	HAVCR2	0.00323122	0	LGALS9_HAVCR2	LGALS9 - HAVCR2	GALECTIN	Secreted Signaling	PMID: 27192565
Myeloid DC	Plasmacytoid DC	LGALS9	HAVCR2	0.00435165	0	LGALS9_HAVCR2	LGALS9 - HAVCR2	GALECTIN	Secreted Signaling	PMID: 27192565
Endothelial	B_cells	LGALS9	CD44	0.00546379	0	LGALS9_CD44	LGALS9 - CD44	GALECTIN	Secreted Signaling	PMID: 25065622
Macrophage	B_cells	LGALS9	CD44	0.02076	0	LGALS9_CD44	LGALS9 - CD44	GALECTIN	Secreted Signaling	PMID: 25065622
Monocytes	B_cells	LGALS9	CD44	0.0173223	0	LGALS9_CD44	LGALS9 - CD44	GALECTIN	Secreted Signaling	PMID: 25065622
Myeloid DC	B_cells	LGALS9	CD44	0.0232149	0	LGALS9_CD44	LGALS9 - CD44	GALECTIN	Secreted Signaling	PMID: 25065622
Endothelial	Cycling	LGALS9	CD44	0.00267658	0	LGALS9_CD44	LGALS9 - CD44	GALECTIN	Secreted Signaling	PMID: 25065622
Macrophage	Cycling	LGALS9	CD44	0.0102502	0	LGALS9_CD44	LGALS9 - CD44	GALECTIN	Secreted Signaling	PMID: 25065622
Monocytes	Cycling	LGALS9	CD44	0.00853768	0	LGALS9_CD44	LGALS9 - CD44	GALECTIN	Secreted Signaling	PMID: 25065622
Myeloid DC	Cycling	LGALS9	CD44	0.0114769	0	LGALS9_CD44	LGALS9 - CD44	GALECTIN	Secreted Signaling	PMID: 25065622
Endothelial	Fibroblasts	LGALS9	CD44	0.00138545	0.01	LGALS9_CD44	LGALS9 - CD44	GALECTIN	Secreted Signaling	PMID: 25065622
Macrophage	Fibroblasts	LGALS9	CD44	0.00532525	0	LGALS9_CD44	LGALS9 - CD44	GALECTIN	Secreted Signaling	PMID: 25065622
Monocytes	Fibroblasts	LGALS9	CD44	0.00443185	0	LGALS9_CD44	LGALS9 - CD44	GALECTIN	Secreted Signaling	PMID: 25065622
Myeloid DC	Fibroblasts	LGALS9	CD44	0.0059661	0	LGALS9_CD44	LGALS9 - CD44	GALECTIN	Secreted Signaling	PMID: 25065622
Endothelial	Macrophage	LGALS9	CD44	0.00444896	0	LGALS9_CD44	LGALS9 - CD44	GALECTIN	Secreted Signaling	PMID: 25065622
Macrophage	Macrophage	LGALS9	CD44	0.0169525	0	LGALS9_CD44	LGALS9 - CD44	GALECTIN	Secreted Signaling	PMID: 25065622
Monocytes	Macrophage	LGALS9	CD44	0.0141362	0	LGALS9_CD44	LGALS9 - CD44	GALECTIN	Secreted Signaling	PMID: 25065622
Myeloid DC	Macrophage	LGALS9	CD44	0.0189659	0	LGALS9_CD44	LGALS9 - CD44	GALECTIN	Secreted Signaling	PMID: 25065622
Endothelial	Mast cells	LGALS9	CD44	0.00963897	0	LGALS9_CD44	LGALS9 - CD44	GALECTIN	Secreted Signaling	PMID: 25065622
Macrophage	Mast cells	LGALS9	CD44	0.0361984	0	LGALS9_CD44	LGALS9 - CD44	GALECTIN	Secreted Signaling	PMID: 25065622
Monocytes	Mast cells	LGALS9	CD44	0.0302832	0	LGALS9_CD44	LGALS9 - CD44	GALECTIN	Secreted Signaling	PMID: 25065622
Myeloid DC	Mast cells	LGALS9	CD44	0.0404037	0	LGALS9_CD44	LGALS9 - CD44	GALECTIN	Secreted Signaling	PMID: 25065622
Endothelial	Monocytes	LGALS9	CD44	0.00603017	0	LGALS9_CD44	LGALS9 - CD44	GALECTIN	Secreted Signaling	PMID: 25065622
Macrophage	Monocytes	LGALS9	CD44	0.0228755	0	LGALS9_CD44	LGALS9 - CD44	GALECTIN	Secreted Signaling	PMID: 25065622
Monocytes	Monocytes	LGALS9	CD44	0.0190943	0	LGALS9_CD44	LGALS9 - CD44	GALECTIN	Secreted Signaling	PMID: 25065622
Myeloid DC	Monocytes	LGALS9	CD44	0.0255741	0	LGALS9_CD44	LGALS9 - CD44	GALECTIN	Secreted Signaling	PMID: 25065622
Endothelial	Myeloid DC	LGALS9	CD44	0.0021497	0	LGALS9_CD44	LGALS9 - CD44	GALECTIN	Secreted Signaling	PMID: 25065622
Macrophage	Myeloid DC	LGALS9	CD44	0.00824481	0	LGALS9_CD44	LGALS9 - CD44	GALECTIN	Secreted Signaling	PMID: 25065622
Monocytes	Myeloid DC	LGALS9	CD44	0.00686499	0	LGALS9_CD44	LGALS9 - CD44	GALECTIN	Secreted Signaling	PMID: 25065622
Myeloid DC	Myeloid DC	LGALS9	CD44	0.00923376	0	LGALS9_CD44	LGALS9 - CD44	GALECTIN	Secreted Signaling	PMID: 25065622
Macrophage	Plasma	LGALS9	CD44	0.00202759	0	LGALS9_CD44	LGALS9 - CD44	GALECTIN	Secreted Signaling	PMID: 25065622
Monocytes	Plasma	LGALS9	CD44	0.00168649	0	LGALS9_CD44	LGALS9 - CD44	GALECTIN	Secreted Signaling	PMID: 25065622
Myeloid DC	Plasma	LGALS9	CD44	0.0022725	0.01	LGALS9_CD44	LGALS9 - CD44	GALECTIN	Secreted Signaling	PMID: 25065622
Endothelial	Plasmacytoid DC	LGALS9	CD44	0.0020272	0.01	LGALS9_CD44	LGALS9 - CD44	GALECTIN	Secreted Signaling	PMID: 25065622
Macrophage	Plasmacytoid DC	LGALS9	CD44	0.00777769	0	LGALS9_CD44	LGALS9 - CD44	GALECTIN	Secreted Signaling	PMID: 25065622
Monocytes	Plasmacytoid DC	LGALS9	CD44	0.00647554	0	LGALS9_CD44	LGALS9 - CD44	GALECTIN	Secreted Signaling	PMID: 25065622
Myeloid DC	Plasmacytoid DC	LGALS9	CD44	0.0087111	0	LGALS9_CD44	LGALS9 - CD44	GALECTIN	Secreted Signaling	PMID: 25065622
Endothelial	T/NK	LGALS9	CD44	0.0067211	0	LGALS9_CD44	LGALS9 - CD44	GALECTIN	Secreted Signaling	PMID: 25065622
Macrophage	T/NK	LGALS9	CD44	0.0254471	0	LGALS9_CD44	LGALS9 - CD44	GALECTIN	Secreted Signaling	PMID: 25065622
Monocytes	T/NK	LGALS9	CD44	0.0212501	0	LGALS9_CD44	LGALS9 - CD44	GALECTIN	Secreted Signaling	PMID: 25065622
Myeloid DC	T/NK	LGALS9	CD44	0.0284403	0	LGALS9_CD44	LGALS9 - CD44	GALECTIN	Secreted Signaling	PMID: 25065622
Fibroblasts	Endothelial	COL1A1	ITGA1_ITGB1	0.027416	0	COL1A1_ITGA1_ITGB1	COL1A1 - (ITGA1+ITGB1)	COLLAGEN	ECM-Receptor	KEGG: hsa04512
Fibroblasts	Fibroblasts	COL1A1	ITGA1_ITGB1	0.0646354	0	COL1A1_ITGA1_ITGB1	COL1A1 - (ITGA1+ITGB1)	COLLAGEN	ECM-Receptor	KEGG: hsa04512
Fibroblasts	Endothelial	COL1A2	ITGA1_ITGB1	0.0375235	0	COL1A2_ITGA1_ITGB1	COL1A2 - (ITGA1+ITGB1)	COLLAGEN	ECM-Receptor	KEGG: hsa04512
Fibroblasts	Fibroblasts	COL1A2	ITGA1_ITGB1	0.0872339	0	COL1A2_ITGA1_ITGB1	COL1A2 - (ITGA1+ITGB1)	COLLAGEN	ECM-Receptor	KEGG: hsa04512
Endothelial	Endothelial	COL4A1	ITGA1_ITGB1	0.0198519	0	COL4A1_ITGA1_ITGB1	COL4A1 - (ITGA1+ITGB1)	COLLAGEN	ECM-Receptor	KEGG: hsa04512
Fibroblasts	Endothelial	COL4A1	ITGA1_ITGB1	0.0256337	0	COL4A1_ITGA1_ITGB1	COL4A1 - (ITGA1+ITGB1)	COLLAGEN	ECM-Receptor	KEGG: hsa04512
Endothelial	Fibroblasts	COL4A1	ITGA1_ITGB1	0.0473019	0	COL4A1_ITGA1_ITGB1	COL4A1 - (ITGA1+ITGB1)	COLLAGEN	ECM-Receptor	KEGG: hsa04512
Fibroblasts	Fibroblasts	COL4A1	ITGA1_ITGB1	0.0605842	0	COL4A1_ITGA1_ITGB1	COL4A1 - (ITGA1+ITGB1)	COLLAGEN	ECM-Receptor	KEGG: hsa04512
Endothelial	Endothelial	COL4A2	ITGA1_ITGB1	0.016408	0	COL4A2_ITGA1_ITGB1	COL4A2 - (ITGA1+ITGB1)	COLLAGEN	ECM-Receptor	KEGG: hsa04512
Fibroblasts	Endothelial	COL4A2	ITGA1_ITGB1	0.0271774	0	COL4A2_ITGA1_ITGB1	COL4A2 - (ITGA1+ITGB1)	COLLAGEN	ECM-Receptor	KEGG: hsa04512
Endothelial	Fibroblasts	COL4A2	ITGA1_ITGB1	0.039287	0	COL4A2_ITGA1_ITGB1	COL4A2 - (ITGA1+ITGB1)	COLLAGEN	ECM-Receptor	KEGG: hsa04512
Fibroblasts	Fibroblasts	COL4A2	ITGA1_ITGB1	0.0640944	0	COL4A2_ITGA1_ITGB1	COL4A2 - (ITGA1+ITGB1)	COLLAGEN	ECM-Receptor	KEGG: hsa04512
Fibroblasts	Endothelial	COL6A1	ITGA1_ITGB1	0.018143	0	COL6A1_ITGA1_ITGB1	COL6A1 - (ITGA1+ITGB1)	COLLAGEN	ECM-Receptor	KEGG: hsa04512
Fibroblasts	Fibroblasts	COL6A1	ITGA1_ITGB1	0.0433345	0	COL6A1_ITGA1_ITGB1	COL6A1 - (ITGA1+ITGB1)	COLLAGEN	ECM-Receptor	KEGG: hsa04512
Endothelial	Endothelial	COL6A2	ITGA1_ITGB1	0.00402869	0	COL6A2_ITGA1_ITGB1	COL6A2 - (ITGA1+ITGB1)	COLLAGEN	ECM-Receptor	KEGG: hsa04512
Fibroblasts	Endothelial	COL6A2	ITGA1_ITGB1	0.0291205	0	COL6A2_ITGA1_ITGB1	COL6A2 - (ITGA1+ITGB1)	COLLAGEN	ECM-Receptor	KEGG: hsa04512
Endothelial	Fibroblasts	COL6A2	ITGA1_ITGB1	0.00981849	0	COL6A2_ITGA1_ITGB1	COL6A2 - (ITGA1+ITGB1)	COLLAGEN	ECM-Receptor	KEGG: hsa04512
Fibroblasts	Fibroblasts	COL6A2	ITGA1_ITGB1	0.0684909	0	COL6A2_ITGA1_ITGB1	COL6A2 - (ITGA1+ITGB1)	COLLAGEN	ECM-Receptor	KEGG: hsa04512
Fibroblasts	Endothelial	COL6A3	ITGA1_ITGB1	0.0129917	0	COL6A3_ITGA1_ITGB1	COL6A3 - (ITGA1+ITGB1)	COLLAGEN	ECM-Receptor	KEGG: hsa04512
Fibroblasts	Fibroblasts	COL6A3	ITGA1_ITGB1	0.0312584	0	COL6A3_ITGA1_ITGB1	COL6A3 - (ITGA1+ITGB1)	COLLAGEN	ECM-Receptor	KEGG: hsa04512
aneuploid	Myeloid DC	FN1	ITGA4_ITGB1	0.0104209	0	FN1_ITGA4_ITGB1	FN1 - (ITGA4+ITGB1)	FN1	ECM-Receptor	KEGG: hsa04512
Cycling	Myeloid DC	FN1	ITGA4_ITGB1	0.000875344	0	FN1_ITGA4_ITGB1	FN1 - (ITGA4+ITGB1)	FN1	ECM-Receptor	KEGG: hsa04512
Endothelial	Myeloid DC	FN1	ITGA4_ITGB1	0.0071453	0	FN1_ITGA4_ITGB1	FN1 - (ITGA4+ITGB1)	FN1	ECM-Receptor	KEGG: hsa04512
Fibroblasts	Myeloid DC	FN1	ITGA4_ITGB1	0.0152497	0	FN1_ITGA4_ITGB1	FN1 - (ITGA4+ITGB1)	FN1	ECM-Receptor	KEGG: hsa04512
Hepatocytes	Myeloid DC	FN1	ITGA4_ITGB1	0.00280265	0	FN1_ITGA4_ITGB1	FN1 - (ITGA4+ITGB1)	FN1	ECM-Receptor	KEGG: hsa04512
Macrophage	Myeloid DC	FN1	ITGA4_ITGB1	0.00164655	0	FN1_ITGA4_ITGB1	FN1 - (ITGA4+ITGB1)	FN1	ECM-Receptor	KEGG: hsa04512
Monocytes	Myeloid DC	FN1	ITGA4_ITGB1	0.0013045	0	FN1_ITGA4_ITGB1	FN1 - (ITGA4+ITGB1)	FN1	ECM-Receptor	KEGG: hsa04512
Myeloid DC	Myeloid DC	FN1	ITGA4_ITGB1	0.00110943	0	FN1_ITGA4_ITGB1	FN1 - (ITGA4+ITGB1)	FN1	ECM-Receptor	KEGG: hsa04512
Plasma	Myeloid DC	FN1	ITGA4_ITGB1	0.000709413	0	FN1_ITGA4_ITGB1	FN1 - (ITGA4+ITGB1)	FN1	ECM-Receptor	KEGG: hsa04512
aneuploid	Endothelial	FN1	ITGA5_ITGB1	0.0255161	0	FN1_ITGA5_ITGB1	FN1 - (ITGA5+ITGB1)	FN1	ECM-Receptor	KEGG: hsa04512
Cycling	Endothelial	FN1	ITGA5_ITGB1	0.00217369	0	FN1_ITGA5_ITGB1	FN1 - (ITGA5+ITGB1)	FN1	ECM-Receptor	KEGG: hsa04512
Endothelial	Endothelial	FN1	ITGA5_ITGB1	0.0175799	0	FN1_ITGA5_ITGB1	FN1 - (ITGA5+ITGB1)	FN1	ECM-Receptor	KEGG: hsa04512
Fibroblasts	Endothelial	FN1	ITGA5_ITGB1	0.0370775	0	FN1_ITGA5_ITGB1	FN1 - (ITGA5+ITGB1)	FN1	ECM-Receptor	KEGG: hsa04512
Hepatocytes	Endothelial	FN1	ITGA5_ITGB1	0.00693983	0	FN1_ITGA5_ITGB1	FN1 - (ITGA5+ITGB1)	FN1	ECM-Receptor	KEGG: hsa04512
Macrophage	Endothelial	FN1	ITGA5_ITGB1	0.00408413	0	FN1_ITGA5_ITGB1	FN1 - (ITGA5+ITGB1)	FN1	ECM-Receptor	KEGG: hsa04512
Monocytes	Endothelial	FN1	ITGA5_ITGB1	0.00323734	0	FN1_ITGA5_ITGB1	FN1 - (ITGA5+ITGB1)	FN1	ECM-Receptor	KEGG: hsa04512
Myeloid DC	Endothelial	FN1	ITGA5_ITGB1	0.00275403	0	FN1_ITGA5_ITGB1	FN1 - (ITGA5+ITGB1)	FN1	ECM-Receptor	KEGG: hsa04512
Plasma	Endothelial	FN1	ITGA5_ITGB1	0.00176208	0	FN1_ITGA5_ITGB1	FN1 - (ITGA5+ITGB1)	FN1	ECM-Receptor	KEGG: hsa04512
Endothelial	Endothelial	LAMA4	ITGA1_ITGB1	0.00443046	0	LAMA4_ITGA1_ITGB1	LAMA4 - (ITGA1+ITGB1)	LAMININ	ECM-Receptor	KEGG: hsa04512
Fibroblasts	Endothelial	LAMA4	ITGA1_ITGB1	0.00431895	0	LAMA4_ITGA1_ITGB1	LAMA4 - (ITGA1+ITGB1)	LAMININ	ECM-Receptor	KEGG: hsa04512
Endothelial	Fibroblasts	LAMA4	ITGA1_ITGB1	0.0107914	0	LAMA4_ITGA1_ITGB1	LAMA4 - (ITGA1+ITGB1)	LAMININ	ECM-Receptor	KEGG: hsa04512
Fibroblasts	Fibroblasts	LAMA4	ITGA1_ITGB1	0.0105215	0	LAMA4_ITGA1_ITGB1	LAMA4 - (ITGA1+ITGB1)	LAMININ	ECM-Receptor	KEGG: hsa04512
Endothelial	Endothelial	LAMB2	ITGA1_ITGB1	0.00279796	0	LAMB2_ITGA1_ITGB1	LAMB2 - (ITGA1+ITGB1)	LAMININ	ECM-Receptor	KEGG: hsa04512
Fibroblasts	Endothelial	LAMB2	ITGA1_ITGB1	0.0036743	0	LAMB2_ITGA1_ITGB1	LAMB2 - (ITGA1+ITGB1)	LAMININ	ECM-Receptor	KEGG: hsa04512
Endothelial	Fibroblasts	LAMB2	ITGA1_ITGB1	0.00683115	0	LAMB2_ITGA1_ITGB1	LAMB2 - (ITGA1+ITGB1)	LAMININ	ECM-Receptor	KEGG: hsa04512
Fibroblasts	Fibroblasts	LAMB2	ITGA1_ITGB1	0.00895938	0	LAMB2_ITGA1_ITGB1	LAMB2 - (ITGA1+ITGB1)	LAMININ	ECM-Receptor	KEGG: hsa04512
Endothelial	Endothelial	LAMC1	ITGA1_ITGB1	0.00303746	0	LAMC1_ITGA1_ITGB1	LAMC1 - (ITGA1+ITGB1)	LAMININ	ECM-Receptor	KEGG: hsa04512
Fibroblasts	Endothelial	LAMC1	ITGA1_ITGB1	0.00342456	0	LAMC1_ITGA1_ITGB1	LAMC1 - (ITGA1+ITGB1)	LAMININ	ECM-Receptor	KEGG: hsa04512
Endothelial	Fibroblasts	LAMC1	ITGA1_ITGB1	0.00741333	0	LAMC1_ITGA1_ITGB1	LAMC1 - (ITGA1+ITGB1)	LAMININ	ECM-Receptor	KEGG: hsa04512
Fibroblasts	Fibroblasts	LAMC1	ITGA1_ITGB1	0.00835342	0	LAMC1_ITGA1_ITGB1	LAMC1 - (ITGA1+ITGB1)	LAMININ	ECM-Receptor	KEGG: hsa04512
Endothelial	Endothelial	LAMA4	ITGA6_ITGB1	0.00572541	0	LAMA4_ITGA6_ITGB1	LAMA4 - (ITGA6+ITGB1)	LAMININ	ECM-Receptor	KEGG: hsa04512
Fibroblasts	Endothelial	LAMA4	ITGA6_ITGB1	0.0055815	0	LAMA4_ITGA6_ITGB1	LAMA4 - (ITGA6+ITGB1)	LAMININ	ECM-Receptor	KEGG: hsa04512
Endothelial	Endothelial	LAMB2	ITGA6_ITGB1	0.00361749	0	LAMB2_ITGA6_ITGB1	LAMB2 - (ITGA6+ITGB1)	LAMININ	ECM-Receptor	KEGG: hsa04512
Fibroblasts	Endothelial	LAMB2	ITGA6_ITGB1	0.0047493	0	LAMB2_ITGA6_ITGB1	LAMB2 - (ITGA6+ITGB1)	LAMININ	ECM-Receptor	KEGG: hsa04512
Endothelial	Endothelial	LAMC1	ITGA6_ITGB1	0.00392687	0	LAMC1_ITGA6_ITGB1	LAMC1 - (ITGA6+ITGB1)	LAMININ	ECM-Receptor	KEGG: hsa04512
Fibroblasts	Endothelial	LAMC1	ITGA6_ITGB1	0.00442681	0	LAMC1_ITGA6_ITGB1	LAMC1 - (ITGA6+ITGB1)	LAMININ	ECM-Receptor	KEGG: hsa04512
aneuploid	Fibroblasts	FN1	ITGAV_ITGB1	0.0247114	0	FN1_ITGAV_ITGB1	FN1 - (ITGAV+ITGB1)	FN1	ECM-Receptor	KEGG: hsa04512
Cycling	Fibroblasts	FN1	ITGAV_ITGB1	0.00210355	0	FN1_ITGAV_ITGB1	FN1 - (ITGAV+ITGB1)	FN1	ECM-Receptor	KEGG: hsa04512
Endothelial	Fibroblasts	FN1	ITGAV_ITGB1	0.0170211	0	FN1_ITGAV_ITGB1	FN1 - (ITGAV+ITGB1)	FN1	ECM-Receptor	KEGG: hsa04512
Fibroblasts	Fibroblasts	FN1	ITGAV_ITGB1	0.0359217	0	FN1_ITGAV_ITGB1	FN1 - (ITGAV+ITGB1)	FN1	ECM-Receptor	KEGG: hsa04512
Hepatocytes	Fibroblasts	FN1	ITGAV_ITGB1	0.00671693	0	FN1_ITGAV_ITGB1	FN1 - (ITGAV+ITGB1)	FN1	ECM-Receptor	KEGG: hsa04512
Macrophage	Fibroblasts	FN1	ITGAV_ITGB1	0.00395259	0	FN1_ITGAV_ITGB1	FN1 - (ITGAV+ITGB1)	FN1	ECM-Receptor	KEGG: hsa04512
Monocytes	Fibroblasts	FN1	ITGAV_ITGB1	0.00313299	0	FN1_ITGAV_ITGB1	FN1 - (ITGAV+ITGB1)	FN1	ECM-Receptor	KEGG: hsa04512
Myeloid DC	Fibroblasts	FN1	ITGAV_ITGB1	0.00266521	0	FN1_ITGAV_ITGB1	FN1 - (ITGAV+ITGB1)	FN1	ECM-Receptor	KEGG: hsa04512
Plasma	Fibroblasts	FN1	ITGAV_ITGB1	0.0017052	0	FN1_ITGAV_ITGB1	FN1 - (ITGAV+ITGB1)	FN1	ECM-Receptor	KEGG: hsa04512
aneuploid	Fibroblasts	VTN	ITGAV_ITGB1	0.0635367	0	VTN_ITGAV_ITGB1	VTN - (ITGAV+ITGB1)	VTN	ECM-Receptor	KEGG: hsa04512
B_cells	Fibroblasts	VTN	ITGAV_ITGB1	0.00667979	0	VTN_ITGAV_ITGB1	VTN - (ITGAV+ITGB1)	VTN	ECM-Receptor	KEGG: hsa04512
Cycling	Fibroblasts	VTN	ITGAV_ITGB1	0.0174091	0	VTN_ITGAV_ITGB1	VTN - (ITGAV+ITGB1)	VTN	ECM-Receptor	KEGG: hsa04512
Endothelial	Fibroblasts	VTN	ITGAV_ITGB1	0.0192277	0	VTN_ITGAV_ITGB1	VTN - (ITGAV+ITGB1)	VTN	ECM-Receptor	KEGG: hsa04512
Fibroblasts	Fibroblasts	VTN	ITGAV_ITGB1	0.0129103	0	VTN_ITGAV_ITGB1	VTN - (ITGAV+ITGB1)	VTN	ECM-Receptor	KEGG: hsa04512
Hepatocytes	Fibroblasts	VTN	ITGAV_ITGB1	0.0512244	0	VTN_ITGAV_ITGB1	VTN - (ITGAV+ITGB1)	VTN	ECM-Receptor	KEGG: hsa04512
Macrophage	Fibroblasts	VTN	ITGAV_ITGB1	0.0200752	0	VTN_ITGAV_ITGB1	VTN - (ITGAV+ITGB1)	VTN	ECM-Receptor	KEGG: hsa04512
Mast cells	Fibroblasts	VTN	ITGAV_ITGB1	0.00681594	0	VTN_ITGAV_ITGB1	VTN - (ITGAV+ITGB1)	VTN	ECM-Receptor	KEGG: hsa04512
Monocytes	Fibroblasts	VTN	ITGAV_ITGB1	0.0144274	0	VTN_ITGAV_ITGB1	VTN - (ITGAV+ITGB1)	VTN	ECM-Receptor	KEGG: hsa04512
Myeloid DC	Fibroblasts	VTN	ITGAV_ITGB1	0.0178648	0	VTN_ITGAV_ITGB1	VTN - (ITGAV+ITGB1)	VTN	ECM-Receptor	KEGG: hsa04512
Plasma	Fibroblasts	VTN	ITGAV_ITGB1	0.0179903	0	VTN_ITGAV_ITGB1	VTN - (ITGAV+ITGB1)	VTN	ECM-Receptor	KEGG: hsa04512
Plasmacytoid DC	Fibroblasts	VTN	ITGAV_ITGB1	0.00947383	0	VTN_ITGAV_ITGB1	VTN - (ITGAV+ITGB1)	VTN	ECM-Receptor	KEGG: hsa04512
T/NK	Fibroblasts	VTN	ITGAV_ITGB1	0.00734026	0	VTN_ITGAV_ITGB1	VTN - (ITGAV+ITGB1)	VTN	ECM-Receptor	KEGG: hsa04512
aneuploid	Myeloid DC	FN1	ITGA4_ITGB7	0.00607347	0	FN1_ITGA4_ITGB7	FN1 - (ITGA4+ITGB7)	FN1	ECM-Receptor	KEGG: hsa04512
Cycling	Myeloid DC	FN1	ITGA4_ITGB7	0.000508119	0	FN1_ITGA4_ITGB7	FN1 - (ITGA4+ITGB7)	FN1	ECM-Receptor	KEGG: hsa04512
Endothelial	Myeloid DC	FN1	ITGA4_ITGB7	0.00415865	0	FN1_ITGA4_ITGB7	FN1 - (ITGA4+ITGB7)	FN1	ECM-Receptor	KEGG: hsa04512
Fibroblasts	Myeloid DC	FN1	ITGA4_ITGB7	0.00890589	0	FN1_ITGA4_ITGB7	FN1 - (ITGA4+ITGB7)	FN1	ECM-Receptor	KEGG: hsa04512
Hepatocytes	Myeloid DC	FN1	ITGA4_ITGB7	0.0016282	0	FN1_ITGA4_ITGB7	FN1 - (ITGA4+ITGB7)	FN1	ECM-Receptor	KEGG: hsa04512
Macrophage	Myeloid DC	FN1	ITGA4_ITGB7	0.000956102	0	FN1_ITGA4_ITGB7	FN1 - (ITGA4+ITGB7)	FN1	ECM-Receptor	KEGG: hsa04512
Monocytes	Myeloid DC	FN1	ITGA4_ITGB7	0.000757374	0	FN1_ITGA4_ITGB7	FN1 - (ITGA4+ITGB7)	FN1	ECM-Receptor	KEGG: hsa04512
Myeloid DC	Myeloid DC	FN1	ITGA4_ITGB7	0.000644065	0	FN1_ITGA4_ITGB7	FN1 - (ITGA4+ITGB7)	FN1	ECM-Receptor	KEGG: hsa04512
Plasma	Myeloid DC	FN1	ITGA4_ITGB7	0.000411772	0	FN1_ITGA4_ITGB7	FN1 - (ITGA4+ITGB7)	FN1	ECM-Receptor	KEGG: hsa04512
aneuploid	B_cells	FN1	CD44	0.0389465	0	FN1_CD44	FN1 - CD44	FN1	ECM-Receptor	KEGG: hsa04512
Endothelial	B_cells	FN1	CD44	0.0269486	0	FN1_CD44	FN1 - CD44	FN1	ECM-Receptor	KEGG: hsa04512
Fibroblasts	B_cells	FN1	CD44	0.056242	0	FN1_CD44	FN1 - CD44	FN1	ECM-Receptor	KEGG: hsa04512
Hepatocytes	B_cells	FN1	CD44	0.0107	0	FN1_CD44	FN1 - CD44	FN1	ECM-Receptor	KEGG: hsa04512
Macrophage	B_cells	FN1	CD44	0.00630681	0	FN1_CD44	FN1 - CD44	FN1	ECM-Receptor	KEGG: hsa04512
Monocytes	B_cells	FN1	CD44	0.00500149	0.01	FN1_CD44	FN1 - CD44	FN1	ECM-Receptor	KEGG: hsa04512
Myeloid DC	B_cells	FN1	CD44	0.00425594	0.03	FN1_CD44	FN1 - CD44	FN1	ECM-Receptor	KEGG: hsa04512
aneuploid	Cycling	FN1	CD44	0.0194123	0	FN1_CD44	FN1 - CD44	FN1	ECM-Receptor	KEGG: hsa04512
Endothelial	Cycling	FN1	CD44	0.0133486	0	FN1_CD44	FN1 - CD44	FN1	ECM-Receptor	KEGG: hsa04512
Fibroblasts	Cycling	FN1	CD44	0.0282884	0	FN1_CD44	FN1 - CD44	FN1	ECM-Receptor	KEGG: hsa04512
Hepatocytes	Cycling	FN1	CD44	0.00525576	0	FN1_CD44	FN1 - CD44	FN1	ECM-Receptor	KEGG: hsa04512
aneuploid	Fibroblasts	FN1	CD44	0.0101302	0	FN1_CD44	FN1 - CD44	FN1	ECM-Receptor	KEGG: hsa04512
Endothelial	Fibroblasts	FN1	CD44	0.00694535	0	FN1_CD44	FN1 - CD44	FN1	ECM-Receptor	KEGG: hsa04512
Fibroblasts	Fibroblasts	FN1	CD44	0.0148263	0	FN1_CD44	FN1 - CD44	FN1	ECM-Receptor	KEGG: hsa04512
aneuploid	Macrophage	FN1	CD44	0.0319122	0	FN1_CD44	FN1 - CD44	FN1	ECM-Receptor	KEGG: hsa04512
Endothelial	Macrophage	FN1	CD44	0.0220316	0	FN1_CD44	FN1 - CD44	FN1	ECM-Receptor	KEGG: hsa04512
Fibroblasts	Macrophage	FN1	CD44	0.0462342	0	FN1_CD44	FN1 - CD44	FN1	ECM-Receptor	KEGG: hsa04512
Hepatocytes	Macrophage	FN1	CD44	0.0087211	0	FN1_CD44	FN1 - CD44	FN1	ECM-Receptor	KEGG: hsa04512
Macrophage	Macrophage	FN1	CD44	0.00513621	0	FN1_CD44	FN1 - CD44	FN1	ECM-Receptor	KEGG: hsa04512
Monocytes	Macrophage	FN1	CD44	0.00407218	0	FN1_CD44	FN1 - CD44	FN1	ECM-Receptor	KEGG: hsa04512
aneuploid	Mast cells	FN1	CD44	0.0669843	0	FN1_CD44	FN1 - CD44	FN1	ECM-Receptor	KEGG: hsa04512
Cycling	Mast cells	FN1	CD44	0.00593748	0.04	FN1_CD44	FN1 - CD44	FN1	ECM-Receptor	KEGG: hsa04512
Endothelial	Mast cells	FN1	CD44	0.0467694	0	FN1_CD44	FN1 - CD44	FN1	ECM-Receptor	KEGG: hsa04512
Fibroblasts	Mast cells	FN1	CD44	0.0954939	0	FN1_CD44	FN1 - CD44	FN1	ECM-Receptor	KEGG: hsa04512
Hepatocytes	Mast cells	FN1	CD44	0.0188007	0	FN1_CD44	FN1 - CD44	FN1	ECM-Receptor	KEGG: hsa04512
Macrophage	Mast cells	FN1	CD44	0.011119	0	FN1_CD44	FN1 - CD44	FN1	ECM-Receptor	KEGG: hsa04512
Monocytes	Mast cells	FN1	CD44	0.00882655	0	FN1_CD44	FN1 - CD44	FN1	ECM-Receptor	KEGG: hsa04512
Myeloid DC	Mast cells	FN1	CD44	0.00751511	0.01	FN1_CD44	FN1 - CD44	FN1	ECM-Receptor	KEGG: hsa04512
aneuploid	Monocytes	FN1	CD44	0.0428342	0	FN1_CD44	FN1 - CD44	FN1	ECM-Receptor	KEGG: hsa04512
Cycling	Monocytes	FN1	CD44	0.00370932	0	FN1_CD44	FN1 - CD44	FN1	ECM-Receptor	KEGG: hsa04512
Endothelial	Monocytes	FN1	CD44	0.0296757	0	FN1_CD44	FN1 - CD44	FN1	ECM-Receptor	KEGG: hsa04512
Fibroblasts	Monocytes	FN1	CD44	0.0617454	0	FN1_CD44	FN1 - CD44	FN1	ECM-Receptor	KEGG: hsa04512
Hepatocytes	Monocytes	FN1	CD44	0.0118027	0	FN1_CD44	FN1 - CD44	FN1	ECM-Receptor	KEGG: hsa04512
Macrophage	Monocytes	FN1	CD44	0.00695997	0	FN1_CD44	FN1 - CD44	FN1	ECM-Receptor	KEGG: hsa04512
Monocytes	Monocytes	FN1	CD44	0.00552022	0	FN1_CD44	FN1 - CD44	FN1	ECM-Receptor	KEGG: hsa04512
Myeloid DC	Monocytes	FN1	CD44	0.00469771	0	FN1_CD44	FN1 - CD44	FN1	ECM-Receptor	KEGG: hsa04512
aneuploid	Myeloid DC	FN1	CD44	0.0156427	0	FN1_CD44	FN1 - CD44	FN1	ECM-Receptor	KEGG: hsa04512
Endothelial	Myeloid DC	FN1	CD44	0.0107435	0	FN1_CD44	FN1 - CD44	FN1	ECM-Receptor	KEGG: hsa04512
Fibroblasts	Myeloid DC	FN1	CD44	0.0228353	0	FN1_CD44	FN1 - CD44	FN1	ECM-Receptor	KEGG: hsa04512
Hepatocytes	Myeloid DC	FN1	CD44	0.00422332	0.04	FN1_CD44	FN1 - CD44	FN1	ECM-Receptor	KEGG: hsa04512
aneuploid	Plasma	FN1	CD44	0.00386866	0	FN1_CD44	FN1 - CD44	FN1	ECM-Receptor	KEGG: hsa04512
Fibroblasts	Plasma	FN1	CD44	0.00567872	0	FN1_CD44	FN1 - CD44	FN1	ECM-Receptor	KEGG: hsa04512
aneuploid	Plasmacytoid DC	FN1	CD44	0.0147627	0	FN1_CD44	FN1 - CD44	FN1	ECM-Receptor	KEGG: hsa04512
Endothelial	Plasmacytoid DC	FN1	CD44	0.0101363	0	FN1_CD44	FN1 - CD44	FN1	ECM-Receptor	KEGG: hsa04512
Fibroblasts	Plasmacytoid DC	FN1	CD44	0.0215595	0	FN1_CD44	FN1 - CD44	FN1	ECM-Receptor	KEGG: hsa04512
aneuploid	T/NK	FN1	CD44	0.0475404	0	FN1_CD44	FN1 - CD44	FN1	ECM-Receptor	KEGG: hsa04512
Cycling	T/NK	FN1	CD44	0.00413543	0	FN1_CD44	FN1 - CD44	FN1	ECM-Receptor	KEGG: hsa04512
Endothelial	T/NK	FN1	CD44	0.032986	0	FN1_CD44	FN1 - CD44	FN1	ECM-Receptor	KEGG: hsa04512
Fibroblasts	T/NK	FN1	CD44	0.0683809	0	FN1_CD44	FN1 - CD44	FN1	ECM-Receptor	KEGG: hsa04512
Hepatocytes	T/NK	FN1	CD44	0.0131463	0	FN1_CD44	FN1 - CD44	FN1	ECM-Receptor	KEGG: hsa04512
Macrophage	T/NK	FN1	CD44	0.0077566	0	FN1_CD44	FN1 - CD44	FN1	ECM-Receptor	KEGG: hsa04512
Monocytes	T/NK	FN1	CD44	0.00615308	0	FN1_CD44	FN1 - CD44	FN1	ECM-Receptor	KEGG: hsa04512
Myeloid DC	T/NK	FN1	CD44	0.00523676	0	FN1_CD44	FN1 - CD44	FN1	ECM-Receptor	KEGG: hsa04512
Plasma	T/NK	FN1	CD44	0.00335359	0	FN1_CD44	FN1 - CD44	FN1	ECM-Receptor	KEGG: hsa04512
Fibroblasts	B_cells	COL1A1	CD44	0.0480499	0	COL1A1_CD44	COL1A1 - CD44	COLLAGEN	ECM-Receptor	KEGG: hsa04512
Fibroblasts	Cycling	COL1A1	CD44	0.0240641	0	COL1A1_CD44	COL1A1 - CD44	COLLAGEN	ECM-Receptor	KEGG: hsa04512
Fibroblasts	Fibroblasts	COL1A1	CD44	0.0125863	0	COL1A1_CD44	COL1A1 - CD44	COLLAGEN	ECM-Receptor	KEGG: hsa04512
Fibroblasts	Macrophage	COL1A1	CD44	0.0394389	0	COL1A1_CD44	COL1A1 - CD44	COLLAGEN	ECM-Receptor	KEGG: hsa04512
Fibroblasts	Mast cells	COL1A1	CD44	0.0820817	0	COL1A1_CD44	COL1A1 - CD44	COLLAGEN	ECM-Receptor	KEGG: hsa04512
Fibroblasts	Monocytes	COL1A1	CD44	0.0527965	0	COL1A1_CD44	COL1A1 - CD44	COLLAGEN	ECM-Receptor	KEGG: hsa04512
Fibroblasts	Myeloid DC	COL1A1	CD44	0.0194091	0	COL1A1_CD44	COL1A1 - CD44	COLLAGEN	ECM-Receptor	KEGG: hsa04512
Fibroblasts	Plasma	COL1A1	CD44	0.004814	0	COL1A1_CD44	COL1A1 - CD44	COLLAGEN	ECM-Receptor	KEGG: hsa04512
Fibroblasts	Plasmacytoid DC	COL1A1	CD44	0.0183211	0	COL1A1_CD44	COL1A1 - CD44	COLLAGEN	ECM-Receptor	KEGG: hsa04512
Fibroblasts	T/NK	COL1A1	CD44	0.0585303	0	COL1A1_CD44	COL1A1 - CD44	COLLAGEN	ECM-Receptor	KEGG: hsa04512
Fibroblasts	B_cells	COL1A2	CD44	0.0652541	0	COL1A2_CD44	COL1A2 - CD44	COLLAGEN	ECM-Receptor	KEGG: hsa04512
Fibroblasts	Cycling	COL1A2	CD44	0.0329778	0	COL1A2_CD44	COL1A2 - CD44	COLLAGEN	ECM-Receptor	KEGG: hsa04512
Fibroblasts	Fibroblasts	COL1A2	CD44	0.0173239	0	COL1A2_CD44	COL1A2 - CD44	COLLAGEN	ECM-Receptor	KEGG: hsa04512
Fibroblasts	Macrophage	COL1A2	CD44	0.053734	0	COL1A2_CD44	COL1A2 - CD44	COLLAGEN	ECM-Receptor	KEGG: hsa04512
Fibroblasts	Mast cells	COL1A2	CD44	0.110062	0	COL1A2_CD44	COL1A2 - CD44	COLLAGEN	ECM-Receptor	KEGG: hsa04512
Fibroblasts	Monocytes	COL1A2	CD44	0.0715724	0	COL1A2_CD44	COL1A2 - CD44	COLLAGEN	ECM-Receptor	KEGG: hsa04512
Fibroblasts	Myeloid DC	COL1A2	CD44	0.0266455	0	COL1A2_CD44	COL1A2 - CD44	COLLAGEN	ECM-Receptor	KEGG: hsa04512
Fibroblasts	Plasma	COL1A2	CD44	0.00664572	0	COL1A2_CD44	COL1A2 - CD44	COLLAGEN	ECM-Receptor	KEGG: hsa04512
Fibroblasts	Plasmacytoid DC	COL1A2	CD44	0.0251623	0	COL1A2_CD44	COL1A2 - CD44	COLLAGEN	ECM-Receptor	KEGG: hsa04512
Fibroblasts	T/NK	COL1A2	CD44	0.0791749	0	COL1A2_CD44	COL1A2 - CD44	COLLAGEN	ECM-Receptor	KEGG: hsa04512
Endothelial	B_cells	COL4A1	CD44	0.0349978	0	COL4A1_CD44	COL4A1 - CD44	COLLAGEN	ECM-Receptor	KEGG: hsa04512
Fibroblasts	B_cells	COL4A1	CD44	0.0449882	0	COL4A1_CD44	COL4A1 - CD44	COLLAGEN	ECM-Receptor	KEGG: hsa04512
Endothelial	Cycling	COL4A1	CD44	0.0174083	0	COL4A1_CD44	COL4A1 - CD44	COLLAGEN	ECM-Receptor	KEGG: hsa04512
Fibroblasts	Cycling	COL4A1	CD44	0.0224947	0	COL4A1_CD44	COL4A1 - CD44	COLLAGEN	ECM-Receptor	KEGG: hsa04512
Endothelial	Fibroblasts	COL4A1	CD44	0.00907556	0	COL4A1_CD44	COL4A1 - CD44	COLLAGEN	ECM-Receptor	KEGG: hsa04512
Fibroblasts	Fibroblasts	COL4A1	CD44	0.0117564	0	COL4A1_CD44	COL4A1 - CD44	COLLAGEN	ECM-Receptor	KEGG: hsa04512
Endothelial	Macrophage	COL4A1	CD44	0.0286554	0	COL4A1_CD44	COL4A1 - CD44	COLLAGEN	ECM-Receptor	KEGG: hsa04512
Fibroblasts	Macrophage	COL4A1	CD44	0.0369046	0	COL4A1_CD44	COL4A1 - CD44	COLLAGEN	ECM-Receptor	KEGG: hsa04512
Endothelial	Mast cells	COL4A1	CD44	0.0603715	0	COL4A1_CD44	COL4A1 - CD44	COLLAGEN	ECM-Receptor	KEGG: hsa04512
Fibroblasts	Mast cells	COL4A1	CD44	0.0770269	0	COL4A1_CD44	COL4A1 - CD44	COLLAGEN	ECM-Receptor	KEGG: hsa04512
Endothelial	Monocytes	COL4A1	CD44	0.0385072	0	COL4A1_CD44	COL4A1 - CD44	COLLAGEN	ECM-Receptor	KEGG: hsa04512
Fibroblasts	Monocytes	COL4A1	CD44	0.049448	0	COL4A1_CD44	COL4A1 - CD44	COLLAGEN	ECM-Receptor	KEGG: hsa04512
Endothelial	Myeloid DC	COL4A1	CD44	0.0140223	0	COL4A1_CD44	COL4A1 - CD44	COLLAGEN	ECM-Receptor	KEGG: hsa04512
Fibroblasts	Myeloid DC	COL4A1	CD44	0.0181376	0	COL4A1_CD44	COL4A1 - CD44	COLLAGEN	ECM-Receptor	KEGG: hsa04512
Endothelial	Plasma	COL4A1	CD44	0.00346361	0	COL4A1_CD44	COL4A1 - CD44	COLLAGEN	ECM-Receptor	KEGG: hsa04512
Fibroblasts	Plasma	COL4A1	CD44	0.00449425	0	COL4A1_CD44	COL4A1 - CD44	COLLAGEN	ECM-Receptor	KEGG: hsa04512
Endothelial	Plasmacytoid DC	COL4A1	CD44	0.0132322	0	COL4A1_CD44	COL4A1 - CD44	COLLAGEN	ECM-Receptor	KEGG: hsa04512
Fibroblasts	Plasmacytoid DC	COL4A1	CD44	0.0171196	0	COL4A1_CD44	COL4A1 - CD44	COLLAGEN	ECM-Receptor	KEGG: hsa04512
Endothelial	T/NK	COL4A1	CD44	0.0427592	0	COL4A1_CD44	COL4A1 - CD44	COLLAGEN	ECM-Receptor	KEGG: hsa04512
Fibroblasts	T/NK	COL4A1	CD44	0.0548392	0	COL4A1_CD44	COL4A1 - CD44	COLLAGEN	ECM-Receptor	KEGG: hsa04512
Endothelial	B_cells	COL4A2	CD44	0.0290042	0	COL4A2_CD44	COL4A2 - CD44	COLLAGEN	ECM-Receptor	KEGG: hsa04512
Fibroblasts	B_cells	COL4A2	CD44	0.0476406	0	COL4A2_CD44	COL4A2 - CD44	COLLAGEN	ECM-Receptor	KEGG: hsa04512
Endothelial	Cycling	COL4A2	CD44	0.0143821	0	COL4A2_CD44	COL4A2 - CD44	COLLAGEN	ECM-Receptor	KEGG: hsa04512
Fibroblasts	Cycling	COL4A2	CD44	0.023854	0	COL4A2_CD44	COL4A2 - CD44	COLLAGEN	ECM-Receptor	KEGG: hsa04512
Endothelial	Fibroblasts	COL4A2	CD44	0.00748687	0	COL4A2_CD44	COL4A2 - CD44	COLLAGEN	ECM-Receptor	KEGG: hsa04512
Fibroblasts	Fibroblasts	COL4A2	CD44	0.0124751	0	COL4A2_CD44	COL4A2 - CD44	COLLAGEN	ECM-Receptor	KEGG: hsa04512
Endothelial	Macrophage	COL4A2	CD44	0.0237213	0	COL4A2_CD44	COL4A2 - CD44	COLLAGEN	ECM-Receptor	KEGG: hsa04512
Fibroblasts	Macrophage	COL4A2	CD44	0.0391	0	COL4A2_CD44	COL4A2 - CD44	COLLAGEN	ECM-Receptor	KEGG: hsa04512
Endothelial	Mast cells	COL4A2	CD44	0.0502589	0	COL4A2_CD44	COL4A2 - CD44	COLLAGEN	ECM-Receptor	KEGG: hsa04512
Fibroblasts	Mast cells	COL4A2	CD44	0.0814073	0	COL4A2_CD44	COL4A2 - CD44	COLLAGEN	ECM-Receptor	KEGG: hsa04512
Endothelial	Monocytes	COL4A2	CD44	0.0319325	0	COL4A2_CD44	COL4A2 - CD44	COLLAGEN	ECM-Receptor	KEGG: hsa04512
Fibroblasts	Monocytes	COL4A2	CD44	0.052349	0	COL4A2_CD44	COL4A2 - CD44	COLLAGEN	ECM-Receptor	KEGG: hsa04512
Endothelial	Myeloid DC	COL4A2	CD44	0.0115778	0	COL4A2_CD44	COL4A2 - CD44	COLLAGEN	ECM-Receptor	KEGG: hsa04512
Fibroblasts	Myeloid DC	COL4A2	CD44	0.0192388	0	COL4A2_CD44	COL4A2 - CD44	COLLAGEN	ECM-Receptor	KEGG: hsa04512
Endothelial	Plasma	COL4A2	CD44	0.00285447	0	COL4A2_CD44	COL4A2 - CD44	COLLAGEN	ECM-Receptor	KEGG: hsa04512
Fibroblasts	Plasma	COL4A2	CD44	0.00477115	0	COL4A2_CD44	COL4A2 - CD44	COLLAGEN	ECM-Receptor	KEGG: hsa04512
Endothelial	Plasmacytoid DC	COL4A2	CD44	0.0109239	0	COL4A2_CD44	COL4A2 - CD44	COLLAGEN	ECM-Receptor	KEGG: hsa04512
Fibroblasts	Plasmacytoid DC	COL4A2	CD44	0.0181602	0	COL4A2_CD44	COL4A2 - CD44	COLLAGEN	ECM-Receptor	KEGG: hsa04512
Endothelial	T/NK	COL4A2	CD44	0.0354853	0	COL4A2_CD44	COL4A2 - CD44	COLLAGEN	ECM-Receptor	KEGG: hsa04512
Fibroblasts	T/NK	COL4A2	CD44	0.0580372	0	COL4A2_CD44	COL4A2 - CD44	COLLAGEN	ECM-Receptor	KEGG: hsa04512
Fibroblasts	B_cells	COL6A1	CD44	0.0320277	0	COL6A1_CD44	COL6A1 - CD44	COLLAGEN	ECM-Receptor	KEGG: hsa04512
Fibroblasts	Cycling	COL6A1	CD44	0.0159063	0	COL6A1_CD44	COL6A1 - CD44	COLLAGEN	ECM-Receptor	KEGG: hsa04512
Fibroblasts	Fibroblasts	COL6A1	CD44	0.00828647	0	COL6A1_CD44	COL6A1 - CD44	COLLAGEN	ECM-Receptor	KEGG: hsa04512
Fibroblasts	Macrophage	COL6A1	CD44	0.026209	0	COL6A1_CD44	COL6A1 - CD44	COLLAGEN	ECM-Receptor	KEGG: hsa04512
Fibroblasts	Mast cells	COL6A1	CD44	0.0553716	0	COL6A1_CD44	COL6A1 - CD44	COLLAGEN	ECM-Receptor	KEGG: hsa04512
Fibroblasts	Monocytes	COL6A1	CD44	0.0352501	0	COL6A1_CD44	COL6A1 - CD44	COLLAGEN	ECM-Receptor	KEGG: hsa04512
Fibroblasts	Myeloid DC	COL6A1	CD44	0.0128086	0	COL6A1_CD44	COL6A1 - CD44	COLLAGEN	ECM-Receptor	KEGG: hsa04512
Fibroblasts	Plasma	COL6A1	CD44	0.0031609	0	COL6A1_CD44	COL6A1 - CD44	COLLAGEN	ECM-Receptor	KEGG: hsa04512
Fibroblasts	Plasmacytoid DC	COL6A1	CD44	0.0120861	0	COL6A1_CD44	COL6A1 - CD44	COLLAGEN	ECM-Receptor	KEGG: hsa04512
Fibroblasts	T/NK	COL6A1	CD44	0.0391571	0	COL6A1_CD44	COL6A1 - CD44	COLLAGEN	ECM-Receptor	KEGG: hsa04512
Endothelial	B_cells	COL6A2	CD44	0.00719091	0	COL6A2_CD44	COL6A2 - CD44	COLLAGEN	ECM-Receptor	KEGG: hsa04512
Fibroblasts	B_cells	COL6A2	CD44	0.05097	0	COL6A2_CD44	COL6A2 - CD44	COLLAGEN	ECM-Receptor	KEGG: hsa04512
Endothelial	Cycling	COL6A2	CD44	0.00352578	0	COL6A2_CD44	COL6A2 - CD44	COLLAGEN	ECM-Receptor	KEGG: hsa04512
Fibroblasts	Cycling	COL6A2	CD44	0.0255657	0	COL6A2_CD44	COL6A2 - CD44	COLLAGEN	ECM-Receptor	KEGG: hsa04512
Endothelial	Fibroblasts	COL6A2	CD44	0.00182577	0	COL6A2_CD44	COL6A2 - CD44	COLLAGEN	ECM-Receptor	KEGG: hsa04512
Fibroblasts	Fibroblasts	COL6A2	CD44	0.0133815	0	COL6A2_CD44	COL6A2 - CD44	COLLAGEN	ECM-Receptor	KEGG: hsa04512
Endothelial	Macrophage	COL6A2	CD44	0.00585718	0	COL6A2_CD44	COL6A2 - CD44	COLLAGEN	ECM-Receptor	KEGG: hsa04512
Fibroblasts	Macrophage	COL6A2	CD44	0.0418587	0	COL6A2_CD44	COL6A2 - CD44	COLLAGEN	ECM-Receptor	KEGG: hsa04512
Endothelial	Mast cells	COL6A2	CD44	0.0126691	0	COL6A2_CD44	COL6A2 - CD44	COLLAGEN	ECM-Receptor	KEGG: hsa04512
Fibroblasts	Mast cells	COL6A2	CD44	0.0868812	0	COL6A2_CD44	COL6A2 - CD44	COLLAGEN	ECM-Receptor	KEGG: hsa04512
Endothelial	Monocytes	COL6A2	CD44	0.00793491	0	COL6A2_CD44	COL6A2 - CD44	COLLAGEN	ECM-Receptor	KEGG: hsa04512
Fibroblasts	Monocytes	COL6A2	CD44	0.055988	0	COL6A2_CD44	COL6A2 - CD44	COLLAGEN	ECM-Receptor	KEGG: hsa04512
Endothelial	Myeloid DC	COL6A2	CD44	0.00283221	0	COL6A2_CD44	COL6A2 - CD44	COLLAGEN	ECM-Receptor	KEGG: hsa04512
Fibroblasts	Myeloid DC	COL6A2	CD44	0.0206263	0	COL6A2_CD44	COL6A2 - CD44	COLLAGEN	ECM-Receptor	KEGG: hsa04512
Endothelial	Plasma	COL6A2	CD44	0.00069365	0	COL6A2_CD44	COL6A2 - CD44	COLLAGEN	ECM-Receptor	KEGG: hsa04512
Fibroblasts	Plasma	COL6A2	CD44	0.00512069	0	COL6A2_CD44	COL6A2 - CD44	COLLAGEN	ECM-Receptor	KEGG: hsa04512
Endothelial	Plasmacytoid DC	COL6A2	CD44	0.00267092	0	COL6A2_CD44	COL6A2 - CD44	COLLAGEN	ECM-Receptor	KEGG: hsa04512
Fibroblasts	Plasmacytoid DC	COL6A2	CD44	0.0194715	0	COL6A2_CD44	COL6A2 - CD44	COLLAGEN	ECM-Receptor	KEGG: hsa04512
Endothelial	T/NK	COL6A2	CD44	0.00884213	0	COL6A2_CD44	COL6A2 - CD44	COLLAGEN	ECM-Receptor	KEGG: hsa04512
Fibroblasts	T/NK	COL6A2	CD44	0.0620457	0	COL6A2_CD44	COL6A2 - CD44	COLLAGEN	ECM-Receptor	KEGG: hsa04512
Fibroblasts	B_cells	COL6A3	CD44	0.0230266	0	COL6A3_CD44	COL6A3 - CD44	COLLAGEN	ECM-Receptor	KEGG: hsa04512
Fibroblasts	Cycling	COL6A3	CD44	0.0113827	0	COL6A3_CD44	COL6A3 - CD44	COLLAGEN	ECM-Receptor	KEGG: hsa04512
Fibroblasts	Fibroblasts	COL6A3	CD44	0.00591685	0	COL6A3_CD44	COL6A3 - CD44	COLLAGEN	ECM-Receptor	KEGG: hsa04512
Fibroblasts	Macrophage	COL6A3	CD44	0.0188114	0	COL6A3_CD44	COL6A3 - CD44	COLLAGEN	ECM-Receptor	KEGG: hsa04512
Fibroblasts	Mast cells	COL6A3	CD44	0.0400816	0	COL6A3_CD44	COL6A3 - CD44	COLLAGEN	ECM-Receptor	KEGG: hsa04512
Fibroblasts	Monocytes	COL6A3	CD44	0.0253671	0	COL6A3_CD44	COL6A3 - CD44	COLLAGEN	ECM-Receptor	KEGG: hsa04512
Fibroblasts	Myeloid DC	COL6A3	CD44	0.00915777	0	COL6A3_CD44	COL6A3 - CD44	COLLAGEN	ECM-Receptor	KEGG: hsa04512
Fibroblasts	Plasma	COL6A3	CD44	0.00225367	0	COL6A3_CD44	COL6A3 - CD44	COLLAGEN	ECM-Receptor	KEGG: hsa04512
Fibroblasts	Plasmacytoid DC	COL6A3	CD44	0.00863938	0	COL6A3_CD44	COL6A3 - CD44	COLLAGEN	ECM-Receptor	KEGG: hsa04512
Fibroblasts	T/NK	COL6A3	CD44	0.0282108	0	COL6A3_CD44	COL6A3 - CD44	COLLAGEN	ECM-Receptor	KEGG: hsa04512
Endothelial	B_cells	LAMA4	CD44	0.00790554	0	LAMA4_CD44	LAMA4 - CD44	LAMININ	ECM-Receptor	KEGG: hsa04512
Fibroblasts	B_cells	LAMA4	CD44	0.00770725	0	LAMA4_CD44	LAMA4 - CD44	LAMININ	ECM-Receptor	KEGG: hsa04512
Endothelial	Cycling	LAMA4	CD44	0.00387759	0	LAMA4_CD44	LAMA4 - CD44	LAMININ	ECM-Receptor	KEGG: hsa04512
Fibroblasts	Cycling	LAMA4	CD44	0.00377994	0	LAMA4_CD44	LAMA4 - CD44	LAMININ	ECM-Receptor	KEGG: hsa04512
Endothelial	Fibroblasts	LAMA4	CD44	0.00200829	0	LAMA4_CD44	LAMA4 - CD44	LAMININ	ECM-Receptor	KEGG: hsa04512
Fibroblasts	Fibroblasts	LAMA4	CD44	0.00195762	0	LAMA4_CD44	LAMA4 - CD44	LAMININ	ECM-Receptor	KEGG: hsa04512
Endothelial	Macrophage	LAMA4	CD44	0.00644012	0	LAMA4_CD44	LAMA4 - CD44	LAMININ	ECM-Receptor	KEGG: hsa04512
Fibroblasts	Macrophage	LAMA4	CD44	0.00627836	0	LAMA4_CD44	LAMA4 - CD44	LAMININ	ECM-Receptor	KEGG: hsa04512
Endothelial	Mast cells	LAMA4	CD44	0.0139205	0	LAMA4_CD44	LAMA4 - CD44	LAMININ	ECM-Receptor	KEGG: hsa04512
Fibroblasts	Mast cells	LAMA4	CD44	0.0135734	0	LAMA4_CD44	LAMA4 - CD44	LAMININ	ECM-Receptor	KEGG: hsa04512
Endothelial	Monocytes	LAMA4	CD44	0.00872282	0	LAMA4_CD44	LAMA4 - CD44	LAMININ	ECM-Receptor	KEGG: hsa04512
Fibroblasts	Monocytes	LAMA4	CD44	0.00850421	0	LAMA4_CD44	LAMA4 - CD44	LAMININ	ECM-Receptor	KEGG: hsa04512
Endothelial	Myeloid DC	LAMA4	CD44	0.00311503	0	LAMA4_CD44	LAMA4 - CD44	LAMININ	ECM-Receptor	KEGG: hsa04512
Fibroblasts	Myeloid DC	LAMA4	CD44	0.00303653	0	LAMA4_CD44	LAMA4 - CD44	LAMININ	ECM-Receptor	KEGG: hsa04512
Endothelial	Plasma	LAMA4	CD44	0.000763081	0	LAMA4_CD44	LAMA4 - CD44	LAMININ	ECM-Receptor	KEGG: hsa04512
Fibroblasts	Plasma	LAMA4	CD44	0.000743806	0	LAMA4_CD44	LAMA4 - CD44	LAMININ	ECM-Receptor	KEGG: hsa04512
Endothelial	Plasmacytoid DC	LAMA4	CD44	0.00293768	0	LAMA4_CD44	LAMA4 - CD44	LAMININ	ECM-Receptor	KEGG: hsa04512
Fibroblasts	Plasmacytoid DC	LAMA4	CD44	0.00286364	0	LAMA4_CD44	LAMA4 - CD44	LAMININ	ECM-Receptor	KEGG: hsa04512
Endothelial	T/NK	LAMA4	CD44	0.00971925	0	LAMA4_CD44	LAMA4 - CD44	LAMININ	ECM-Receptor	KEGG: hsa04512
Fibroblasts	T/NK	LAMA4	CD44	0.0094759	0	LAMA4_CD44	LAMA4 - CD44	LAMININ	ECM-Receptor	KEGG: hsa04512
Endothelial	B_cells	LAMB2	CD44	0.00499899	0	LAMB2_CD44	LAMB2 - CD44	LAMININ	ECM-Receptor	KEGG: hsa04512
Fibroblasts	B_cells	LAMB2	CD44	0.00656019	0	LAMB2_CD44	LAMB2 - CD44	LAMININ	ECM-Receptor	KEGG: hsa04512
Endothelial	Cycling	LAMB2	CD44	0.0024483	0	LAMB2_CD44	LAMB2 - CD44	LAMININ	ECM-Receptor	KEGG: hsa04512
Fibroblasts	Cycling	LAMB2	CD44	0.00321549	0	LAMB2_CD44	LAMB2 - CD44	LAMININ	ECM-Receptor	KEGG: hsa04512
Endothelial	Fibroblasts	LAMB2	CD44	0.00126715	0	LAMB2_CD44	LAMB2 - CD44	LAMININ	ECM-Receptor	KEGG: hsa04512
Fibroblasts	Fibroblasts	LAMB2	CD44	0.00166484	0	LAMB2_CD44	LAMB2 - CD44	LAMININ	ECM-Receptor	KEGG: hsa04512
Endothelial	Macrophage	LAMB2	CD44	0.00407014	0	LAMB2_CD44	LAMB2 - CD44	LAMININ	ECM-Receptor	KEGG: hsa04512
Fibroblasts	Macrophage	LAMB2	CD44	0.00534281	0	LAMB2_CD44	LAMB2 - CD44	LAMININ	ECM-Receptor	KEGG: hsa04512
Endothelial	Mast cells	LAMB2	CD44	0.00882215	0	LAMB2_CD44	LAMB2 - CD44	LAMININ	ECM-Receptor	KEGG: hsa04512
Fibroblasts	Mast cells	LAMB2	CD44	0.0115635	0	LAMB2_CD44	LAMB2 - CD44	LAMININ	ECM-Receptor	KEGG: hsa04512
Endothelial	Monocytes	LAMB2	CD44	0.00551747	0	LAMB2_CD44	LAMB2 - CD44	LAMININ	ECM-Receptor	KEGG: hsa04512
Fibroblasts	Monocytes	LAMB2	CD44	0.00723941	0	LAMB2_CD44	LAMB2 - CD44	LAMININ	ECM-Receptor	KEGG: hsa04512
Endothelial	Myeloid DC	LAMB2	CD44	0.00196627	0	LAMB2_CD44	LAMB2 - CD44	LAMININ	ECM-Receptor	KEGG: hsa04512
Fibroblasts	Myeloid DC	LAMB2	CD44	0.0025828	0	LAMB2_CD44	LAMB2 - CD44	LAMININ	ECM-Receptor	KEGG: hsa04512
Endothelial	Plasma	LAMB2	CD44	0.000481253	0	LAMB2_CD44	LAMB2 - CD44	LAMININ	ECM-Receptor	KEGG: hsa04512
Fibroblasts	Plasma	LAMB2	CD44	0.000632446	0	LAMB2_CD44	LAMB2 - CD44	LAMININ	ECM-Receptor	KEGG: hsa04512
Endothelial	Plasmacytoid DC	LAMB2	CD44	0.0018542	0	LAMB2_CD44	LAMB2 - CD44	LAMININ	ECM-Receptor	KEGG: hsa04512
Fibroblasts	Plasmacytoid DC	LAMB2	CD44	0.00243568	0	LAMB2_CD44	LAMB2 - CD44	LAMININ	ECM-Receptor	KEGG: hsa04512
Endothelial	T/NK	LAMB2	CD44	0.00615001	0	LAMB2_CD44	LAMB2 - CD44	LAMININ	ECM-Receptor	KEGG: hsa04512
Fibroblasts	T/NK	LAMB2	CD44	0.00806776	0	LAMB2_CD44	LAMB2 - CD44	LAMININ	ECM-Receptor	KEGG: hsa04512
Endothelial	B_cells	LAMC1	CD44	0.00542589	0	LAMC1_CD44	LAMC1 - CD44	LAMININ	ECM-Receptor	KEGG: hsa04512
Fibroblasts	B_cells	LAMC1	CD44	0.0061155	0	LAMC1_CD44	LAMC1 - CD44	LAMININ	ECM-Receptor	KEGG: hsa04512
Endothelial	Cycling	LAMC1	CD44	0.00265796	0	LAMC1_CD44	LAMC1 - CD44	LAMININ	ECM-Receptor	KEGG: hsa04512
Fibroblasts	Cycling	LAMC1	CD44	0.00299684	0	LAMC1_CD44	LAMC1 - CD44	LAMININ	ECM-Receptor	KEGG: hsa04512
Endothelial	Fibroblasts	LAMC1	CD44	0.0013758	0	LAMC1_CD44	LAMC1 - CD44	LAMININ	ECM-Receptor	KEGG: hsa04512
Fibroblasts	Fibroblasts	LAMC1	CD44	0.00155147	0	LAMC1_CD44	LAMC1 - CD44	LAMININ	ECM-Receptor	KEGG: hsa04512
Endothelial	Macrophage	LAMC1	CD44	0.00441807	0	LAMC1_CD44	LAMC1 - CD44	LAMININ	ECM-Receptor	KEGG: hsa04512
Fibroblasts	Macrophage	LAMC1	CD44	0.00498023	0	LAMC1_CD44	LAMC1 - CD44	LAMININ	ECM-Receptor	KEGG: hsa04512
Endothelial	Mast cells	LAMC1	CD44	0.00957239	0	LAMC1_CD44	LAMC1 - CD44	LAMININ	ECM-Receptor	KEGG: hsa04512
Fibroblasts	Mast cells	LAMC1	CD44	0.0107833	0	LAMC1_CD44	LAMC1 - CD44	LAMININ	ECM-Receptor	KEGG: hsa04512
Endothelial	Monocytes	LAMC1	CD44	0.00598837	0	LAMC1_CD44	LAMC1 - CD44	LAMININ	ECM-Receptor	KEGG: hsa04512
Fibroblasts	Monocytes	LAMC1	CD44	0.00674898	0	LAMC1_CD44	LAMC1 - CD44	LAMININ	ECM-Receptor	KEGG: hsa04512
Endothelial	Myeloid DC	LAMC1	CD44	0.00213474	0	LAMC1_CD44	LAMC1 - CD44	LAMININ	ECM-Receptor	KEGG: hsa04512
Fibroblasts	Myeloid DC	LAMC1	CD44	0.00240706	0	LAMC1_CD44	LAMC1 - CD44	LAMININ	ECM-Receptor	KEGG: hsa04512
Endothelial	Plasma	LAMC1	CD44	0.000522553	0	LAMC1_CD44	LAMC1 - CD44	LAMININ	ECM-Receptor	KEGG: hsa04512
Fibroblasts	Plasma	LAMC1	CD44	0.000589337	0	LAMC1_CD44	LAMC1 - CD44	LAMININ	ECM-Receptor	KEGG: hsa04512
Endothelial	Plasmacytoid DC	LAMC1	CD44	0.00201309	0	LAMC1_CD44	LAMC1 - CD44	LAMININ	ECM-Receptor	KEGG: hsa04512
Fibroblasts	Plasmacytoid DC	LAMC1	CD44	0.00226993	0	LAMC1_CD44	LAMC1 - CD44	LAMININ	ECM-Receptor	KEGG: hsa04512
Endothelial	T/NK	LAMC1	CD44	0.00667454	0	LAMC1_CD44	LAMC1 - CD44	LAMININ	ECM-Receptor	KEGG: hsa04512
Fibroblasts	T/NK	LAMC1	CD44	0.00752165	0	LAMC1_CD44	LAMC1 - CD44	LAMININ	ECM-Receptor	KEGG: hsa04512
Fibroblasts	aneuploid	COL1A1	SDC1	0.0288474	0	COL1A1_SDC1	COL1A1 - SDC1	COLLAGEN	ECM-Receptor	KEGG: hsa04512
Fibroblasts	Plasma	COL1A1	SDC1	0.00674538	0	COL1A1_SDC1	COL1A1 - SDC1	COLLAGEN	ECM-Receptor	KEGG: hsa04512
Fibroblasts	aneuploid	COL1A2	SDC1	0.0394613	0	COL1A2_SDC1	COL1A2 - SDC1	COLLAGEN	ECM-Receptor	KEGG: hsa04512
Fibroblasts	Plasma	COL1A2	SDC1	0.00930512	0	COL1A2_SDC1	COL1A2 - SDC1	COLLAGEN	ECM-Receptor	KEGG: hsa04512
Endothelial	aneuploid	COL4A1	SDC1	0.0208969	0	COL4A1_SDC1	COL4A1 - SDC1	COLLAGEN	ECM-Receptor	KEGG: hsa04512
Fibroblasts	aneuploid	COL4A1	SDC1	0.0269746	0	COL4A1_SDC1	COL4A1 - SDC1	COLLAGEN	ECM-Receptor	KEGG: hsa04512
Endothelial	Plasma	COL4A1	SDC1	0.00485586	0	COL4A1_SDC1	COL4A1 - SDC1	COLLAGEN	ECM-Receptor	KEGG: hsa04512
Fibroblasts	Plasma	COL4A1	SDC1	0.00629816	0	COL4A1_SDC1	COL4A1 - SDC1	COLLAGEN	ECM-Receptor	KEGG: hsa04512
Endothelial	aneuploid	COL4A2	SDC1	0.017275	0	COL4A2_SDC1	COL4A2 - SDC1	COLLAGEN	ECM-Receptor	KEGG: hsa04512
Fibroblasts	aneuploid	COL4A2	SDC1	0.0285968	0	COL4A2_SDC1	COL4A2 - SDC1	COLLAGEN	ECM-Receptor	KEGG: hsa04512
Endothelial	Plasma	COL4A2	SDC1	0.00400285	0	COL4A2_SDC1	COL4A2 - SDC1	COLLAGEN	ECM-Receptor	KEGG: hsa04512
Fibroblasts	Plasma	COL4A2	SDC1	0.00668546	0	COL4A2_SDC1	COL4A2 - SDC1	COLLAGEN	ECM-Receptor	KEGG: hsa04512
Fibroblasts	aneuploid	COL6A1	SDC1	0.0190998	0	COL6A1_SDC1	COL6A1 - SDC1	COLLAGEN	ECM-Receptor	KEGG: hsa04512
Fibroblasts	Plasma	COL6A1	SDC1	0.00443201	0	COL6A1_SDC1	COL6A1 - SDC1	COLLAGEN	ECM-Receptor	KEGG: hsa04512
Endothelial	aneuploid	COL6A2	SDC1	0.00424437	0	COL6A2_SDC1	COL6A2 - SDC1	COLLAGEN	ECM-Receptor	KEGG: hsa04512
Fibroblasts	aneuploid	COL6A2	SDC1	0.0306381	0	COL6A2_SDC1	COL6A2 - SDC1	COLLAGEN	ECM-Receptor	KEGG: hsa04512
Endothelial	Plasma	COL6A2	SDC1	0.000973561	0	COL6A2_SDC1	COL6A2 - SDC1	COLLAGEN	ECM-Receptor	KEGG: hsa04512
Fibroblasts	Plasma	COL6A2	SDC1	0.00717423	0	COL6A2_SDC1	COL6A2 - SDC1	COLLAGEN	ECM-Receptor	KEGG: hsa04512
Fibroblasts	aneuploid	COL6A3	SDC1	0.0136806	0	COL6A3_SDC1	COL6A3 - SDC1	COLLAGEN	ECM-Receptor	KEGG: hsa04512
Fibroblasts	Plasma	COL6A3	SDC1	0.00316111	0	COL6A3_SDC1	COL6A3 - SDC1	COLLAGEN	ECM-Receptor	KEGG: hsa04512
aneuploid	aneuploid	FN1	SDC1	0.0232931	0	FN1_SDC1	FN1 - SDC1	FN1	ECM-Receptor	KEGG: hsa04512
Cycling	aneuploid	FN1	SDC1	0.00198018	0	FN1_SDC1	FN1 - SDC1	FN1	ECM-Receptor	KEGG: hsa04512
Endothelial	aneuploid	FN1	SDC1	0.0160369	0	FN1_SDC1	FN1 - SDC1	FN1	ECM-Receptor	KEGG: hsa04512
Fibroblasts	aneuploid	FN1	SDC1	0.0338823	0	FN1_SDC1	FN1 - SDC1	FN1	ECM-Receptor	KEGG: hsa04512
Hepatocytes	aneuploid	FN1	SDC1	0.0063247	0	FN1_SDC1	FN1 - SDC1	FN1	ECM-Receptor	KEGG: hsa04512
Macrophage	aneuploid	FN1	SDC1	0.00372117	0	FN1_SDC1	FN1 - SDC1	FN1	ECM-Receptor	KEGG: hsa04512
Monocytes	aneuploid	FN1	SDC1	0.00294942	0	FN1_SDC1	FN1 - SDC1	FN1	ECM-Receptor	KEGG: hsa04512
Myeloid DC	aneuploid	FN1	SDC1	0.00250899	0	FN1_SDC1	FN1 - SDC1	FN1	ECM-Receptor	KEGG: hsa04512
Plasma	aneuploid	FN1	SDC1	0.00160516	0	FN1_SDC1	FN1 - SDC1	FN1	ECM-Receptor	KEGG: hsa04512
aneuploid	Plasma	FN1	SDC1	0.00542284	0	FN1_SDC1	FN1 - SDC1	FN1	ECM-Receptor	KEGG: hsa04512
Cycling	Plasma	FN1	SDC1	0.000453414	0	FN1_SDC1	FN1 - SDC1	FN1	ECM-Receptor	KEGG: hsa04512
Endothelial	Plasma	FN1	SDC1	0.00371238	0	FN1_SDC1	FN1 - SDC1	FN1	ECM-Receptor	KEGG: hsa04512
Fibroblasts	Plasma	FN1	SDC1	0.00795426	0	FN1_SDC1	FN1 - SDC1	FN1	ECM-Receptor	KEGG: hsa04512
Hepatocytes	Plasma	FN1	SDC1	0.00145308	0	FN1_SDC1	FN1 - SDC1	FN1	ECM-Receptor	KEGG: hsa04512
Macrophage	Plasma	FN1	SDC1	0.000853207	0	FN1_SDC1	FN1 - SDC1	FN1	ECM-Receptor	KEGG: hsa04512
Monocytes	Plasma	FN1	SDC1	0.000675852	0	FN1_SDC1	FN1 - SDC1	FN1	ECM-Receptor	KEGG: hsa04512
Myeloid DC	Plasma	FN1	SDC1	0.000574732	0	FN1_SDC1	FN1 - SDC1	FN1	ECM-Receptor	KEGG: hsa04512
Plasma	Plasma	FN1	SDC1	0.000367436	0	FN1_SDC1	FN1 - SDC1	FN1	ECM-Receptor	KEGG: hsa04512
Fibroblasts	aneuploid	THBS1	SDC1	0.00443294	0	THBS1_SDC1	THBS1 - SDC1	THBS	ECM-Receptor	KEGG: hsa04512
Fibroblasts	Plasma	THBS1	SDC1	0.00101696	0	THBS1_SDC1	THBS1 - SDC1	THBS	ECM-Receptor	KEGG: hsa04512
Fibroblasts	aneuploid	THBS2	SDC1	0.00449347	0	THBS2_SDC1	THBS2 - SDC1	THBS	ECM-Receptor	KEGG: hsa04512
Fibroblasts	Plasma	THBS2	SDC1	0.0010309	0	THBS2_SDC1	THBS2 - SDC1	THBS	ECM-Receptor	KEGG: hsa04512
Fibroblasts	aneuploid	COL1A1	SDC4	0.0101612	0	COL1A1_SDC4	COL1A1 - SDC4	COLLAGEN	ECM-Receptor	KEGG: hsa04512
Fibroblasts	Hepatocytes	COL1A1	SDC4	0.0132872	0	COL1A1_SDC4	COL1A1 - SDC4	COLLAGEN	ECM-Receptor	KEGG: hsa04512
Fibroblasts	aneuploid	COL1A2	SDC4	0.0139989	0	COL1A2_SDC4	COL1A2 - SDC4	COLLAGEN	ECM-Receptor	KEGG: hsa04512
Fibroblasts	Hepatocytes	COL1A2	SDC4	0.0182837	0	COL1A2_SDC4	COL1A2 - SDC4	COLLAGEN	ECM-Receptor	KEGG: hsa04512
Endothelial	aneuploid	COL4A1	SDC4	0.00732187	0	COL4A1_SDC4	COL4A1 - SDC4	COLLAGEN	ECM-Receptor	KEGG: hsa04512
Fibroblasts	aneuploid	COL4A1	SDC4	0.00948965	0	COL4A1_SDC4	COL4A1 - SDC4	COLLAGEN	ECM-Receptor	KEGG: hsa04512
Endothelial	Hepatocytes	COL4A1	SDC4	0.00958283	0	COL4A1_SDC4	COL4A1 - SDC4	COLLAGEN	ECM-Receptor	KEGG: hsa04512
Fibroblasts	Hepatocytes	COL4A1	SDC4	0.0124116	0	COL4A1_SDC4	COL4A1 - SDC4	COLLAGEN	ECM-Receptor	KEGG: hsa04512
Endothelial	aneuploid	COL4A2	SDC4	0.0060383	0	COL4A2_SDC4	COL4A2 - SDC4	COLLAGEN	ECM-Receptor	KEGG: hsa04512
Fibroblasts	aneuploid	COL4A2	SDC4	0.0100712	0	COL4A2_SDC4	COL4A2 - SDC4	COLLAGEN	ECM-Receptor	KEGG: hsa04512
Endothelial	Hepatocytes	COL4A2	SDC4	0.00790605	0	COL4A2_SDC4	COL4A2 - SDC4	COLLAGEN	ECM-Receptor	KEGG: hsa04512
Fibroblasts	Hepatocytes	COL4A2	SDC4	0.0131699	0	COL4A2_SDC4	COL4A2 - SDC4	COLLAGEN	ECM-Receptor	KEGG: hsa04512
Fibroblasts	aneuploid	COL6A1	SDC4	0.00668423	0	COL6A1_SDC4	COL6A1 - SDC4	COLLAGEN	ECM-Receptor	KEGG: hsa04512
Fibroblasts	Hepatocytes	COL6A1	SDC4	0.00875002	0	COL6A1_SDC4	COL6A1 - SDC4	COLLAGEN	ECM-Receptor	KEGG: hsa04512
Endothelial	aneuploid	COL6A2	SDC4	0.00147089	0	COL6A2_SDC4	COL6A2 - SDC4	COLLAGEN	ECM-Receptor	KEGG: hsa04512
Fibroblasts	aneuploid	COL6A2	SDC4	0.0108048	0	COL6A2_SDC4	COL6A2 - SDC4	COLLAGEN	ECM-Receptor	KEGG: hsa04512
Endothelial	Hepatocytes	COL6A2	SDC4	0.0019286	0	COL6A2_SDC4	COL6A2 - SDC4	COLLAGEN	ECM-Receptor	KEGG: hsa04512
Fibroblasts	Hepatocytes	COL6A2	SDC4	0.014126	0	COL6A2_SDC4	COL6A2 - SDC4	COLLAGEN	ECM-Receptor	KEGG: hsa04512
Fibroblasts	aneuploid	COL6A3	SDC4	0.00477059	0	COL6A3_SDC4	COL6A3 - SDC4	COLLAGEN	ECM-Receptor	KEGG: hsa04512
Fibroblasts	Hepatocytes	COL6A3	SDC4	0.00624868	0	COL6A3_SDC4	COL6A3 - SDC4	COLLAGEN	ECM-Receptor	KEGG: hsa04512
aneuploid	aneuploid	FN1	SDC4	0.00817443	0	FN1_SDC4	FN1 - SDC4	FN1	ECM-Receptor	KEGG: hsa04512
Cycling	aneuploid	FN1	SDC4	0.000685217	0	FN1_SDC4	FN1 - SDC4	FN1	ECM-Receptor	KEGG: hsa04512
Endothelial	aneuploid	FN1	SDC4	0.00560096	0	FN1_SDC4	FN1 - SDC4	FN1	ECM-Receptor	KEGG: hsa04512
Fibroblasts	aneuploid	FN1	SDC4	0.0119748	0	FN1_SDC4	FN1 - SDC4	FN1	ECM-Receptor	KEGG: hsa04512
Hepatocytes	aneuploid	FN1	SDC4	0.00219483	0	FN1_SDC4	FN1 - SDC4	FN1	ECM-Receptor	KEGG: hsa04512
Macrophage	aneuploid	FN1	SDC4	0.00128914	0	FN1_SDC4	FN1 - SDC4	FN1	ECM-Receptor	KEGG: hsa04512
Monocytes	aneuploid	FN1	SDC4	0.00102126	0	FN1_SDC4	FN1 - SDC4	FN1	ECM-Receptor	KEGG: hsa04512
Myeloid DC	aneuploid	FN1	SDC4	0.000868504	0	FN1_SDC4	FN1 - SDC4	FN1	ECM-Receptor	KEGG: hsa04512
Plasma	aneuploid	FN1	SDC4	0.000555307	0	FN1_SDC4	FN1 - SDC4	FN1	ECM-Receptor	KEGG: hsa04512
aneuploid	Hepatocytes	FN1	SDC4	0.0106958	0	FN1_SDC4	FN1 - SDC4	FN1	ECM-Receptor	KEGG: hsa04512
Cycling	Hepatocytes	FN1	SDC4	0.000898664	0.01	FN1_SDC4	FN1 - SDC4	FN1	ECM-Receptor	KEGG: hsa04512
Endothelial	Hepatocytes	FN1	SDC4	0.00733444	0	FN1_SDC4	FN1 - SDC4	FN1	ECM-Receptor	KEGG: hsa04512
Fibroblasts	Hepatocytes	FN1	SDC4	0.01565	0	FN1_SDC4	FN1 - SDC4	FN1	ECM-Receptor	KEGG: hsa04512
Hepatocytes	Hepatocytes	FN1	SDC4	0.00287717	0	FN1_SDC4	FN1 - SDC4	FN1	ECM-Receptor	KEGG: hsa04512
Macrophage	Hepatocytes	FN1	SDC4	0.00169039	0	FN1_SDC4	FN1 - SDC4	FN1	ECM-Receptor	KEGG: hsa04512
Monocytes	Hepatocytes	FN1	SDC4	0.00133924	0	FN1_SDC4	FN1 - SDC4	FN1	ECM-Receptor	KEGG: hsa04512
Myeloid DC	Hepatocytes	FN1	SDC4	0.00113898	0	FN1_SDC4	FN1 - SDC4	FN1	ECM-Receptor	KEGG: hsa04512
Plasma	Hepatocytes	FN1	SDC4	0.000728316	0.03	FN1_SDC4	FN1 - SDC4	FN1	ECM-Receptor	KEGG: hsa04512
Fibroblasts	aneuploid	THBS1	SDC4	0.00153643	0	THBS1_SDC4	THBS1 - SDC4	THBS	ECM-Receptor	KEGG: hsa04512
Fibroblasts	Hepatocytes	THBS1	SDC4	0.0020145	0	THBS1_SDC4	THBS1 - SDC4	THBS	ECM-Receptor	KEGG: hsa04512
Fibroblasts	aneuploid	THBS2	SDC4	0.00155747	0	THBS2_SDC4	THBS2 - SDC4	THBS	ECM-Receptor	KEGG: hsa04512
Fibroblasts	Hepatocytes	THBS2	SDC4	0.00204207	0	THBS2_SDC4	THBS2 - SDC4	THBS	ECM-Receptor	KEGG: hsa04512
Fibroblasts	Endothelial	THBS1	CD36	0.00254683	0	THBS1_CD36	THBS1 - CD36	THBS	ECM-Receptor	KEGG: hsa04512
Fibroblasts	Fibroblasts	THBS1	CD36	0.00322894	0	THBS1_CD36	THBS1 - CD36	THBS	ECM-Receptor	KEGG: hsa04512
Fibroblasts	Macrophage	THBS1	CD36	0.00155067	0	THBS1_CD36	THBS1 - CD36	THBS	ECM-Receptor	KEGG: hsa04512
Fibroblasts	Monocytes	THBS1	CD36	0.00161954	0	THBS1_CD36	THBS1 - CD36	THBS	ECM-Receptor	KEGG: hsa04512
Fibroblasts	Endothelial	THBS2	CD36	0.00258167	0	THBS2_CD36	THBS2 - CD36	THBS	ECM-Receptor	KEGG: hsa04512
Fibroblasts	Fibroblasts	THBS2	CD36	0.00327308	0	THBS2_CD36	THBS2 - CD36	THBS	ECM-Receptor	KEGG: hsa04512
Fibroblasts	Macrophage	THBS2	CD36	0.00157191	0	THBS2_CD36	THBS2 - CD36	THBS	ECM-Receptor	KEGG: hsa04512
Fibroblasts	Monocytes	THBS2	CD36	0.00164172	0	THBS2_CD36	THBS2 - CD36	THBS	ECM-Receptor	KEGG: hsa04512
Fibroblasts	aneuploid	THBS1	CD47	0.00318529	0	THBS1_CD47	THBS1 - CD47	THBS	ECM-Receptor	KEGG: hsa04512
Fibroblasts	B_cells	THBS1	CD47	0.00245303	0	THBS1_CD47	THBS1 - CD47	THBS	ECM-Receptor	KEGG: hsa04512
Fibroblasts	Cycling	THBS1	CD47	0.00336999	0	THBS1_CD47	THBS1 - CD47	THBS	ECM-Receptor	KEGG: hsa04512
Fibroblasts	Endothelial	THBS1	CD47	0.0016121	0	THBS1_CD47	THBS1 - CD47	THBS	ECM-Receptor	KEGG: hsa04512
Fibroblasts	Fibroblasts	THBS1	CD47	0.0015964	0	THBS1_CD47	THBS1 - CD47	THBS	ECM-Receptor	KEGG: hsa04512
Fibroblasts	Macrophage	THBS1	CD47	0.0019695	0	THBS1_CD47	THBS1 - CD47	THBS	ECM-Receptor	KEGG: hsa04512
Fibroblasts	Monocytes	THBS1	CD47	0.00188176	0	THBS1_CD47	THBS1 - CD47	THBS	ECM-Receptor	KEGG: hsa04512
Fibroblasts	Myeloid DC	THBS1	CD47	0.00332869	0	THBS1_CD47	THBS1 - CD47	THBS	ECM-Receptor	KEGG: hsa04512
Fibroblasts	Plasma	THBS1	CD47	0.000911927	0	THBS1_CD47	THBS1 - CD47	THBS	ECM-Receptor	KEGG: hsa04512
Fibroblasts	Plasmacytoid DC	THBS1	CD47	0.00556875	0	THBS1_CD47	THBS1 - CD47	THBS	ECM-Receptor	KEGG: hsa04512
Fibroblasts	T/NK	THBS1	CD47	0.00212467	0	THBS1_CD47	THBS1 - CD47	THBS	ECM-Receptor	KEGG: hsa04512
Fibroblasts	aneuploid	THBS2	CD47	0.00322883	0	THBS2_CD47	THBS2 - CD47	THBS	ECM-Receptor	KEGG: hsa04512
Fibroblasts	B_cells	THBS2	CD47	0.00248659	0	THBS2_CD47	THBS2 - CD47	THBS	ECM-Receptor	KEGG: hsa04512
Fibroblasts	Cycling	THBS2	CD47	0.00341605	0	THBS2_CD47	THBS2 - CD47	THBS	ECM-Receptor	KEGG: hsa04512
Fibroblasts	Endothelial	THBS2	CD47	0.00163417	0	THBS2_CD47	THBS2 - CD47	THBS	ECM-Receptor	KEGG: hsa04512
Fibroblasts	Fibroblasts	THBS2	CD47	0.00161826	0	THBS2_CD47	THBS2 - CD47	THBS	ECM-Receptor	KEGG: hsa04512
Fibroblasts	Macrophage	THBS2	CD47	0.00199646	0	THBS2_CD47	THBS2 - CD47	THBS	ECM-Receptor	KEGG: hsa04512
Fibroblasts	Monocytes	THBS2	CD47	0.00190752	0	THBS2_CD47	THBS2 - CD47	THBS	ECM-Receptor	KEGG: hsa04512
Fibroblasts	Myeloid DC	THBS2	CD47	0.00337419	0	THBS2_CD47	THBS2 - CD47	THBS	ECM-Receptor	KEGG: hsa04512
Fibroblasts	Plasma	THBS2	CD47	0.000924423	0	THBS2_CD47	THBS2 - CD47	THBS	ECM-Receptor	KEGG: hsa04512
Fibroblasts	Plasmacytoid DC	THBS2	CD47	0.0056447	0	THBS2_CD47	THBS2 - CD47	THBS	ECM-Receptor	KEGG: hsa04512
Fibroblasts	T/NK	THBS2	CD47	0.00215375	0	THBS2_CD47	THBS2 - CD47	THBS	ECM-Receptor	KEGG: hsa04512
B_cells	B_cells	ADGRE5	CD55	0.0142379	0	ADGRE5_CD55	ADGRE5 - CD55	ADGRE5	Cell-Cell Contact	PMID: 11297558
Cycling	B_cells	ADGRE5	CD55	0.00794714	0	ADGRE5_CD55	ADGRE5 - CD55	ADGRE5	Cell-Cell Contact	PMID: 11297558
Macrophage	B_cells	ADGRE5	CD55	0.00626897	0	ADGRE5_CD55	ADGRE5 - CD55	ADGRE5	Cell-Cell Contact	PMID: 11297558
Mast cells	B_cells	ADGRE5	CD55	0.0114672	0	ADGRE5_CD55	ADGRE5 - CD55	ADGRE5	Cell-Cell Contact	PMID: 11297558
Monocytes	B_cells	ADGRE5	CD55	0.00690276	0	ADGRE5_CD55	ADGRE5 - CD55	ADGRE5	Cell-Cell Contact	PMID: 11297558
Myeloid DC	B_cells	ADGRE5	CD55	0.00528089	0	ADGRE5_CD55	ADGRE5 - CD55	ADGRE5	Cell-Cell Contact	PMID: 11297558
T/NK	B_cells	ADGRE5	CD55	0.0148402	0	ADGRE5_CD55	ADGRE5 - CD55	ADGRE5	Cell-Cell Contact	PMID: 11297558
B_cells	Endothelial	ADGRE5	CD55	0.0022987	0	ADGRE5_CD55	ADGRE5 - CD55	ADGRE5	Cell-Cell Contact	PMID: 11297558
Cycling	Endothelial	ADGRE5	CD55	0.00127623	0	ADGRE5_CD55	ADGRE5 - CD55	ADGRE5	Cell-Cell Contact	PMID: 11297558
Macrophage	Endothelial	ADGRE5	CD55	0.0010053	0	ADGRE5_CD55	ADGRE5 - CD55	ADGRE5	Cell-Cell Contact	PMID: 11297558
Mast cells	Endothelial	ADGRE5	CD55	0.00184702	0	ADGRE5_CD55	ADGRE5 - CD55	ADGRE5	Cell-Cell Contact	PMID: 11297558
Monocytes	Endothelial	ADGRE5	CD55	0.00110753	0	ADGRE5_CD55	ADGRE5 - CD55	ADGRE5	Cell-Cell Contact	PMID: 11297558
Myeloid DC	Endothelial	ADGRE5	CD55	0.000846148	0	ADGRE5_CD55	ADGRE5 - CD55	ADGRE5	Cell-Cell Contact	PMID: 11297558
T/NK	Endothelial	ADGRE5	CD55	0.00239716	0	ADGRE5_CD55	ADGRE5 - CD55	ADGRE5	Cell-Cell Contact	PMID: 11297558
B_cells	Monocytes	ADGRE5	CD55	0.00290529	0	ADGRE5_CD55	ADGRE5 - CD55	ADGRE5	Cell-Cell Contact	PMID: 11297558
Cycling	Monocytes	ADGRE5	CD55	0.00161344	0	ADGRE5_CD55	ADGRE5 - CD55	ADGRE5	Cell-Cell Contact	PMID: 11297558
Macrophage	Monocytes	ADGRE5	CD55	0.00127102	0	ADGRE5_CD55	ADGRE5 - CD55	ADGRE5	Cell-Cell Contact	PMID: 11297558
Mast cells	Monocytes	ADGRE5	CD55	0.0023347	0	ADGRE5_CD55	ADGRE5 - CD55	ADGRE5	Cell-Cell Contact	PMID: 11297558
Monocytes	Monocytes	ADGRE5	CD55	0.00140023	0	ADGRE5_CD55	ADGRE5 - CD55	ADGRE5	Cell-Cell Contact	PMID: 11297558
Myeloid DC	Monocytes	ADGRE5	CD55	0.00106984	0	ADGRE5_CD55	ADGRE5 - CD55	ADGRE5	Cell-Cell Contact	PMID: 11297558
T/NK	Monocytes	ADGRE5	CD55	0.00302965	0	ADGRE5_CD55	ADGRE5 - CD55	ADGRE5	Cell-Cell Contact	PMID: 11297558
B_cells	Myeloid DC	ADGRE5	CD55	0.00740967	0	ADGRE5_CD55	ADGRE5 - CD55	ADGRE5	Cell-Cell Contact	PMID: 11297558
Cycling	Myeloid DC	ADGRE5	CD55	0.00412321	0	ADGRE5_CD55	ADGRE5 - CD55	ADGRE5	Cell-Cell Contact	PMID: 11297558
Macrophage	Myeloid DC	ADGRE5	CD55	0.00324988	0	ADGRE5_CD55	ADGRE5 - CD55	ADGRE5	Cell-Cell Contact	PMID: 11297558
Mast cells	Myeloid DC	ADGRE5	CD55	0.00595972	0	ADGRE5_CD55	ADGRE5 - CD55	ADGRE5	Cell-Cell Contact	PMID: 11297558
Monocytes	Myeloid DC	ADGRE5	CD55	0.00357954	0	ADGRE5_CD55	ADGRE5 - CD55	ADGRE5	Cell-Cell Contact	PMID: 11297558
Myeloid DC	Myeloid DC	ADGRE5	CD55	0.00273634	0	ADGRE5_CD55	ADGRE5 - CD55	ADGRE5	Cell-Cell Contact	PMID: 11297558
T/NK	Myeloid DC	ADGRE5	CD55	0.00772534	0	ADGRE5_CD55	ADGRE5 - CD55	ADGRE5	Cell-Cell Contact	PMID: 11297558
B_cells	Plasma	ADGRE5	CD55	0.00114306	0	ADGRE5_CD55	ADGRE5 - CD55	ADGRE5	Cell-Cell Contact	PMID: 11297558
Cycling	Plasma	ADGRE5	CD55	0.000634293	0	ADGRE5_CD55	ADGRE5 - CD55	ADGRE5	Cell-Cell Contact	PMID: 11297558
Macrophage	Plasma	ADGRE5	CD55	0.000499574	0	ADGRE5_CD55	ADGRE5 - CD55	ADGRE5	Cell-Cell Contact	PMID: 11297558
Mast cells	Plasma	ADGRE5	CD55	0.000918245	0	ADGRE5_CD55	ADGRE5 - CD55	ADGRE5	Cell-Cell Contact	PMID: 11297558
Monocytes	Plasma	ADGRE5	CD55	0.000550404	0	ADGRE5_CD55	ADGRE5 - CD55	ADGRE5	Cell-Cell Contact	PMID: 11297558
Myeloid DC	Plasma	ADGRE5	CD55	0.00042045	0.01	ADGRE5_CD55	ADGRE5 - CD55	ADGRE5	Cell-Cell Contact	PMID: 11297558
T/NK	Plasma	ADGRE5	CD55	0.00119208	0	ADGRE5_CD55	ADGRE5 - CD55	ADGRE5	Cell-Cell Contact	PMID: 11297558
B_cells	Plasmacytoid DC	ADGRE5	CD55	0.0105919	0	ADGRE5_CD55	ADGRE5 - CD55	ADGRE5	Cell-Cell Contact	PMID: 11297558
Cycling	Plasmacytoid DC	ADGRE5	CD55	0.00590237	0	ADGRE5_CD55	ADGRE5 - CD55	ADGRE5	Cell-Cell Contact	PMID: 11297558
Macrophage	Plasmacytoid DC	ADGRE5	CD55	0.00465396	0	ADGRE5_CD55	ADGRE5 - CD55	ADGRE5	Cell-Cell Contact	PMID: 11297558
Mast cells	Plasmacytoid DC	ADGRE5	CD55	0.00852455	0	ADGRE5_CD55	ADGRE5 - CD55	ADGRE5	Cell-Cell Contact	PMID: 11297558
Monocytes	Plasmacytoid DC	ADGRE5	CD55	0.00512532	0	ADGRE5_CD55	ADGRE5 - CD55	ADGRE5	Cell-Cell Contact	PMID: 11297558
Myeloid DC	Plasmacytoid DC	ADGRE5	CD55	0.00391943	0	ADGRE5_CD55	ADGRE5 - CD55	ADGRE5	Cell-Cell Contact	PMID: 11297558
T/NK	Plasmacytoid DC	ADGRE5	CD55	0.0110416	0	ADGRE5_CD55	ADGRE5 - CD55	ADGRE5	Cell-Cell Contact	PMID: 11297558
Endothelial	aneuploid	APP	CD74	0.0975819	0	APP_CD74	APP - CD74	APP	Cell-Cell Contact	PMID: 19849849
Fibroblasts	aneuploid	APP	CD74	0.0556567	0	APP_CD74	APP - CD74	APP	Cell-Cell Contact	PMID: 19849849
Plasmacytoid DC	aneuploid	APP	CD74	0.0504721	0	APP_CD74	APP - CD74	APP	Cell-Cell Contact	PMID: 19849849
aneuploid	B_cells	APP	CD74	0.022056	0	APP_CD74	APP - CD74	APP	Cell-Cell Contact	PMID: 19849849
Endothelial	B_cells	APP	CD74	0.196591	0	APP_CD74	APP - CD74	APP	Cell-Cell Contact	PMID: 19849849
Fibroblasts	B_cells	APP	CD74	0.117674	0	APP_CD74	APP - CD74	APP	Cell-Cell Contact	PMID: 19849849
Myeloid DC	B_cells	APP	CD74	0.0191966	0	APP_CD74	APP - CD74	APP	Cell-Cell Contact	PMID: 19849849
Plasmacytoid DC	B_cells	APP	CD74	0.10737	0	APP_CD74	APP - CD74	APP	Cell-Cell Contact	PMID: 19849849
aneuploid	Cycling	APP	CD74	0.014222	0	APP_CD74	APP - CD74	APP	Cell-Cell Contact	PMID: 19849849
Endothelial	Cycling	APP	CD74	0.135344	0	APP_CD74	APP - CD74	APP	Cell-Cell Contact	PMID: 19849849
Fibroblasts	Cycling	APP	CD74	0.0786081	0	APP_CD74	APP - CD74	APP	Cell-Cell Contact	PMID: 19849849
Plasmacytoid DC	Cycling	APP	CD74	0.0714472	0	APP_CD74	APP - CD74	APP	Cell-Cell Contact	PMID: 19849849
aneuploid	Endothelial	APP	CD74	0.0119332	0	APP_CD74	APP - CD74	APP	Cell-Cell Contact	PMID: 19849849
Endothelial	Endothelial	APP	CD74	0.115854	0	APP_CD74	APP - CD74	APP	Cell-Cell Contact	PMID: 19849849
Fibroblasts	Endothelial	APP	CD74	0.066658	0	APP_CD74	APP - CD74	APP	Cell-Cell Contact	PMID: 19849849
Plasmacytoid DC	Endothelial	APP	CD74	0.0605142	0	APP_CD74	APP - CD74	APP	Cell-Cell Contact	PMID: 19849849
Endothelial	Fibroblasts	APP	CD74	0.0562369	0	APP_CD74	APP - CD74	APP	Cell-Cell Contact	PMID: 19849849
Fibroblasts	Fibroblasts	APP	CD74	0.031456	0	APP_CD74	APP - CD74	APP	Cell-Cell Contact	PMID: 19849849
Plasmacytoid DC	Fibroblasts	APP	CD74	0.0284579	0	APP_CD74	APP - CD74	APP	Cell-Cell Contact	PMID: 19849849
Endothelial	Hepatocytes	APP	CD74	0.0396221	0	APP_CD74	APP - CD74	APP	Cell-Cell Contact	PMID: 19849849
Fibroblasts	Hepatocytes	APP	CD74	0.0219919	0	APP_CD74	APP - CD74	APP	Cell-Cell Contact	PMID: 19849849
Plasmacytoid DC	Hepatocytes	APP	CD74	0.0198773	0.02	APP_CD74	APP - CD74	APP	Cell-Cell Contact	PMID: 19849849
aneuploid	Macrophage	APP	CD74	0.0239223	0	APP_CD74	APP - CD74	APP	Cell-Cell Contact	PMID: 19849849
Endothelial	Macrophage	APP	CD74	0.210054	0	APP_CD74	APP - CD74	APP	Cell-Cell Contact	PMID: 19849849
Fibroblasts	Macrophage	APP	CD74	0.126585	0	APP_CD74	APP - CD74	APP	Cell-Cell Contact	PMID: 19849849
Myeloid DC	Macrophage	APP	CD74	0.0208261	0	APP_CD74	APP - CD74	APP	Cell-Cell Contact	PMID: 19849849
Plasmacytoid DC	Macrophage	APP	CD74	0.115602	0	APP_CD74	APP - CD74	APP	Cell-Cell Contact	PMID: 19849849
Endothelial	Mast cells	APP	CD74	0.0587461	0	APP_CD74	APP - CD74	APP	Cell-Cell Contact	PMID: 19849849
Fibroblasts	Mast cells	APP	CD74	0.0328981	0	APP_CD74	APP - CD74	APP	Cell-Cell Contact	PMID: 19849849
Plasmacytoid DC	Mast cells	APP	CD74	0.0297667	0	APP_CD74	APP - CD74	APP	Cell-Cell Contact	PMID: 19849849
aneuploid	Monocytes	APP	CD74	0.0226328	0	APP_CD74	APP - CD74	APP	Cell-Cell Contact	PMID: 19849849
Endothelial	Monocytes	APP	CD74	0.200796	0	APP_CD74	APP - CD74	APP	Cell-Cell Contact	PMID: 19849849
Fibroblasts	Monocytes	APP	CD74	0.120444	0	APP_CD74	APP - CD74	APP	Cell-Cell Contact	PMID: 19849849
Myeloid DC	Monocytes	APP	CD74	0.0197002	0	APP_CD74	APP - CD74	APP	Cell-Cell Contact	PMID: 19849849
Plasmacytoid DC	Monocytes	APP	CD74	0.109927	0	APP_CD74	APP - CD74	APP	Cell-Cell Contact	PMID: 19849849
aneuploid	Myeloid DC	APP	CD74	0.0272274	0	APP_CD74	APP - CD74	APP	Cell-Cell Contact	PMID: 19849849
Endothelial	Myeloid DC	APP	CD74	0.232938	0	APP_CD74	APP - CD74	APP	Cell-Cell Contact	PMID: 19849849
Fibroblasts	Myeloid DC	APP	CD74	0.14201	0	APP_CD74	APP - CD74	APP	Cell-Cell Contact	PMID: 19849849
Myeloid DC	Myeloid DC	APP	CD74	0.0237139	0	APP_CD74	APP - CD74	APP	Cell-Cell Contact	PMID: 19849849
Plasmacytoid DC	Myeloid DC	APP	CD74	0.129888	0	APP_CD74	APP - CD74	APP	Cell-Cell Contact	PMID: 19849849
aneuploid	Plasma	APP	CD74	0.01236	0	APP_CD74	APP - CD74	APP	Cell-Cell Contact	PMID: 19849849
Endothelial	Plasma	APP	CD74	0.119547	0	APP_CD74	APP - CD74	APP	Cell-Cell Contact	PMID: 19849849
Fibroblasts	Plasma	APP	CD74	0.0689055	0	APP_CD74	APP - CD74	APP	Cell-Cell Contact	PMID: 19849849
Plasmacytoid DC	Plasma	APP	CD74	0.0625685	0	APP_CD74	APP - CD74	APP	Cell-Cell Contact	PMID: 19849849
aneuploid	Plasmacytoid DC	APP	CD74	0.0244561	0	APP_CD74	APP - CD74	APP	Cell-Cell Contact	PMID: 19849849
Endothelial	Plasmacytoid DC	APP	CD74	0.213832	0	APP_CD74	APP - CD74	APP	Cell-Cell Contact	PMID: 19849849
Fibroblasts	Plasmacytoid DC	APP	CD74	0.129106	0	APP_CD74	APP - CD74	APP	Cell-Cell Contact	PMID: 19849849
Myeloid DC	Plasmacytoid DC	APP	CD74	0.0212924	0	APP_CD74	APP - CD74	APP	Cell-Cell Contact	PMID: 19849849
Plasmacytoid DC	Plasmacytoid DC	APP	CD74	0.117934	0	APP_CD74	APP - CD74	APP	Cell-Cell Contact	PMID: 19849849
aneuploid	T/NK	APP	CD74	0.0119847	0	APP_CD74	APP - CD74	APP	Cell-Cell Contact	PMID: 19849849
Endothelial	T/NK	APP	CD74	0.116301	0	APP_CD74	APP - CD74	APP	Cell-Cell Contact	PMID: 19849849
Fibroblasts	T/NK	APP	CD74	0.06693	0	APP_CD74	APP - CD74	APP	Cell-Cell Contact	PMID: 19849849
Plasmacytoid DC	T/NK	APP	CD74	0.0607628	0	APP_CD74	APP - CD74	APP	Cell-Cell Contact	PMID: 19849849
aneuploid	aneuploid	CADM1	CADM1	0.00538611	0	CADM1_CADM1	CADM1 - CADM1	CADM	Cell-Cell Contact	PMID: 24503895
Myeloid DC	aneuploid	CADM1	CADM1	0.0107381	0	CADM1_CADM1	CADM1 - CADM1	CADM	Cell-Cell Contact	PMID: 24503895
Plasma	aneuploid	CADM1	CADM1	0.00130853	0	CADM1_CADM1	CADM1 - CADM1	CADM	Cell-Cell Contact	PMID: 24503895
aneuploid	Myeloid DC	CADM1	CADM1	0.0107381	0	CADM1_CADM1	CADM1 - CADM1	CADM	Cell-Cell Contact	PMID: 24503895
Myeloid DC	Myeloid DC	CADM1	CADM1	0.0212943	0	CADM1_CADM1	CADM1 - CADM1	CADM	Cell-Cell Contact	PMID: 24503895
Plasma	Myeloid DC	CADM1	CADM1	0.00261944	0	CADM1_CADM1	CADM1 - CADM1	CADM	Cell-Cell Contact	PMID: 24503895
aneuploid	Plasma	CADM1	CADM1	0.00130853	0	CADM1_CADM1	CADM1 - CADM1	CADM	Cell-Cell Contact	PMID: 24503895
Myeloid DC	Plasma	CADM1	CADM1	0.00261944	0	CADM1_CADM1	CADM1 - CADM1	CADM	Cell-Cell Contact	PMID: 24503895
Plasma	Plasma	CADM1	CADM1	0.000316917	0	CADM1_CADM1	CADM1 - CADM1	CADM	Cell-Cell Contact	PMID: 24503895
B_cells	Macrophage	PTPRC	MRC1	0.0219128	0	PTPRC_MRC1	PTPRC - MRC1	CD45	Cell-Cell Contact	PMID: 27601670; PMID: 10575006
Cycling	Macrophage	PTPRC	MRC1	0.0167877	0	PTPRC_MRC1	PTPRC - MRC1	CD45	Cell-Cell Contact	PMID: 27601670; PMID: 10575006
Macrophage	Macrophage	PTPRC	MRC1	0.0142104	0	PTPRC_MRC1	PTPRC - MRC1	CD45	Cell-Cell Contact	PMID: 27601670; PMID: 10575006
Mast cells	Macrophage	PTPRC	MRC1	0.0161166	0	PTPRC_MRC1	PTPRC - MRC1	CD45	Cell-Cell Contact	PMID: 27601670; PMID: 10575006
Monocytes	Macrophage	PTPRC	MRC1	0.0189474	0	PTPRC_MRC1	PTPRC - MRC1	CD45	Cell-Cell Contact	PMID: 27601670; PMID: 10575006
Myeloid DC	Macrophage	PTPRC	MRC1	0.0233623	0	PTPRC_MRC1	PTPRC - MRC1	CD45	Cell-Cell Contact	PMID: 27601670; PMID: 10575006
Plasma	Macrophage	PTPRC	MRC1	0.00170372	0	PTPRC_MRC1	PTPRC - MRC1	CD45	Cell-Cell Contact	PMID: 27601670; PMID: 10575006
Plasmacytoid DC	Macrophage	PTPRC	MRC1	0.00517475	0	PTPRC_MRC1	PTPRC - MRC1	CD45	Cell-Cell Contact	PMID: 27601670; PMID: 10575006
T/NK	Macrophage	PTPRC	MRC1	0.0371938	0	PTPRC_MRC1	PTPRC - MRC1	CD45	Cell-Cell Contact	PMID: 27601670; PMID: 10575006
B_cells	Monocytes	PTPRC	MRC1	0.00784973	0	PTPRC_MRC1	PTPRC - MRC1	CD45	Cell-Cell Contact	PMID: 27601670; PMID: 10575006
Cycling	Monocytes	PTPRC	MRC1	0.00599361	0	PTPRC_MRC1	PTPRC - MRC1	CD45	Cell-Cell Contact	PMID: 27601670; PMID: 10575006
Macrophage	Monocytes	PTPRC	MRC1	0.00506492	0	PTPRC_MRC1	PTPRC - MRC1	CD45	Cell-Cell Contact	PMID: 27601670; PMID: 10575006
Mast cells	Monocytes	PTPRC	MRC1	0.00575149	0	PTPRC_MRC1	PTPRC - MRC1	CD45	Cell-Cell Contact	PMID: 27601670; PMID: 10575006
Monocytes	Monocytes	PTPRC	MRC1	0.00677427	0	PTPRC_MRC1	PTPRC - MRC1	CD45	Cell-Cell Contact	PMID: 27601670; PMID: 10575006
Myeloid DC	Monocytes	PTPRC	MRC1	0.00837693	0	PTPRC_MRC1	PTPRC - MRC1	CD45	Cell-Cell Contact	PMID: 27601670; PMID: 10575006
Plasma	Monocytes	PTPRC	MRC1	0.00060233	0	PTPRC_MRC1	PTPRC - MRC1	CD45	Cell-Cell Contact	PMID: 27601670; PMID: 10575006
Plasmacytoid DC	Monocytes	PTPRC	MRC1	0.00183359	0	PTPRC_MRC1	PTPRC - MRC1	CD45	Cell-Cell Contact	PMID: 27601670; PMID: 10575006
T/NK	Monocytes	PTPRC	MRC1	0.0134587	0	PTPRC_MRC1	PTPRC - MRC1	CD45	Cell-Cell Contact	PMID: 27601670; PMID: 10575006
aneuploid	Endothelial	CD46	JAG1	0.00134996	0	CD46_JAG1	CD46 - JAG1	CD46	Cell-Cell Contact	PMID: 23086448
Cycling	Endothelial	CD46	JAG1	0.000722417	0	CD46_JAG1	CD46 - JAG1	CD46	Cell-Cell Contact	PMID: 23086448
Endothelial	Endothelial	CD46	JAG1	0.0019549	0	CD46_JAG1	CD46 - JAG1	CD46	Cell-Cell Contact	PMID: 23086448
Fibroblasts	Endothelial	CD46	JAG1	0.00168147	0	CD46_JAG1	CD46 - JAG1	CD46	Cell-Cell Contact	PMID: 23086448
Macrophage	Endothelial	CD46	JAG1	0.00118743	0	CD46_JAG1	CD46 - JAG1	CD46	Cell-Cell Contact	PMID: 23086448
Myeloid DC	Endothelial	CD46	JAG1	0.00103983	0	CD46_JAG1	CD46 - JAG1	CD46	Cell-Cell Contact	PMID: 23086448
aneuploid	Fibroblasts	CD46	JAG1	0.00135067	0	CD46_JAG1	CD46 - JAG1	CD46	Cell-Cell Contact	PMID: 23086448
Cycling	Fibroblasts	CD46	JAG1	0.000722793	0	CD46_JAG1	CD46 - JAG1	CD46	Cell-Cell Contact	PMID: 23086448
Endothelial	Fibroblasts	CD46	JAG1	0.00195591	0	CD46_JAG1	CD46 - JAG1	CD46	Cell-Cell Contact	PMID: 23086448
Fibroblasts	Fibroblasts	CD46	JAG1	0.00168234	0	CD46_JAG1	CD46 - JAG1	CD46	Cell-Cell Contact	PMID: 23086448
Macrophage	Fibroblasts	CD46	JAG1	0.00118805	0	CD46_JAG1	CD46 - JAG1	CD46	Cell-Cell Contact	PMID: 23086448
Myeloid DC	Fibroblasts	CD46	JAG1	0.00104037	0	CD46_JAG1	CD46 - JAG1	CD46	Cell-Cell Contact	PMID: 23086448
aneuploid	Macrophage	CD99	PILRA	0.0207389	0	CD99_PILRA	CD99 - PILRA	CD99	Cell-Cell Contact	PMID: 18234675
B_cells	Macrophage	CD99	PILRA	0.00611681	0	CD99_PILRA	CD99 - PILRA	CD99	Cell-Cell Contact	PMID: 18234675
Cycling	Macrophage	CD99	PILRA	0.0178788	0	CD99_PILRA	CD99 - PILRA	CD99	Cell-Cell Contact	PMID: 18234675
Endothelial	Macrophage	CD99	PILRA	0.0251846	0	CD99_PILRA	CD99 - PILRA	CD99	Cell-Cell Contact	PMID: 18234675
Fibroblasts	Macrophage	CD99	PILRA	0.0237117	0	CD99_PILRA	CD99 - PILRA	CD99	Cell-Cell Contact	PMID: 18234675
Hepatocytes	Macrophage	CD99	PILRA	0.00473835	0	CD99_PILRA	CD99 - PILRA	CD99	Cell-Cell Contact	PMID: 18234675
Macrophage	Macrophage	CD99	PILRA	0.0143945	0	CD99_PILRA	CD99 - PILRA	CD99	Cell-Cell Contact	PMID: 18234675
Mast cells	Macrophage	CD99	PILRA	0.0164229	0	CD99_PILRA	CD99 - PILRA	CD99	Cell-Cell Contact	PMID: 18234675
Monocytes	Macrophage	CD99	PILRA	0.00512662	0	CD99_PILRA	CD99 - PILRA	CD99	Cell-Cell Contact	PMID: 18234675
Myeloid DC	Macrophage	CD99	PILRA	0.0026175	0	CD99_PILRA	CD99 - PILRA	CD99	Cell-Cell Contact	PMID: 18234675
Plasma	Macrophage	CD99	PILRA	0.00703816	0	CD99_PILRA	CD99 - PILRA	CD99	Cell-Cell Contact	PMID: 18234675
Plasmacytoid DC	Macrophage	CD99	PILRA	0.0218799	0	CD99_PILRA	CD99 - PILRA	CD99	Cell-Cell Contact	PMID: 18234675
T/NK	Macrophage	CD99	PILRA	0.0192534	0	CD99_PILRA	CD99 - PILRA	CD99	Cell-Cell Contact	PMID: 18234675
aneuploid	Monocytes	CD99	PILRA	0.0105524	0	CD99_PILRA	CD99 - PILRA	CD99	Cell-Cell Contact	PMID: 18234675
B_cells	Monocytes	CD99	PILRA	0.0030897	0	CD99_PILRA	CD99 - PILRA	CD99	Cell-Cell Contact	PMID: 18234675
Cycling	Monocytes	CD99	PILRA	0.00908407	0	CD99_PILRA	CD99 - PILRA	CD99	Cell-Cell Contact	PMID: 18234675
Endothelial	Monocytes	CD99	PILRA	0.0128431	0	CD99_PILRA	CD99 - PILRA	CD99	Cell-Cell Contact	PMID: 18234675
Fibroblasts	Monocytes	CD99	PILRA	0.012083	0	CD99_PILRA	CD99 - PILRA	CD99	Cell-Cell Contact	PMID: 18234675
Hepatocytes	Monocytes	CD99	PILRA	0.00239177	0	CD99_PILRA	CD99 - PILRA	CD99	Cell-Cell Contact	PMID: 18234675
Macrophage	Monocytes	CD99	PILRA	0.00730095	0	CD99_PILRA	CD99 - PILRA	CD99	Cell-Cell Contact	PMID: 18234675
Mast cells	Monocytes	CD99	PILRA	0.00833826	0	CD99_PILRA	CD99 - PILRA	CD99	Cell-Cell Contact	PMID: 18234675
Monocytes	Monocytes	CD99	PILRA	0.00258826	0	CD99_PILRA	CD99 - PILRA	CD99	Cell-Cell Contact	PMID: 18234675
Myeloid DC	Monocytes	CD99	PILRA	0.00131984	0	CD99_PILRA	CD99 - PILRA	CD99	Cell-Cell Contact	PMID: 18234675
Plasma	Monocytes	CD99	PILRA	0.00355671	0	CD99_PILRA	CD99 - PILRA	CD99	Cell-Cell Contact	PMID: 18234675
Plasmacytoid DC	Monocytes	CD99	PILRA	0.0111393	0	CD99_PILRA	CD99 - PILRA	CD99	Cell-Cell Contact	PMID: 18234675
T/NK	Monocytes	CD99	PILRA	0.00978922	0	CD99_PILRA	CD99 - PILRA	CD99	Cell-Cell Contact	PMID: 18234675
aneuploid	aneuploid	CD99	CD99	0.0439604	0	CD99_CD99	CD99 - CD99	CD99	Cell-Cell Contact	KEGG: hsa04514
Cycling	aneuploid	CD99	CD99	0.0380223	0	CD99_CD99	CD99 - CD99	CD99	Cell-Cell Contact	KEGG: hsa04514
Endothelial	aneuploid	CD99	CD99	0.053114	0	CD99_CD99	CD99 - CD99	CD99	Cell-Cell Contact	KEGG: hsa04514
Fibroblasts	aneuploid	CD99	CD99	0.0500916	0	CD99_CD99	CD99 - CD99	CD99	Cell-Cell Contact	KEGG: hsa04514
Macrophage	aneuploid	CD99	CD99	0.0307351	0	CD99_CD99	CD99 - CD99	CD99	Cell-Cell Contact	KEGG: hsa04514
Mast cells	aneuploid	CD99	CD99	0.0349845	0	CD99_CD99	CD99 - CD99	CD99	Cell-Cell Contact	KEGG: hsa04514
Plasmacytoid DC	aneuploid	CD99	CD99	0.0463187	0	CD99_CD99	CD99 - CD99	CD99	Cell-Cell Contact	KEGG: hsa04514
T/NK	aneuploid	CD99	CD99	0.0408811	0	CD99_CD99	CD99 - CD99	CD99	Cell-Cell Contact	KEGG: hsa04514
aneuploid	Cycling	CD99	CD99	0.0380223	0	CD99_CD99	CD99 - CD99	CD99	Cell-Cell Contact	KEGG: hsa04514
Cycling	Cycling	CD99	CD99	0.0328587	0	CD99_CD99	CD99 - CD99	CD99	Cell-Cell Contact	KEGG: hsa04514
Endothelial	Cycling	CD99	CD99	0.0459989	0	CD99_CD99	CD99 - CD99	CD99	Cell-Cell Contact	KEGG: hsa04514
Fibroblasts	Cycling	CD99	CD99	0.0433628	0	CD99_CD99	CD99 - CD99	CD99	Cell-Cell Contact	KEGG: hsa04514
Macrophage	Cycling	CD99	CD99	0.0265338	0.01	CD99_CD99	CD99 - CD99	CD99	Cell-Cell Contact	KEGG: hsa04514
Plasmacytoid DC	Cycling	CD99	CD99	0.0400753	0	CD99_CD99	CD99 - CD99	CD99	Cell-Cell Contact	KEGG: hsa04514
T/NK	Cycling	CD99	CD99	0.0353435	0	CD99_CD99	CD99 - CD99	CD99	Cell-Cell Contact	KEGG: hsa04514
aneuploid	Endothelial	CD99	CD99	0.053114	0	CD99_CD99	CD99 - CD99	CD99	Cell-Cell Contact	KEGG: hsa04514
Cycling	Endothelial	CD99	CD99	0.0459989	0	CD99_CD99	CD99 - CD99	CD99	Cell-Cell Contact	KEGG: hsa04514
Endothelial	Endothelial	CD99	CD99	0.0640459	0	CD99_CD99	CD99 - CD99	CD99	Cell-Cell Contact	KEGG: hsa04514
Fibroblasts	Endothelial	CD99	CD99	0.0604411	0	CD99_CD99	CD99 - CD99	CD99	Cell-Cell Contact	KEGG: hsa04514
Macrophage	Endothelial	CD99	CD99	0.0372421	0	CD99_CD99	CD99 - CD99	CD99	Cell-Cell Contact	KEGG: hsa04514
Mast cells	Endothelial	CD99	CD99	0.0423519	0	CD99_CD99	CD99 - CD99	CD99	Cell-Cell Contact	KEGG: hsa04514
Plasmacytoid DC	Endothelial	CD99	CD99	0.0559346	0	CD99_CD99	CD99 - CD99	CD99	Cell-Cell Contact	KEGG: hsa04514
T/NK	Endothelial	CD99	CD99	0.0494266	0	CD99_CD99	CD99 - CD99	CD99	Cell-Cell Contact	KEGG: hsa04514
aneuploid	Fibroblasts	CD99	CD99	0.0500916	0	CD99_CD99	CD99 - CD99	CD99	Cell-Cell Contact	KEGG: hsa04514
Cycling	Fibroblasts	CD99	CD99	0.0433628	0	CD99_CD99	CD99 - CD99	CD99	Cell-Cell Contact	KEGG: hsa04514
Endothelial	Fibroblasts	CD99	CD99	0.0604411	0	CD99_CD99	CD99 - CD99	CD99	Cell-Cell Contact	KEGG: hsa04514
Fibroblasts	Fibroblasts	CD99	CD99	0.0570268	0	CD99_CD99	CD99 - CD99	CD99	Cell-Cell Contact	KEGG: hsa04514
Macrophage	Fibroblasts	CD99	CD99	0.0350894	0	CD99_CD99	CD99 - CD99	CD99	Cell-Cell Contact	KEGG: hsa04514
Mast cells	Fibroblasts	CD99	CD99	0.039916	0	CD99_CD99	CD99 - CD99	CD99	Cell-Cell Contact	KEGG: hsa04514
Plasmacytoid DC	Fibroblasts	CD99	CD99	0.0527606	0	CD99_CD99	CD99 - CD99	CD99	Cell-Cell Contact	KEGG: hsa04514
T/NK	Fibroblasts	CD99	CD99	0.0466037	0	CD99_CD99	CD99 - CD99	CD99	Cell-Cell Contact	KEGG: hsa04514
aneuploid	Macrophage	CD99	CD99	0.0307351	0	CD99_CD99	CD99 - CD99	CD99	Cell-Cell Contact	KEGG: hsa04514
Cycling	Macrophage	CD99	CD99	0.0265338	0.01	CD99_CD99	CD99 - CD99	CD99	Cell-Cell Contact	KEGG: hsa04514
Endothelial	Macrophage	CD99	CD99	0.0372421	0	CD99_CD99	CD99 - CD99	CD99	Cell-Cell Contact	KEGG: hsa04514
Fibroblasts	Macrophage	CD99	CD99	0.0350894	0	CD99_CD99	CD99 - CD99	CD99	Cell-Cell Contact	KEGG: hsa04514
Plasmacytoid DC	Macrophage	CD99	CD99	0.0324079	0.02	CD99_CD99	CD99 - CD99	CD99	Cell-Cell Contact	KEGG: hsa04514
T/NK	Macrophage	CD99	CD99	0.0285544	0	CD99_CD99	CD99 - CD99	CD99	Cell-Cell Contact	KEGG: hsa04514
aneuploid	Mast cells	CD99	CD99	0.0349845	0	CD99_CD99	CD99 - CD99	CD99	Cell-Cell Contact	KEGG: hsa04514
Endothelial	Mast cells	CD99	CD99	0.0423519	0	CD99_CD99	CD99 - CD99	CD99	Cell-Cell Contact	KEGG: hsa04514
Fibroblasts	Mast cells	CD99	CD99	0.039916	0	CD99_CD99	CD99 - CD99	CD99	Cell-Cell Contact	KEGG: hsa04514
Plasmacytoid DC	Mast cells	CD99	CD99	0.0368798	0.01	CD99_CD99	CD99 - CD99	CD99	Cell-Cell Contact	KEGG: hsa04514
T/NK	Mast cells	CD99	CD99	0.0325125	0.04	CD99_CD99	CD99 - CD99	CD99	Cell-Cell Contact	KEGG: hsa04514
aneuploid	Plasmacytoid DC	CD99	CD99	0.0463187	0	CD99_CD99	CD99 - CD99	CD99	Cell-Cell Contact	KEGG: hsa04514
Cycling	Plasmacytoid DC	CD99	CD99	0.0400753	0	CD99_CD99	CD99 - CD99	CD99	Cell-Cell Contact	KEGG: hsa04514
Endothelial	Plasmacytoid DC	CD99	CD99	0.0559346	0	CD99_CD99	CD99 - CD99	CD99	Cell-Cell Contact	KEGG: hsa04514
Fibroblasts	Plasmacytoid DC	CD99	CD99	0.0527606	0	CD99_CD99	CD99 - CD99	CD99	Cell-Cell Contact	KEGG: hsa04514
Macrophage	Plasmacytoid DC	CD99	CD99	0.0324079	0.02	CD99_CD99	CD99 - CD99	CD99	Cell-Cell Contact	KEGG: hsa04514
Mast cells	Plasmacytoid DC	CD99	CD99	0.0368798	0.01	CD99_CD99	CD99 - CD99	CD99	Cell-Cell Contact	KEGG: hsa04514
Plasmacytoid DC	Plasmacytoid DC	CD99	CD99	0.048797	0	CD99_CD99	CD99 - CD99	CD99	Cell-Cell Contact	KEGG: hsa04514
T/NK	Plasmacytoid DC	CD99	CD99	0.0430816	0	CD99_CD99	CD99 - CD99	CD99	Cell-Cell Contact	KEGG: hsa04514
aneuploid	T/NK	CD99	CD99	0.0408811	0	CD99_CD99	CD99 - CD99	CD99	Cell-Cell Contact	KEGG: hsa04514
Cycling	T/NK	CD99	CD99	0.0353435	0	CD99_CD99	CD99 - CD99	CD99	Cell-Cell Contact	KEGG: hsa04514
Endothelial	T/NK	CD99	CD99	0.0494266	0	CD99_CD99	CD99 - CD99	CD99	Cell-Cell Contact	KEGG: hsa04514
Fibroblasts	T/NK	CD99	CD99	0.0466037	0	CD99_CD99	CD99 - CD99	CD99	Cell-Cell Contact	KEGG: hsa04514
Macrophage	T/NK	CD99	CD99	0.0285544	0	CD99_CD99	CD99 - CD99	CD99	Cell-Cell Contact	KEGG: hsa04514
Mast cells	T/NK	CD99	CD99	0.0325125	0.04	CD99_CD99	CD99 - CD99	CD99	Cell-Cell Contact	KEGG: hsa04514
Plasmacytoid DC	T/NK	CD99	CD99	0.0430816	0	CD99_CD99	CD99 - CD99	CD99	Cell-Cell Contact	KEGG: hsa04514
T/NK	T/NK	CD99	CD99	0.0380088	0	CD99_CD99	CD99 - CD99	CD99	Cell-Cell Contact	KEGG: hsa04514
aneuploid	aneuploid	CDH2	CDH2	0.000409594	0	CDH2_CDH2	CDH2 - CDH2	CDH	Cell-Cell Contact	KEGG: hsa04514
Endothelial	Endothelial	CDH5	CDH5	0.0187578	0	CDH5_CDH5	CDH5 - CDH5	CDH5	Cell-Cell Contact	KEGG: hsa04514
Cycling	T/NK	CLEC2D	KLRB1	0.00512893	0	CLEC2D_KLRB1	CLEC2D - KLRB1	CLEC	Cell-Cell Contact	PMID: 24223577
T/NK	T/NK	CLEC2D	KLRB1	0.00839243	0	CLEC2D_KLRB1	CLEC2D - KLRB1	CLEC	Cell-Cell Contact	PMID: 24223577
Cycling	T/NK	CLEC2B	KLRB1	0.0138495	0	CLEC2B_KLRB1	CLEC2B - KLRB1	CLEC	Cell-Cell Contact	PMID: 24223577
Endothelial	T/NK	CLEC2B	KLRB1	0.014329	0	CLEC2B_KLRB1	CLEC2B - KLRB1	CLEC	Cell-Cell Contact	PMID: 24223577
Fibroblasts	T/NK	CLEC2B	KLRB1	0.00463816	0	CLEC2B_KLRB1	CLEC2B - KLRB1	CLEC	Cell-Cell Contact	PMID: 24223577
Macrophage	T/NK	CLEC2B	KLRB1	0.0178156	0	CLEC2B_KLRB1	CLEC2B - KLRB1	CLEC	Cell-Cell Contact	PMID: 24223577
Monocytes	T/NK	CLEC2B	KLRB1	0.018917	0	CLEC2B_KLRB1	CLEC2B - KLRB1	CLEC	Cell-Cell Contact	PMID: 24223577
Myeloid DC	T/NK	CLEC2B	KLRB1	0.0150377	0	CLEC2B_KLRB1	CLEC2B - KLRB1	CLEC	Cell-Cell Contact	PMID: 24223577
Plasma	T/NK	CLEC2B	KLRB1	0.00293416	0	CLEC2B_KLRB1	CLEC2B - KLRB1	CLEC	Cell-Cell Contact	PMID: 24223577
T/NK	T/NK	CLEC2B	KLRB1	0.00895143	0	CLEC2B_KLRB1	CLEC2B - KLRB1	CLEC	Cell-Cell Contact	PMID: 24223577
B_cells	T/NK	CD69	KLRB1	0.0273658	0	CLEC2C_KLRB1	CLEC2C - KLRB1	CLEC	Cell-Cell Contact	PMID: 24223577
Cycling	T/NK	CD69	KLRB1	0.00414491	0	CLEC2C_KLRB1	CLEC2C - KLRB1	CLEC	Cell-Cell Contact	PMID: 24223577
Mast cells	T/NK	CD69	KLRB1	0.0299328	0	CLEC2C_KLRB1	CLEC2C - KLRB1	CLEC	Cell-Cell Contact	PMID: 24223577
Myeloid DC	T/NK	CD69	KLRB1	0.00287366	0	CLEC2C_KLRB1	CLEC2C - KLRB1	CLEC	Cell-Cell Contact	PMID: 24223577
Plasmacytoid DC	T/NK	CD69	KLRB1	0.00325904	0	CLEC2C_KLRB1	CLEC2C - KLRB1	CLEC	Cell-Cell Contact	PMID: 24223577
T/NK	T/NK	CD69	KLRB1	0.0259249	0	CLEC2C_KLRB1	CLEC2C - KLRB1	CLEC	Cell-Cell Contact	PMID: 24223577
aneuploid	Endothelial	EFNA1	EPHA4	0.000878942	0	EFNA1_EPHA4	EFNA1 - EPHA4	EPHA	Cell-Cell Contact	PMID: 15114347
Endothelial	Endothelial	EFNA1	EPHA4	0.00317332	0	EFNA1_EPHA4	EFNA1 - EPHA4	EPHA	Cell-Cell Contact	PMID: 15114347
Hepatocytes	Endothelial	EFNA1	EPHA4	0.00135905	0	EFNA1_EPHA4	EFNA1 - EPHA4	EPHA	Cell-Cell Contact	PMID: 15114347
Endothelial	Endothelial	EFNB1	EPHA4	0.000619638	0	EFNB1_EPHA4	EFNB1 - EPHA4	EPHB	Cell-Cell Contact	PMID: 15114347
Endothelial	Endothelial	EFNB2	EPHA4	0.00130796	0	EFNB2_EPHA4	EFNB2 - EPHA4	EPHB	Cell-Cell Contact	PMID: 15114347
Endothelial	Endothelial	ESAM	ESAM	0.0403697	0	ESAM_ESAM	ESAM - ESAM	ESAM	Cell-Cell Contact	KEGG: hsa04514; PMID: 11279107
Fibroblasts	Endothelial	ESAM	ESAM	0.010175	0	ESAM_ESAM	ESAM - ESAM	ESAM	Cell-Cell Contact	KEGG: hsa04514; PMID: 11279107
Endothelial	Fibroblasts	ESAM	ESAM	0.010175	0	ESAM_ESAM	ESAM - ESAM	ESAM	Cell-Cell Contact	KEGG: hsa04514; PMID: 11279107
Fibroblasts	Fibroblasts	ESAM	ESAM	0.00250561	0	ESAM_ESAM	ESAM - ESAM	ESAM	Cell-Cell Contact	KEGG: hsa04514; PMID: 11279107
Cycling	Macrophage	ICAM1	ITGAX_ITGB2	0.00143769	0	ICAM1_ITGAX_ITGB2	ICAM1 - (ITGAX+ITGB2)	ICAM	Cell-Cell Contact	PMID: 16252253
Endothelial	Macrophage	ICAM1	ITGAX_ITGB2	0.0032856	0	ICAM1_ITGAX_ITGB2	ICAM1 - (ITGAX+ITGB2)	ICAM	Cell-Cell Contact	PMID: 16252253
Macrophage	Macrophage	ICAM1	ITGAX_ITGB2	0.0103334	0	ICAM1_ITGAX_ITGB2	ICAM1 - (ITGAX+ITGB2)	ICAM	Cell-Cell Contact	PMID: 16252253
Mast cells	Macrophage	ICAM1	ITGAX_ITGB2	0.0050324	0	ICAM1_ITGAX_ITGB2	ICAM1 - (ITGAX+ITGB2)	ICAM	Cell-Cell Contact	PMID: 16252253
Monocytes	Macrophage	ICAM1	ITGAX_ITGB2	0.0092245	0	ICAM1_ITGAX_ITGB2	ICAM1 - (ITGAX+ITGB2)	ICAM	Cell-Cell Contact	PMID: 16252253
Myeloid DC	Macrophage	ICAM1	ITGAX_ITGB2	0.00300183	0	ICAM1_ITGAX_ITGB2	ICAM1 - (ITGAX+ITGB2)	ICAM	Cell-Cell Contact	PMID: 16252253
Plasmacytoid DC	Macrophage	ICAM1	ITGAX_ITGB2	0.0036691	0	ICAM1_ITGAX_ITGB2	ICAM1 - (ITGAX+ITGB2)	ICAM	Cell-Cell Contact	PMID: 16252253
Cycling	Monocytes	ICAM1	ITGAX_ITGB2	0.0015714	0	ICAM1_ITGAX_ITGB2	ICAM1 - (ITGAX+ITGB2)	ICAM	Cell-Cell Contact	PMID: 16252253
Endothelial	Monocytes	ICAM1	ITGAX_ITGB2	0.00359056	0	ICAM1_ITGAX_ITGB2	ICAM1 - (ITGAX+ITGB2)	ICAM	Cell-Cell Contact	PMID: 16252253
Macrophage	Monocytes	ICAM1	ITGAX_ITGB2	0.0112851	0	ICAM1_ITGAX_ITGB2	ICAM1 - (ITGAX+ITGB2)	ICAM	Cell-Cell Contact	PMID: 16252253
Mast cells	Monocytes	ICAM1	ITGAX_ITGB2	0.0054986	0	ICAM1_ITGAX_ITGB2	ICAM1 - (ITGAX+ITGB2)	ICAM	Cell-Cell Contact	PMID: 16252253
Monocytes	Monocytes	ICAM1	ITGAX_ITGB2	0.0100751	0	ICAM1_ITGAX_ITGB2	ICAM1 - (ITGAX+ITGB2)	ICAM	Cell-Cell Contact	PMID: 16252253
Myeloid DC	Monocytes	ICAM1	ITGAX_ITGB2	0.00328054	0	ICAM1_ITGAX_ITGB2	ICAM1 - (ITGAX+ITGB2)	ICAM	Cell-Cell Contact	PMID: 16252253
Plasmacytoid DC	Monocytes	ICAM1	ITGAX_ITGB2	0.00400951	0	ICAM1_ITGAX_ITGB2	ICAM1 - (ITGAX+ITGB2)	ICAM	Cell-Cell Contact	PMID: 16252253
Cycling	Plasmacytoid DC	ICAM1	SPN	0.000770241	0	ICAM1_SPN	ICAM1 - SPN	ICAM	Cell-Cell Contact	PMID: 1683685
Endothelial	Plasmacytoid DC	ICAM1	SPN	0.00176177	0	ICAM1_SPN	ICAM1 - SPN	ICAM	Cell-Cell Contact	PMID: 1683685
Macrophage	Plasmacytoid DC	ICAM1	SPN	0.00555912	0	ICAM1_SPN	ICAM1 - SPN	ICAM	Cell-Cell Contact	PMID: 1683685
Mast cells	Plasmacytoid DC	ICAM1	SPN	0.00270062	0	ICAM1_SPN	ICAM1 - SPN	ICAM	Cell-Cell Contact	PMID: 1683685
Monocytes	Plasmacytoid DC	ICAM1	SPN	0.00495998	0	ICAM1_SPN	ICAM1 - SPN	ICAM	Cell-Cell Contact	PMID: 1683685
Myeloid DC	Plasmacytoid DC	ICAM1	SPN	0.0016094	0	ICAM1_SPN	ICAM1 - SPN	ICAM	Cell-Cell Contact	PMID: 1683685
Plasmacytoid DC	Plasmacytoid DC	ICAM1	SPN	0.00196776	0	ICAM1_SPN	ICAM1 - SPN	ICAM	Cell-Cell Contact	PMID: 1683685
Myeloid DC	T/NK	ICOSLG	ICOS	0.00113471	0	ICOSL_ICOS	ICOSL - ICOS	ICOS	Cell-Cell Contact	PMID: 23954143
Cycling	Cycling	ITGB2	ICAM1	0.0019938	0	ITGB2_ICAM1	ITGB2 - ICAM1	ITGB2	Cell-Cell Contact	KEGG: hsa04514
Macrophage	Cycling	ITGB2	ICAM1	0.00429876	0	ITGB2_ICAM1	ITGB2 - ICAM1	ITGB2	Cell-Cell Contact	KEGG: hsa04514
Monocytes	Cycling	ITGB2	ICAM1	0.00456196	0	ITGB2_ICAM1	ITGB2 - ICAM1	ITGB2	Cell-Cell Contact	KEGG: hsa04514
Myeloid DC	Cycling	ITGB2	ICAM1	0.00434511	0	ITGB2_ICAM1	ITGB2 - ICAM1	ITGB2	Cell-Cell Contact	KEGG: hsa04514
Cycling	Endothelial	ITGB2	ICAM1	0.00455323	0	ITGB2_ICAM1	ITGB2 - ICAM1	ITGB2	Cell-Cell Contact	KEGG: hsa04514
Macrophage	Endothelial	ITGB2	ICAM1	0.00978805	0	ITGB2_ICAM1	ITGB2 - ICAM1	ITGB2	Cell-Cell Contact	KEGG: hsa04514
Monocytes	Endothelial	ITGB2	ICAM1	0.0103839	0	ITGB2_ICAM1	ITGB2 - ICAM1	ITGB2	Cell-Cell Contact	KEGG: hsa04514
Myeloid DC	Endothelial	ITGB2	ICAM1	0.009893	0	ITGB2_ICAM1	ITGB2 - ICAM1	ITGB2	Cell-Cell Contact	KEGG: hsa04514
Plasmacytoid DC	Endothelial	ITGB2	ICAM1	0.0034353	0	ITGB2_ICAM1	ITGB2 - ICAM1	ITGB2	Cell-Cell Contact	KEGG: hsa04514
T/NK	Endothelial	ITGB2	ICAM1	0.0028791	0	ITGB2_ICAM1	ITGB2 - ICAM1	ITGB2	Cell-Cell Contact	KEGG: hsa04514
Cycling	Macrophage	ITGB2	ICAM1	0.0142813	0	ITGB2_ICAM1	ITGB2 - ICAM1	ITGB2	Cell-Cell Contact	KEGG: hsa04514
Macrophage	Macrophage	ITGB2	ICAM1	0.0303592	0	ITGB2_ICAM1	ITGB2 - ICAM1	ITGB2	Cell-Cell Contact	KEGG: hsa04514
Monocytes	Macrophage	ITGB2	ICAM1	0.0321665	0	ITGB2_ICAM1	ITGB2 - ICAM1	ITGB2	Cell-Cell Contact	KEGG: hsa04514
Myeloid DC	Macrophage	ITGB2	ICAM1	0.0306779	0	ITGB2_ICAM1	ITGB2 - ICAM1	ITGB2	Cell-Cell Contact	KEGG: hsa04514
Plasma	Macrophage	ITGB2	ICAM1	0.00214856	0	ITGB2_ICAM1	ITGB2 - ICAM1	ITGB2	Cell-Cell Contact	KEGG: hsa04514
Plasmacytoid DC	Macrophage	ITGB2	ICAM1	0.0108008	0	ITGB2_ICAM1	ITGB2 - ICAM1	ITGB2	Cell-Cell Contact	KEGG: hsa04514
T/NK	Macrophage	ITGB2	ICAM1	0.00906288	0	ITGB2_ICAM1	ITGB2 - ICAM1	ITGB2	Cell-Cell Contact	KEGG: hsa04514
Cycling	Mast cells	ITGB2	ICAM1	0.00696927	0	ITGB2_ICAM1	ITGB2 - ICAM1	ITGB2	Cell-Cell Contact	KEGG: hsa04514
Macrophage	Mast cells	ITGB2	ICAM1	0.0149401	0	ITGB2_ICAM1	ITGB2 - ICAM1	ITGB2	Cell-Cell Contact	KEGG: hsa04514
Monocytes	Mast cells	ITGB2	ICAM1	0.0158445	0	ITGB2_ICAM1	ITGB2 - ICAM1	ITGB2	Cell-Cell Contact	KEGG: hsa04514
Myeloid DC	Mast cells	ITGB2	ICAM1	0.0150994	0	ITGB2_ICAM1	ITGB2 - ICAM1	ITGB2	Cell-Cell Contact	KEGG: hsa04514
Plasmacytoid DC	Mast cells	ITGB2	ICAM1	0.00526128	0.01	ITGB2_ICAM1	ITGB2 - ICAM1	ITGB2	Cell-Cell Contact	KEGG: hsa04514
T/NK	Mast cells	ITGB2	ICAM1	0.00441074	0	ITGB2_ICAM1	ITGB2 - ICAM1	ITGB2	Cell-Cell Contact	KEGG: hsa04514
Cycling	Monocytes	ITGB2	ICAM1	0.0127541	0	ITGB2_ICAM1	ITGB2 - ICAM1	ITGB2	Cell-Cell Contact	KEGG: hsa04514
Macrophage	Monocytes	ITGB2	ICAM1	0.0271602	0	ITGB2_ICAM1	ITGB2 - ICAM1	ITGB2	Cell-Cell Contact	KEGG: hsa04514
Monocytes	Monocytes	ITGB2	ICAM1	0.0287827	0	ITGB2_ICAM1	ITGB2 - ICAM1	ITGB2	Cell-Cell Contact	KEGG: hsa04514
Myeloid DC	Monocytes	ITGB2	ICAM1	0.0274463	0	ITGB2_ICAM1	ITGB2 - ICAM1	ITGB2	Cell-Cell Contact	KEGG: hsa04514
Plasma	Monocytes	ITGB2	ICAM1	0.00191629	0	ITGB2_ICAM1	ITGB2 - ICAM1	ITGB2	Cell-Cell Contact	KEGG: hsa04514
Plasmacytoid DC	Monocytes	ITGB2	ICAM1	0.00964219	0	ITGB2_ICAM1	ITGB2 - ICAM1	ITGB2	Cell-Cell Contact	KEGG: hsa04514
T/NK	Monocytes	ITGB2	ICAM1	0.0080892	0	ITGB2_ICAM1	ITGB2 - ICAM1	ITGB2	Cell-Cell Contact	KEGG: hsa04514
Cycling	Myeloid DC	ITGB2	ICAM1	0.00416045	0	ITGB2_ICAM1	ITGB2 - ICAM1	ITGB2	Cell-Cell Contact	KEGG: hsa04514
Macrophage	Myeloid DC	ITGB2	ICAM1	0.00894774	0	ITGB2_ICAM1	ITGB2 - ICAM1	ITGB2	Cell-Cell Contact	KEGG: hsa04514
Monocytes	Myeloid DC	ITGB2	ICAM1	0.00949288	0	ITGB2_ICAM1	ITGB2 - ICAM1	ITGB2	Cell-Cell Contact	KEGG: hsa04514
Myeloid DC	Myeloid DC	ITGB2	ICAM1	0.00904376	0	ITGB2_ICAM1	ITGB2 - ICAM1	ITGB2	Cell-Cell Contact	KEGG: hsa04514
Plasmacytoid DC	Myeloid DC	ITGB2	ICAM1	0.00313865	0.02	ITGB2_ICAM1	ITGB2 - ICAM1	ITGB2	Cell-Cell Contact	KEGG: hsa04514
T/NK	Myeloid DC	ITGB2	ICAM1	0.00263035	0	ITGB2_ICAM1	ITGB2 - ICAM1	ITGB2	Cell-Cell Contact	KEGG: hsa04514
Cycling	Plasmacytoid DC	ITGB2	ICAM1	0.00508394	0.01	ITGB2_ICAM1	ITGB2 - ICAM1	ITGB2	Cell-Cell Contact	KEGG: hsa04514
Macrophage	Plasmacytoid DC	ITGB2	ICAM1	0.0109222	0	ITGB2_ICAM1	ITGB2 - ICAM1	ITGB2	Cell-Cell Contact	KEGG: hsa04514
Monocytes	Plasmacytoid DC	ITGB2	ICAM1	0.0115862	0	ITGB2_ICAM1	ITGB2 - ICAM1	ITGB2	Cell-Cell Contact	KEGG: hsa04514
Myeloid DC	Plasmacytoid DC	ITGB2	ICAM1	0.0110392	0	ITGB2_ICAM1	ITGB2 - ICAM1	ITGB2	Cell-Cell Contact	KEGG: hsa04514
T/NK	Plasmacytoid DC	ITGB2	ICAM1	0.00321531	0.03	ITGB2_ICAM1	ITGB2 - ICAM1	ITGB2	Cell-Cell Contact	KEGG: hsa04514
Cycling	Endothelial	ITGB2	ICAM2	0.0190727	0	ITGB2_ICAM2	ITGB2 - ICAM2	ITGB2	Cell-Cell Contact	KEGG: hsa04514
Macrophage	Endothelial	ITGB2	ICAM2	0.0403242	0	ITGB2_ICAM2	ITGB2 - ICAM2	ITGB2	Cell-Cell Contact	KEGG: hsa04514
Monocytes	Endothelial	ITGB2	ICAM2	0.0426987	0	ITGB2_ICAM2	ITGB2 - ICAM2	ITGB2	Cell-Cell Contact	KEGG: hsa04514
Myeloid DC	Endothelial	ITGB2	ICAM2	0.0407431	0	ITGB2_ICAM2	ITGB2 - ICAM2	ITGB2	Cell-Cell Contact	KEGG: hsa04514
Plasma	Endothelial	ITGB2	ICAM2	0.00288132	0	ITGB2_ICAM2	ITGB2 - ICAM2	ITGB2	Cell-Cell Contact	KEGG: hsa04514
Plasmacytoid DC	Endothelial	ITGB2	ICAM2	0.0144416	0	ITGB2_ICAM2	ITGB2 - ICAM2	ITGB2	Cell-Cell Contact	KEGG: hsa04514
T/NK	Endothelial	ITGB2	ICAM2	0.0121251	0	ITGB2_ICAM2	ITGB2 - ICAM2	ITGB2	Cell-Cell Contact	KEGG: hsa04514
Cycling	Plasma	ITGB2	ICAM2	0.00650146	0	ITGB2_ICAM2	ITGB2 - ICAM2	ITGB2	Cell-Cell Contact	KEGG: hsa04514
Macrophage	Plasma	ITGB2	ICAM2	0.0139448	0	ITGB2_ICAM2	ITGB2 - ICAM2	ITGB2	Cell-Cell Contact	KEGG: hsa04514
Monocytes	Plasma	ITGB2	ICAM2	0.0147898	0	ITGB2_ICAM2	ITGB2 - ICAM2	ITGB2	Cell-Cell Contact	KEGG: hsa04514
Myeloid DC	Plasma	ITGB2	ICAM2	0.0140936	0	ITGB2_ICAM2	ITGB2 - ICAM2	ITGB2	Cell-Cell Contact	KEGG: hsa04514
Plasma	Plasma	ITGB2	ICAM2	0.000971607	0	ITGB2_ICAM2	ITGB2 - ICAM2	ITGB2	Cell-Cell Contact	KEGG: hsa04514
Plasmacytoid DC	Plasma	ITGB2	ICAM2	0.00490755	0	ITGB2_ICAM2	ITGB2 - ICAM2	ITGB2	Cell-Cell Contact	KEGG: hsa04514
T/NK	Plasma	ITGB2	ICAM2	0.00411396	0	ITGB2_ICAM2	ITGB2 - ICAM2	ITGB2	Cell-Cell Contact	KEGG: hsa04514
Endothelial	Fibroblasts	JAM2	ITGAV_ITGB1	0.005568	0	JAM2_ITGAV_ITGB1	JAM2 - (ITGAV+ITGB1)	JAM	Cell-Cell Contact	KEGG: hsa04514
Endothelial	Endothelial	JAM2	JAM2	0.00243022	0	JAM2_JAM2	JAM2 - JAM2	JAM	Cell-Cell Contact	KEGG: hsa04514
aneuploid	Macrophage	HLA-DPA1	CD4	0.0103915	0	HLA-DPA1_CD4	HLA-DPA1 - CD4	MHC-II	Cell-Cell Contact	KEGG: hsa04514
B_cells	Macrophage	HLA-DPA1	CD4	0.0537351	0	HLA-DPA1_CD4	HLA-DPA1 - CD4	MHC-II	Cell-Cell Contact	KEGG: hsa04514
Cycling	Macrophage	HLA-DPA1	CD4	0.0241045	0	HLA-DPA1_CD4	HLA-DPA1 - CD4	MHC-II	Cell-Cell Contact	KEGG: hsa04514
Endothelial	Macrophage	HLA-DPA1	CD4	0.0156347	0	HLA-DPA1_CD4	HLA-DPA1 - CD4	MHC-II	Cell-Cell Contact	KEGG: hsa04514
Fibroblasts	Macrophage	HLA-DPA1	CD4	0.0105103	0	HLA-DPA1_CD4	HLA-DPA1 - CD4	MHC-II	Cell-Cell Contact	KEGG: hsa04514
Macrophage	Macrophage	HLA-DPA1	CD4	0.0628204	0	HLA-DPA1_CD4	HLA-DPA1 - CD4	MHC-II	Cell-Cell Contact	KEGG: hsa04514
Mast cells	Macrophage	HLA-DPA1	CD4	0.00687727	0	HLA-DPA1_CD4	HLA-DPA1 - CD4	MHC-II	Cell-Cell Contact	KEGG: hsa04514
Monocytes	Macrophage	HLA-DPA1	CD4	0.0610061	0	HLA-DPA1_CD4	HLA-DPA1 - CD4	MHC-II	Cell-Cell Contact	KEGG: hsa04514
Myeloid DC	Macrophage	HLA-DPA1	CD4	0.0786924	0	HLA-DPA1_CD4	HLA-DPA1 - CD4	MHC-II	Cell-Cell Contact	KEGG: hsa04514
Plasma	Macrophage	HLA-DPA1	CD4	0.0104708	0	HLA-DPA1_CD4	HLA-DPA1 - CD4	MHC-II	Cell-Cell Contact	KEGG: hsa04514
Plasmacytoid DC	Macrophage	HLA-DPA1	CD4	0.0572191	0	HLA-DPA1_CD4	HLA-DPA1 - CD4	MHC-II	Cell-Cell Contact	KEGG: hsa04514
T/NK	Macrophage	HLA-DPA1	CD4	0.0207185	0	HLA-DPA1_CD4	HLA-DPA1 - CD4	MHC-II	Cell-Cell Contact	KEGG: hsa04514
aneuploid	Monocytes	HLA-DPA1	CD4	0.00337403	0	HLA-DPA1_CD4	HLA-DPA1 - CD4	MHC-II	Cell-Cell Contact	KEGG: hsa04514
B_cells	Monocytes	HLA-DPA1	CD4	0.017979	0	HLA-DPA1_CD4	HLA-DPA1 - CD4	MHC-II	Cell-Cell Contact	KEGG: hsa04514
Cycling	Monocytes	HLA-DPA1	CD4	0.00790041	0	HLA-DPA1_CD4	HLA-DPA1 - CD4	MHC-II	Cell-Cell Contact	KEGG: hsa04514
Endothelial	Monocytes	HLA-DPA1	CD4	0.00509467	0	HLA-DPA1_CD4	HLA-DPA1 - CD4	MHC-II	Cell-Cell Contact	KEGG: hsa04514
Fibroblasts	Monocytes	HLA-DPA1	CD4	0.00341286	0	HLA-DPA1_CD4	HLA-DPA1 - CD4	MHC-II	Cell-Cell Contact	KEGG: hsa04514
Macrophage	Monocytes	HLA-DPA1	CD4	0.021154	0	HLA-DPA1_CD4	HLA-DPA1 - CD4	MHC-II	Cell-Cell Contact	KEGG: hsa04514
Mast cells	Monocytes	HLA-DPA1	CD4	0.00222764	0	HLA-DPA1_CD4	HLA-DPA1 - CD4	MHC-II	Cell-Cell Contact	KEGG: hsa04514
Monocytes	Monocytes	HLA-DPA1	CD4	0.0205167	0	HLA-DPA1_CD4	HLA-DPA1 - CD4	MHC-II	Cell-Cell Contact	KEGG: hsa04514
Myeloid DC	Monocytes	HLA-DPA1	CD4	0.0267997	0	HLA-DPA1_CD4	HLA-DPA1 - CD4	MHC-II	Cell-Cell Contact	KEGG: hsa04514
Plasma	Monocytes	HLA-DPA1	CD4	0.00339993	0	HLA-DPA1_CD4	HLA-DPA1 - CD4	MHC-II	Cell-Cell Contact	KEGG: hsa04514
Plasmacytoid DC	Monocytes	HLA-DPA1	CD4	0.0191917	0	HLA-DPA1_CD4	HLA-DPA1 - CD4	MHC-II	Cell-Cell Contact	KEGG: hsa04514
T/NK	Monocytes	HLA-DPA1	CD4	0.00677484	0	HLA-DPA1_CD4	HLA-DPA1 - CD4	MHC-II	Cell-Cell Contact	KEGG: hsa04514
aneuploid	Myeloid DC	HLA-DPA1	CD4	0.00268097	0.04	HLA-DPA1_CD4	HLA-DPA1 - CD4	MHC-II	Cell-Cell Contact	KEGG: hsa04514
B_cells	Myeloid DC	HLA-DPA1	CD4	0.0143291	0	HLA-DPA1_CD4	HLA-DPA1 - CD4	MHC-II	Cell-Cell Contact	KEGG: hsa04514
Cycling	Myeloid DC	HLA-DPA1	CD4	0.00628345	0.01	HLA-DPA1_CD4	HLA-DPA1 - CD4	MHC-II	Cell-Cell Contact	KEGG: hsa04514
Endothelial	Myeloid DC	HLA-DPA1	CD4	0.00404961	0.03	HLA-DPA1_CD4	HLA-DPA1 - CD4	MHC-II	Cell-Cell Contact	KEGG: hsa04514
Fibroblasts	Myeloid DC	HLA-DPA1	CD4	0.00271185	0.04	HLA-DPA1_CD4	HLA-DPA1 - CD4	MHC-II	Cell-Cell Contact	KEGG: hsa04514
Macrophage	Myeloid DC	HLA-DPA1	CD4	0.0168706	0	HLA-DPA1_CD4	HLA-DPA1 - CD4	MHC-II	Cell-Cell Contact	KEGG: hsa04514
Mast cells	Myeloid DC	HLA-DPA1	CD4	0.00176964	0.04	HLA-DPA1_CD4	HLA-DPA1 - CD4	MHC-II	Cell-Cell Contact	KEGG: hsa04514
Monocytes	Myeloid DC	HLA-DPA1	CD4	0.0163602	0	HLA-DPA1_CD4	HLA-DPA1 - CD4	MHC-II	Cell-Cell Contact	KEGG: hsa04514
Myeloid DC	Myeloid DC	HLA-DPA1	CD4	0.0213981	0	HLA-DPA1_CD4	HLA-DPA1 - CD4	MHC-II	Cell-Cell Contact	KEGG: hsa04514
Plasma	Myeloid DC	HLA-DPA1	CD4	0.00270157	0.04	HLA-DPA1_CD4	HLA-DPA1 - CD4	MHC-II	Cell-Cell Contact	KEGG: hsa04514
Plasmacytoid DC	Myeloid DC	HLA-DPA1	CD4	0.0152995	0	HLA-DPA1_CD4	HLA-DPA1 - CD4	MHC-II	Cell-Cell Contact	KEGG: hsa04514
T/NK	Myeloid DC	HLA-DPA1	CD4	0.005387	0.03	HLA-DPA1_CD4	HLA-DPA1 - CD4	MHC-II	Cell-Cell Contact	KEGG: hsa04514
B_cells	Plasmacytoid DC	HLA-DPA1	CD4	0.0219641	0	HLA-DPA1_CD4	HLA-DPA1 - CD4	MHC-II	Cell-Cell Contact	KEGG: hsa04514
Cycling	Plasmacytoid DC	HLA-DPA1	CD4	0.00967357	0.01	HLA-DPA1_CD4	HLA-DPA1 - CD4	MHC-II	Cell-Cell Contact	KEGG: hsa04514
Macrophage	Plasmacytoid DC	HLA-DPA1	CD4	0.0258243	0	HLA-DPA1_CD4	HLA-DPA1 - CD4	MHC-II	Cell-Cell Contact	KEGG: hsa04514
Monocytes	Plasmacytoid DC	HLA-DPA1	CD4	0.0250499	0	HLA-DPA1_CD4	HLA-DPA1 - CD4	MHC-II	Cell-Cell Contact	KEGG: hsa04514
Myeloid DC	Plasmacytoid DC	HLA-DPA1	CD4	0.0326749	0	HLA-DPA1_CD4	HLA-DPA1 - CD4	MHC-II	Cell-Cell Contact	KEGG: hsa04514
Plasmacytoid DC	Plasmacytoid DC	HLA-DPA1	CD4	0.0234392	0	HLA-DPA1_CD4	HLA-DPA1 - CD4	MHC-II	Cell-Cell Contact	KEGG: hsa04514
aneuploid	Macrophage	HLA-DPB1	CD4	0.00921052	0	HLA-DPB1_CD4	HLA-DPB1 - CD4	MHC-II	Cell-Cell Contact	KEGG: hsa04514
B_cells	Macrophage	HLA-DPB1	CD4	0.0538	0	HLA-DPB1_CD4	HLA-DPB1 - CD4	MHC-II	Cell-Cell Contact	KEGG: hsa04514
Cycling	Macrophage	HLA-DPB1	CD4	0.0242334	0	HLA-DPB1_CD4	HLA-DPB1 - CD4	MHC-II	Cell-Cell Contact	KEGG: hsa04514
Endothelial	Macrophage	HLA-DPB1	CD4	0.0155545	0	HLA-DPB1_CD4	HLA-DPB1 - CD4	MHC-II	Cell-Cell Contact	KEGG: hsa04514
Fibroblasts	Macrophage	HLA-DPB1	CD4	0.00509403	0	HLA-DPB1_CD4	HLA-DPB1 - CD4	MHC-II	Cell-Cell Contact	KEGG: hsa04514
Hepatocytes	Macrophage	HLA-DPB1	CD4	0.00172107	0	HLA-DPB1_CD4	HLA-DPB1 - CD4	MHC-II	Cell-Cell Contact	KEGG: hsa04514
Macrophage	Macrophage	HLA-DPB1	CD4	0.0642733	0	HLA-DPB1_CD4	HLA-DPB1 - CD4	MHC-II	Cell-Cell Contact	KEGG: hsa04514
Monocytes	Macrophage	HLA-DPB1	CD4	0.0632439	0	HLA-DPB1_CD4	HLA-DPB1 - CD4	MHC-II	Cell-Cell Contact	KEGG: hsa04514
Myeloid DC	Macrophage	HLA-DPB1	CD4	0.0838897	0	HLA-DPB1_CD4	HLA-DPB1 - CD4	MHC-II	Cell-Cell Contact	KEGG: hsa04514
Plasma	Macrophage	HLA-DPB1	CD4	0.00880186	0	HLA-DPB1_CD4	HLA-DPB1 - CD4	MHC-II	Cell-Cell Contact	KEGG: hsa04514
Plasmacytoid DC	Macrophage	HLA-DPB1	CD4	0.0571639	0	HLA-DPB1_CD4	HLA-DPB1 - CD4	MHC-II	Cell-Cell Contact	KEGG: hsa04514
T/NK	Macrophage	HLA-DPB1	CD4	0.0220104	0	HLA-DPB1_CD4	HLA-DPB1 - CD4	MHC-II	Cell-Cell Contact	KEGG: hsa04514
aneuploid	Monocytes	HLA-DPB1	CD4	0.00298815	0	HLA-DPB1_CD4	HLA-DPB1 - CD4	MHC-II	Cell-Cell Contact	KEGG: hsa04514
B_cells	Monocytes	HLA-DPB1	CD4	0.0180015	0	HLA-DPB1_CD4	HLA-DPB1 - CD4	MHC-II	Cell-Cell Contact	KEGG: hsa04514
Cycling	Monocytes	HLA-DPB1	CD4	0.00794337	0	HLA-DPB1_CD4	HLA-DPB1 - CD4	MHC-II	Cell-Cell Contact	KEGG: hsa04514
Endothelial	Monocytes	HLA-DPB1	CD4	0.00506824	0	HLA-DPB1_CD4	HLA-DPB1 - CD4	MHC-II	Cell-Cell Contact	KEGG: hsa04514
Fibroblasts	Monocytes	HLA-DPB1	CD4	0.00164802	0	HLA-DPB1_CD4	HLA-DPB1 - CD4	MHC-II	Cell-Cell Contact	KEGG: hsa04514
Hepatocytes	Monocytes	HLA-DPB1	CD4	0.000555527	0	HLA-DPB1_CD4	HLA-DPB1 - CD4	MHC-II	Cell-Cell Contact	KEGG: hsa04514
Macrophage	Monocytes	HLA-DPB1	CD4	0.0216655	0	HLA-DPB1_CD4	HLA-DPB1 - CD4	MHC-II	Cell-Cell Contact	KEGG: hsa04514
Monocytes	Monocytes	HLA-DPB1	CD4	0.021303	0	HLA-DPB1_CD4	HLA-DPB1 - CD4	MHC-II	Cell-Cell Contact	KEGG: hsa04514
Myeloid DC	Monocytes	HLA-DPB1	CD4	0.0286764	0	HLA-DPB1_CD4	HLA-DPB1 - CD4	MHC-II	Cell-Cell Contact	KEGG: hsa04514
Plasma	Monocytes	HLA-DPB1	CD4	0.00285477	0	HLA-DPB1_CD4	HLA-DPB1 - CD4	MHC-II	Cell-Cell Contact	KEGG: hsa04514
Plasmacytoid DC	Monocytes	HLA-DPB1	CD4	0.0191725	0	HLA-DPB1_CD4	HLA-DPB1 - CD4	MHC-II	Cell-Cell Contact	KEGG: hsa04514
T/NK	Monocytes	HLA-DPB1	CD4	0.00720368	0	HLA-DPB1_CD4	HLA-DPB1 - CD4	MHC-II	Cell-Cell Contact	KEGG: hsa04514
aneuploid	Myeloid DC	HLA-DPB1	CD4	0.00237417	0.04	HLA-DPB1_CD4	HLA-DPB1 - CD4	MHC-II	Cell-Cell Contact	KEGG: hsa04514
B_cells	Myeloid DC	HLA-DPB1	CD4	0.0143471	0	HLA-DPB1_CD4	HLA-DPB1 - CD4	MHC-II	Cell-Cell Contact	KEGG: hsa04514
Cycling	Myeloid DC	HLA-DPB1	CD4	0.00631767	0.01	HLA-DPB1_CD4	HLA-DPB1 - CD4	MHC-II	Cell-Cell Contact	KEGG: hsa04514
Endothelial	Myeloid DC	HLA-DPB1	CD4	0.00402858	0.03	HLA-DPB1_CD4	HLA-DPB1 - CD4	MHC-II	Cell-Cell Contact	KEGG: hsa04514
Fibroblasts	Myeloid DC	HLA-DPB1	CD4	0.00130904	0.04	HLA-DPB1_CD4	HLA-DPB1 - CD4	MHC-II	Cell-Cell Contact	KEGG: hsa04514
Hepatocytes	Myeloid DC	HLA-DPB1	CD4	0.00044116	0.04	HLA-DPB1_CD4	HLA-DPB1 - CD4	MHC-II	Cell-Cell Contact	KEGG: hsa04514
Macrophage	Myeloid DC	HLA-DPB1	CD4	0.0172803	0	HLA-DPB1_CD4	HLA-DPB1 - CD4	MHC-II	Cell-Cell Contact	KEGG: hsa04514
Monocytes	Myeloid DC	HLA-DPB1	CD4	0.0169899	0	HLA-DPB1_CD4	HLA-DPB1 - CD4	MHC-II	Cell-Cell Contact	KEGG: hsa04514
Myeloid DC	Myeloid DC	HLA-DPB1	CD4	0.0229054	0	HLA-DPB1_CD4	HLA-DPB1 - CD4	MHC-II	Cell-Cell Contact	KEGG: hsa04514
Plasma	Myeloid DC	HLA-DPB1	CD4	0.00226813	0.04	HLA-DPB1_CD4	HLA-DPB1 - CD4	MHC-II	Cell-Cell Contact	KEGG: hsa04514
Plasmacytoid DC	Myeloid DC	HLA-DPB1	CD4	0.015284	0	HLA-DPB1_CD4	HLA-DPB1 - CD4	MHC-II	Cell-Cell Contact	KEGG: hsa04514
T/NK	Myeloid DC	HLA-DPB1	CD4	0.0057285	0.01	HLA-DPB1_CD4	HLA-DPB1 - CD4	MHC-II	Cell-Cell Contact	KEGG: hsa04514
B_cells	Plasmacytoid DC	HLA-DPB1	CD4	0.0219915	0	HLA-DPB1_CD4	HLA-DPB1 - CD4	MHC-II	Cell-Cell Contact	KEGG: hsa04514
Cycling	Plasmacytoid DC	HLA-DPB1	CD4	0.00972607	0.01	HLA-DPB1_CD4	HLA-DPB1 - CD4	MHC-II	Cell-Cell Contact	KEGG: hsa04514
Macrophage	Plasmacytoid DC	HLA-DPB1	CD4	0.0264457	0	HLA-DPB1_CD4	HLA-DPB1 - CD4	MHC-II	Cell-Cell Contact	KEGG: hsa04514
Monocytes	Plasmacytoid DC	HLA-DPB1	CD4	0.0260053	0	HLA-DPB1_CD4	HLA-DPB1 - CD4	MHC-II	Cell-Cell Contact	KEGG: hsa04514
Myeloid DC	Plasmacytoid DC	HLA-DPB1	CD4	0.0349482	0	HLA-DPB1_CD4	HLA-DPB1 - CD4	MHC-II	Cell-Cell Contact	KEGG: hsa04514
Plasmacytoid DC	Plasmacytoid DC	HLA-DPB1	CD4	0.0234158	0	HLA-DPB1_CD4	HLA-DPB1 - CD4	MHC-II	Cell-Cell Contact	KEGG: hsa04514
T/NK	Plasmacytoid DC	HLA-DPB1	CD4	0.00882186	0.01	HLA-DPB1_CD4	HLA-DPB1 - CD4	MHC-II	Cell-Cell Contact	KEGG: hsa04514
B_cells	Macrophage	HLA-DQA1	CD4	0.0371956	0	HLA-DQA1_CD4	HLA-DQA1 - CD4	MHC-II	Cell-Cell Contact	KEGG: hsa04514
Cycling	Macrophage	HLA-DQA1	CD4	0.0129865	0	HLA-DQA1_CD4	HLA-DQA1 - CD4	MHC-II	Cell-Cell Contact	KEGG: hsa04514
Macrophage	Macrophage	HLA-DQA1	CD4	0.0456868	0	HLA-DQA1_CD4	HLA-DQA1 - CD4	MHC-II	Cell-Cell Contact	KEGG: hsa04514
Monocytes	Macrophage	HLA-DQA1	CD4	0.0414592	0	HLA-DQA1_CD4	HLA-DQA1 - CD4	MHC-II	Cell-Cell Contact	KEGG: hsa04514
Myeloid DC	Macrophage	HLA-DQA1	CD4	0.0582285	0	HLA-DQA1_CD4	HLA-DQA1 - CD4	MHC-II	Cell-Cell Contact	KEGG: hsa04514
Plasma	Macrophage	HLA-DQA1	CD4	0.00230566	0	HLA-DQA1_CD4	HLA-DQA1 - CD4	MHC-II	Cell-Cell Contact	KEGG: hsa04514
Plasmacytoid DC	Macrophage	HLA-DQA1	CD4	0.0486509	0	HLA-DQA1_CD4	HLA-DQA1 - CD4	MHC-II	Cell-Cell Contact	KEGG: hsa04514
B_cells	Monocytes	HLA-DQA1	CD4	0.0123021	0	HLA-DQA1_CD4	HLA-DQA1 - CD4	MHC-II	Cell-Cell Contact	KEGG: hsa04514
Cycling	Monocytes	HLA-DQA1	CD4	0.00422406	0	HLA-DQA1_CD4	HLA-DQA1 - CD4	MHC-II	Cell-Cell Contact	KEGG: hsa04514
Macrophage	Monocytes	HLA-DQA1	CD4	0.0152001	0	HLA-DQA1_CD4	HLA-DQA1 - CD4	MHC-II	Cell-Cell Contact	KEGG: hsa04514
Monocytes	Monocytes	HLA-DQA1	CD4	0.0137529	0	HLA-DQA1_CD4	HLA-DQA1 - CD4	MHC-II	Cell-Cell Contact	KEGG: hsa04514
Myeloid DC	Monocytes	HLA-DQA1	CD4	0.0195442	0	HLA-DQA1_CD4	HLA-DQA1 - CD4	MHC-II	Cell-Cell Contact	KEGG: hsa04514
Plasma	Monocytes	HLA-DQA1	CD4	0.000744515	0	HLA-DQA1_CD4	HLA-DQA1 - CD4	MHC-II	Cell-Cell Contact	KEGG: hsa04514
Plasmacytoid DC	Monocytes	HLA-DQA1	CD4	0.0162199	0	HLA-DQA1_CD4	HLA-DQA1 - CD4	MHC-II	Cell-Cell Contact	KEGG: hsa04514
B_cells	Myeloid DC	HLA-DQA1	CD4	0.00979312	0	HLA-DQA1_CD4	HLA-DQA1 - CD4	MHC-II	Cell-Cell Contact	KEGG: hsa04514
Cycling	Myeloid DC	HLA-DQA1	CD4	0.00335698	0	HLA-DQA1_CD4	HLA-DQA1 - CD4	MHC-II	Cell-Cell Contact	KEGG: hsa04514
Macrophage	Myeloid DC	HLA-DQA1	CD4	0.0121074	0	HLA-DQA1_CD4	HLA-DQA1 - CD4	MHC-II	Cell-Cell Contact	KEGG: hsa04514
Monocytes	Myeloid DC	HLA-DQA1	CD4	0.0109514	0	HLA-DQA1_CD4	HLA-DQA1 - CD4	MHC-II	Cell-Cell Contact	KEGG: hsa04514
Myeloid DC	Myeloid DC	HLA-DQA1	CD4	0.0155816	0	HLA-DQA1_CD4	HLA-DQA1 - CD4	MHC-II	Cell-Cell Contact	KEGG: hsa04514
Plasma	Myeloid DC	HLA-DQA1	CD4	0.000591264	0.04	HLA-DQA1_CD4	HLA-DQA1 - CD4	MHC-II	Cell-Cell Contact	KEGG: hsa04514
Plasmacytoid DC	Myeloid DC	HLA-DQA1	CD4	0.0129224	0	HLA-DQA1_CD4	HLA-DQA1 - CD4	MHC-II	Cell-Cell Contact	KEGG: hsa04514
B_cells	Plasmacytoid DC	HLA-DQA1	CD4	0.0150481	0	HLA-DQA1_CD4	HLA-DQA1 - CD4	MHC-II	Cell-Cell Contact	KEGG: hsa04514
Cycling	Plasmacytoid DC	HLA-DQA1	CD4	0.0051764	0	HLA-DQA1_CD4	HLA-DQA1 - CD4	MHC-II	Cell-Cell Contact	KEGG: hsa04514
Macrophage	Plasmacytoid DC	HLA-DQA1	CD4	0.0185809	0	HLA-DQA1_CD4	HLA-DQA1 - CD4	MHC-II	Cell-Cell Contact	KEGG: hsa04514
Monocytes	Plasmacytoid DC	HLA-DQA1	CD4	0.0168174	0	HLA-DQA1_CD4	HLA-DQA1 - CD4	MHC-II	Cell-Cell Contact	KEGG: hsa04514
Myeloid DC	Plasmacytoid DC	HLA-DQA1	CD4	0.0238678	0	HLA-DQA1_CD4	HLA-DQA1 - CD4	MHC-II	Cell-Cell Contact	KEGG: hsa04514
Plasmacytoid DC	Plasmacytoid DC	HLA-DQA1	CD4	0.019823	0	HLA-DQA1_CD4	HLA-DQA1 - CD4	MHC-II	Cell-Cell Contact	KEGG: hsa04514
aneuploid	Macrophage	HLA-DMA	CD4	0.00410482	0	HLA-DMA_CD4	HLA-DMA - CD4	MHC-II	Cell-Cell Contact	KEGG: hsa04514
B_cells	Macrophage	HLA-DMA	CD4	0.0228764	0	HLA-DMA_CD4	HLA-DMA - CD4	MHC-II	Cell-Cell Contact	KEGG: hsa04514
Cycling	Macrophage	HLA-DMA	CD4	0.0142351	0	HLA-DMA_CD4	HLA-DMA - CD4	MHC-II	Cell-Cell Contact	KEGG: hsa04514
Endothelial	Macrophage	HLA-DMA	CD4	0.003935	0	HLA-DMA_CD4	HLA-DMA - CD4	MHC-II	Cell-Cell Contact	KEGG: hsa04514
Macrophage	Macrophage	HLA-DMA	CD4	0.0414429	0	HLA-DMA_CD4	HLA-DMA - CD4	MHC-II	Cell-Cell Contact	KEGG: hsa04514
Monocytes	Macrophage	HLA-DMA	CD4	0.0360435	0	HLA-DMA_CD4	HLA-DMA - CD4	MHC-II	Cell-Cell Contact	KEGG: hsa04514
Myeloid DC	Macrophage	HLA-DMA	CD4	0.0411779	0	HLA-DMA_CD4	HLA-DMA - CD4	MHC-II	Cell-Cell Contact	KEGG: hsa04514
Plasma	Macrophage	HLA-DMA	CD4	0.00291723	0	HLA-DMA_CD4	HLA-DMA - CD4	MHC-II	Cell-Cell Contact	KEGG: hsa04514
Plasmacytoid DC	Macrophage	HLA-DMA	CD4	0.0349121	0	HLA-DMA_CD4	HLA-DMA - CD4	MHC-II	Cell-Cell Contact	KEGG: hsa04514
aneuploid	Monocytes	HLA-DMA	CD4	0.0013271	0	HLA-DMA_CD4	HLA-DMA - CD4	MHC-II	Cell-Cell Contact	KEGG: hsa04514
B_cells	Monocytes	HLA-DMA	CD4	0.00749155	0	HLA-DMA_CD4	HLA-DMA - CD4	MHC-II	Cell-Cell Contact	KEGG: hsa04514
Cycling	Monocytes	HLA-DMA	CD4	0.00463415	0	HLA-DMA_CD4	HLA-DMA - CD4	MHC-II	Cell-Cell Contact	KEGG: hsa04514
Endothelial	Monocytes	HLA-DMA	CD4	0.00127205	0	HLA-DMA_CD4	HLA-DMA - CD4	MHC-II	Cell-Cell Contact	KEGG: hsa04514
Macrophage	Monocytes	HLA-DMA	CD4	0.0137474	0	HLA-DMA_CD4	HLA-DMA - CD4	MHC-II	Cell-Cell Contact	KEGG: hsa04514
Monocytes	Monocytes	HLA-DMA	CD4	0.0119115	0	HLA-DMA_CD4	HLA-DMA - CD4	MHC-II	Cell-Cell Contact	KEGG: hsa04514
Myeloid DC	Monocytes	HLA-DMA	CD4	0.013657	0	HLA-DMA_CD4	HLA-DMA - CD4	MHC-II	Cell-Cell Contact	KEGG: hsa04514
Plasma	Monocytes	HLA-DMA	CD4	0.000942388	0	HLA-DMA_CD4	HLA-DMA - CD4	MHC-II	Cell-Cell Contact	KEGG: hsa04514
Plasmacytoid DC	Monocytes	HLA-DMA	CD4	0.0115285	0	HLA-DMA_CD4	HLA-DMA - CD4	MHC-II	Cell-Cell Contact	KEGG: hsa04514
aneuploid	Myeloid DC	HLA-DMA	CD4	0.00105405	0.04	HLA-DMA_CD4	HLA-DMA - CD4	MHC-II	Cell-Cell Contact	KEGG: hsa04514
B_cells	Myeloid DC	HLA-DMA	CD4	0.00595777	0	HLA-DMA_CD4	HLA-DMA - CD4	MHC-II	Cell-Cell Contact	KEGG: hsa04514
Cycling	Myeloid DC	HLA-DMA	CD4	0.00368321	0	HLA-DMA_CD4	HLA-DMA - CD4	MHC-II	Cell-Cell Contact	KEGG: hsa04514
Endothelial	Myeloid DC	HLA-DMA	CD4	0.00101032	0.04	HLA-DMA_CD4	HLA-DMA - CD4	MHC-II	Cell-Cell Contact	KEGG: hsa04514
Macrophage	Myeloid DC	HLA-DMA	CD4	0.0109469	0	HLA-DMA_CD4	HLA-DMA - CD4	MHC-II	Cell-Cell Contact	KEGG: hsa04514
Monocytes	Myeloid DC	HLA-DMA	CD4	0.00948141	0	HLA-DMA_CD4	HLA-DMA - CD4	MHC-II	Cell-Cell Contact	KEGG: hsa04514
Myeloid DC	Myeloid DC	HLA-DMA	CD4	0.0108747	0	HLA-DMA_CD4	HLA-DMA - CD4	MHC-II	Cell-Cell Contact	KEGG: hsa04514
Plasma	Myeloid DC	HLA-DMA	CD4	0.000748437	0.04	HLA-DMA_CD4	HLA-DMA - CD4	MHC-II	Cell-Cell Contact	KEGG: hsa04514
Plasmacytoid DC	Myeloid DC	HLA-DMA	CD4	0.00917585	0	HLA-DMA_CD4	HLA-DMA - CD4	MHC-II	Cell-Cell Contact	KEGG: hsa04514
B_cells	Plasmacytoid DC	HLA-DMA	CD4	0.00917379	0	HLA-DMA_CD4	HLA-DMA - CD4	MHC-II	Cell-Cell Contact	KEGG: hsa04514
Cycling	Plasmacytoid DC	HLA-DMA	CD4	0.00567843	0	HLA-DMA_CD4	HLA-DMA - CD4	MHC-II	Cell-Cell Contact	KEGG: hsa04514
Macrophage	Plasmacytoid DC	HLA-DMA	CD4	0.0168106	0	HLA-DMA_CD4	HLA-DMA - CD4	MHC-II	Cell-Cell Contact	KEGG: hsa04514
Monocytes	Plasmacytoid DC	HLA-DMA	CD4	0.0145716	0	HLA-DMA_CD4	HLA-DMA - CD4	MHC-II	Cell-Cell Contact	KEGG: hsa04514
Myeloid DC	Plasmacytoid DC	HLA-DMA	CD4	0.0167004	0	HLA-DMA_CD4	HLA-DMA - CD4	MHC-II	Cell-Cell Contact	KEGG: hsa04514
Plasmacytoid DC	Plasmacytoid DC	HLA-DMA	CD4	0.0141044	0	HLA-DMA_CD4	HLA-DMA - CD4	MHC-II	Cell-Cell Contact	KEGG: hsa04514
B_cells	Macrophage	HLA-DMB	CD4	0.00686413	0	HLA-DMB_CD4	HLA-DMB - CD4	MHC-II	Cell-Cell Contact	KEGG: hsa04514
Cycling	Macrophage	HLA-DMB	CD4	0.00289224	0	HLA-DMB_CD4	HLA-DMB - CD4	MHC-II	Cell-Cell Contact	KEGG: hsa04514
Macrophage	Macrophage	HLA-DMB	CD4	0.0281484	0	HLA-DMB_CD4	HLA-DMB - CD4	MHC-II	Cell-Cell Contact	KEGG: hsa04514
Monocytes	Macrophage	HLA-DMB	CD4	0.0208476	0	HLA-DMB_CD4	HLA-DMB - CD4	MHC-II	Cell-Cell Contact	KEGG: hsa04514
Myeloid DC	Macrophage	HLA-DMB	CD4	0.0270714	0	HLA-DMB_CD4	HLA-DMB - CD4	MHC-II	Cell-Cell Contact	KEGG: hsa04514
Plasmacytoid DC	Macrophage	HLA-DMB	CD4	0.0192637	0	HLA-DMB_CD4	HLA-DMB - CD4	MHC-II	Cell-Cell Contact	KEGG: hsa04514
B_cells	Monocytes	HLA-DMB	CD4	0.00222336	0	HLA-DMB_CD4	HLA-DMB - CD4	MHC-II	Cell-Cell Contact	KEGG: hsa04514
Cycling	Monocytes	HLA-DMB	CD4	0.0009343	0	HLA-DMB_CD4	HLA-DMB - CD4	MHC-II	Cell-Cell Contact	KEGG: hsa04514
Macrophage	Monocytes	HLA-DMB	CD4	0.00925159	0	HLA-DMB_CD4	HLA-DMB - CD4	MHC-II	Cell-Cell Contact	KEGG: hsa04514
Monocytes	Monocytes	HLA-DMB	CD4	0.00681764	0	HLA-DMB_CD4	HLA-DMB - CD4	MHC-II	Cell-Cell Contact	KEGG: hsa04514
Myeloid DC	Monocytes	HLA-DMB	CD4	0.008891	0	HLA-DMB_CD4	HLA-DMB - CD4	MHC-II	Cell-Cell Contact	KEGG: hsa04514
Plasmacytoid DC	Monocytes	HLA-DMB	CD4	0.00629283	0	HLA-DMB_CD4	HLA-DMB - CD4	MHC-II	Cell-Cell Contact	KEGG: hsa04514
B_cells	Myeloid DC	HLA-DMB	CD4	0.00176624	0	HLA-DMB_CD4	HLA-DMB - CD4	MHC-II	Cell-Cell Contact	KEGG: hsa04514
Cycling	Myeloid DC	HLA-DMB	CD4	0.000742013	0.03	HLA-DMB_CD4	HLA-DMB - CD4	MHC-II	Cell-Cell Contact	KEGG: hsa04514
Macrophage	Myeloid DC	HLA-DMB	CD4	0.00736014	0	HLA-DMB_CD4	HLA-DMB - CD4	MHC-II	Cell-Cell Contact	KEGG: hsa04514
Monocytes	Myeloid DC	HLA-DMB	CD4	0.00542108	0	HLA-DMB_CD4	HLA-DMB - CD4	MHC-II	Cell-Cell Contact	KEGG: hsa04514
Myeloid DC	Myeloid DC	HLA-DMB	CD4	0.00707275	0	HLA-DMB_CD4	HLA-DMB - CD4	MHC-II	Cell-Cell Contact	KEGG: hsa04514
Plasmacytoid DC	Myeloid DC	HLA-DMB	CD4	0.00500323	0	HLA-DMB_CD4	HLA-DMB - CD4	MHC-II	Cell-Cell Contact	KEGG: hsa04514
B_cells	Plasmacytoid DC	HLA-DMB	CD4	0.00272587	0	HLA-DMB_CD4	HLA-DMB - CD4	MHC-II	Cell-Cell Contact	KEGG: hsa04514
Macrophage	Plasmacytoid DC	HLA-DMB	CD4	0.0113245	0	HLA-DMB_CD4	HLA-DMB - CD4	MHC-II	Cell-Cell Contact	KEGG: hsa04514
Monocytes	Plasmacytoid DC	HLA-DMB	CD4	0.00834983	0	HLA-DMB_CD4	HLA-DMB - CD4	MHC-II	Cell-Cell Contact	KEGG: hsa04514
Myeloid DC	Plasmacytoid DC	HLA-DMB	CD4	0.010884	0	HLA-DMB_CD4	HLA-DMB - CD4	MHC-II	Cell-Cell Contact	KEGG: hsa04514
Plasmacytoid DC	Plasmacytoid DC	HLA-DMB	CD4	0.00770798	0	HLA-DMB_CD4	HLA-DMB - CD4	MHC-II	Cell-Cell Contact	KEGG: hsa04514
B_cells	Macrophage	HLA-DQA2	CD4	0.0219385	0	HLA-DQA2_CD4	HLA-DQA2 - CD4	MHC-II	Cell-Cell Contact	KEGG: hsa04514
Cycling	Macrophage	HLA-DQA2	CD4	0.00294457	0	HLA-DQA2_CD4	HLA-DQA2 - CD4	MHC-II	Cell-Cell Contact	KEGG: hsa04514
Macrophage	Macrophage	HLA-DQA2	CD4	0.0167069	0	HLA-DQA2_CD4	HLA-DQA2 - CD4	MHC-II	Cell-Cell Contact	KEGG: hsa04514
Monocytes	Macrophage	HLA-DQA2	CD4	0.00959185	0	HLA-DQA2_CD4	HLA-DQA2 - CD4	MHC-II	Cell-Cell Contact	KEGG: hsa04514
Myeloid DC	Macrophage	HLA-DQA2	CD4	0.0294805	0	HLA-DQA2_CD4	HLA-DQA2 - CD4	MHC-II	Cell-Cell Contact	KEGG: hsa04514
Plasmacytoid DC	Macrophage	HLA-DQA2	CD4	0.0269375	0	HLA-DQA2_CD4	HLA-DQA2 - CD4	MHC-II	Cell-Cell Contact	KEGG: hsa04514
B_cells	Monocytes	HLA-DQA2	CD4	0.00717977	0	HLA-DQA2_CD4	HLA-DQA2 - CD4	MHC-II	Cell-Cell Contact	KEGG: hsa04514
Cycling	Monocytes	HLA-DQA2	CD4	0.000951238	0	HLA-DQA2_CD4	HLA-DQA2 - CD4	MHC-II	Cell-Cell Contact	KEGG: hsa04514
Macrophage	Monocytes	HLA-DQA2	CD4	0.00544803	0	HLA-DQA2_CD4	HLA-DQA2 - CD4	MHC-II	Cell-Cell Contact	KEGG: hsa04514
Monocytes	Monocytes	HLA-DQA2	CD4	0.00311268	0	HLA-DQA2_CD4	HLA-DQA2 - CD4	MHC-II	Cell-Cell Contact	KEGG: hsa04514
Myeloid DC	Monocytes	HLA-DQA2	CD4	0.00969833	0	HLA-DQA2_CD4	HLA-DQA2 - CD4	MHC-II	Cell-Cell Contact	KEGG: hsa04514
Plasmacytoid DC	Monocytes	HLA-DQA2	CD4	0.00884622	0	HLA-DQA2_CD4	HLA-DQA2 - CD4	MHC-II	Cell-Cell Contact	KEGG: hsa04514
B_cells	Myeloid DC	HLA-DQA2	CD4	0.00570946	0	HLA-DQA2_CD4	HLA-DQA2 - CD4	MHC-II	Cell-Cell Contact	KEGG: hsa04514
Cycling	Myeloid DC	HLA-DQA2	CD4	0.000755467	0	HLA-DQA2_CD4	HLA-DQA2 - CD4	MHC-II	Cell-Cell Contact	KEGG: hsa04514
Macrophage	Myeloid DC	HLA-DQA2	CD4	0.00433081	0	HLA-DQA2_CD4	HLA-DQA2 - CD4	MHC-II	Cell-Cell Contact	KEGG: hsa04514
Monocytes	Myeloid DC	HLA-DQA2	CD4	0.00247317	0	HLA-DQA2_CD4	HLA-DQA2 - CD4	MHC-II	Cell-Cell Contact	KEGG: hsa04514
Myeloid DC	Myeloid DC	HLA-DQA2	CD4	0.00771626	0	HLA-DQA2_CD4	HLA-DQA2 - CD4	MHC-II	Cell-Cell Contact	KEGG: hsa04514
Plasmacytoid DC	Myeloid DC	HLA-DQA2	CD4	0.00703706	0	HLA-DQA2_CD4	HLA-DQA2 - CD4	MHC-II	Cell-Cell Contact	KEGG: hsa04514
B_cells	Plasmacytoid DC	HLA-DQA2	CD4	0.00879263	0	HLA-DQA2_CD4	HLA-DQA2 - CD4	MHC-II	Cell-Cell Contact	KEGG: hsa04514
Cycling	Plasmacytoid DC	HLA-DQA2	CD4	0.00116657	0	HLA-DQA2_CD4	HLA-DQA2 - CD4	MHC-II	Cell-Cell Contact	KEGG: hsa04514
Macrophage	Plasmacytoid DC	HLA-DQA2	CD4	0.00667448	0	HLA-DQA2_CD4	HLA-DQA2 - CD4	MHC-II	Cell-Cell Contact	KEGG: hsa04514
Monocytes	Plasmacytoid DC	HLA-DQA2	CD4	0.00381542	0	HLA-DQA2_CD4	HLA-DQA2 - CD4	MHC-II	Cell-Cell Contact	KEGG: hsa04514
Myeloid DC	Plasmacytoid DC	HLA-DQA2	CD4	0.0118702	0	HLA-DQA2_CD4	HLA-DQA2 - CD4	MHC-II	Cell-Cell Contact	KEGG: hsa04514
Plasmacytoid DC	Plasmacytoid DC	HLA-DQA2	CD4	0.0108293	0	HLA-DQA2_CD4	HLA-DQA2 - CD4	MHC-II	Cell-Cell Contact	KEGG: hsa04514
Macrophage	Macrophage	HLA-DOA	CD4	0.00340096	0	HLA-DOA_CD4	HLA-DOA - CD4	MHC-II	Cell-Cell Contact	KEGG: hsa04514
Myeloid DC	Macrophage	HLA-DOA	CD4	0.0024223	0	HLA-DOA_CD4	HLA-DOA - CD4	MHC-II	Cell-Cell Contact	KEGG: hsa04514
Macrophage	Monocytes	HLA-DOA	CD4	0.00109901	0	HLA-DOA_CD4	HLA-DOA - CD4	MHC-II	Cell-Cell Contact	KEGG: hsa04514
Myeloid DC	Monocytes	HLA-DOA	CD4	0.000782242	0	HLA-DOA_CD4	HLA-DOA - CD4	MHC-II	Cell-Cell Contact	KEGG: hsa04514
Macrophage	Myeloid DC	HLA-DOA	CD4	0.000872856	0	HLA-DOA_CD4	HLA-DOA - CD4	MHC-II	Cell-Cell Contact	KEGG: hsa04514
Myeloid DC	Myeloid DC	HLA-DOA	CD4	0.00062123	0	HLA-DOA_CD4	HLA-DOA - CD4	MHC-II	Cell-Cell Contact	KEGG: hsa04514
Macrophage	Plasmacytoid DC	HLA-DOA	CD4	0.00134775	0	HLA-DOA_CD4	HLA-DOA - CD4	MHC-II	Cell-Cell Contact	KEGG: hsa04514
Myeloid DC	Plasmacytoid DC	HLA-DOA	CD4	0.000959352	0	HLA-DOA_CD4	HLA-DOA - CD4	MHC-II	Cell-Cell Contact	KEGG: hsa04514
Myeloid DC	Macrophage	HLA-DOB	CD4	0.0115936	0	HLA-DOB_CD4	HLA-DOB - CD4	MHC-II	Cell-Cell Contact	KEGG: hsa04514
Myeloid DC	Monocytes	HLA-DOB	CD4	0.00376742	0	HLA-DOB_CD4	HLA-DOB - CD4	MHC-II	Cell-Cell Contact	KEGG: hsa04514
Myeloid DC	Myeloid DC	HLA-DOB	CD4	0.0029938	0	HLA-DOB_CD4	HLA-DOB - CD4	MHC-II	Cell-Cell Contact	KEGG: hsa04514
Myeloid DC	Plasmacytoid DC	HLA-DOB	CD4	0.00461729	0	HLA-DOB_CD4	HLA-DOB - CD4	MHC-II	Cell-Cell Contact	KEGG: hsa04514
aneuploid	Macrophage	HLA-DQB1	CD4	0.00266776	0	HLA-DQB1_CD4	HLA-DQB1 - CD4	MHC-II	Cell-Cell Contact	KEGG: hsa04514
B_cells	Macrophage	HLA-DQB1	CD4	0.0433296	0	HLA-DQB1_CD4	HLA-DQB1 - CD4	MHC-II	Cell-Cell Contact	KEGG: hsa04514
Cycling	Macrophage	HLA-DQB1	CD4	0.0172133	0	HLA-DQB1_CD4	HLA-DQB1 - CD4	MHC-II	Cell-Cell Contact	KEGG: hsa04514
Endothelial	Macrophage	HLA-DQB1	CD4	0.00359748	0	HLA-DQB1_CD4	HLA-DQB1 - CD4	MHC-II	Cell-Cell Contact	KEGG: hsa04514
Macrophage	Macrophage	HLA-DQB1	CD4	0.0460197	0	HLA-DQB1_CD4	HLA-DQB1 - CD4	MHC-II	Cell-Cell Contact	KEGG: hsa04514
Monocytes	Macrophage	HLA-DQB1	CD4	0.0452747	0	HLA-DQB1_CD4	HLA-DQB1 - CD4	MHC-II	Cell-Cell Contact	KEGG: hsa04514
Myeloid DC	Macrophage	HLA-DQB1	CD4	0.0646351	0	HLA-DQB1_CD4	HLA-DQB1 - CD4	MHC-II	Cell-Cell Contact	KEGG: hsa04514
Plasma	Macrophage	HLA-DQB1	CD4	0.0064636	0	HLA-DQB1_CD4	HLA-DQB1 - CD4	MHC-II	Cell-Cell Contact	KEGG: hsa04514
Plasmacytoid DC	Macrophage	HLA-DQB1	CD4	0.0483064	0	HLA-DQB1_CD4	HLA-DQB1 - CD4	MHC-II	Cell-Cell Contact	KEGG: hsa04514
T/NK	Macrophage	HLA-DQB1	CD4	0.00564555	0	HLA-DQB1_CD4	HLA-DQB1 - CD4	MHC-II	Cell-Cell Contact	KEGG: hsa04514
aneuploid	Monocytes	HLA-DQB1	CD4	0.000861653	0	HLA-DQB1_CD4	HLA-DQB1 - CD4	MHC-II	Cell-Cell Contact	KEGG: hsa04514
B_cells	Monocytes	HLA-DQB1	CD4	0.0143922	0	HLA-DQB1_CD4	HLA-DQB1 - CD4	MHC-II	Cell-Cell Contact	KEGG: hsa04514
Cycling	Monocytes	HLA-DQB1	CD4	0.00561511	0	HLA-DQB1_CD4	HLA-DQB1 - CD4	MHC-II	Cell-Cell Contact	KEGG: hsa04514
Endothelial	Monocytes	HLA-DQB1	CD4	0.00116267	0	HLA-DQB1_CD4	HLA-DQB1 - CD4	MHC-II	Cell-Cell Contact	KEGG: hsa04514
Macrophage	Monocytes	HLA-DQB1	CD4	0.0153144	0	HLA-DQB1_CD4	HLA-DQB1 - CD4	MHC-II	Cell-Cell Contact	KEGG: hsa04514
Monocytes	Monocytes	HLA-DQB1	CD4	0.0150587	0	HLA-DQB1_CD4	HLA-DQB1 - CD4	MHC-II	Cell-Cell Contact	KEGG: hsa04514
Myeloid DC	Monocytes	HLA-DQB1	CD4	0.0217931	0	HLA-DQB1_CD4	HLA-DQB1 - CD4	MHC-II	Cell-Cell Contact	KEGG: hsa04514
Plasma	Monocytes	HLA-DQB1	CD4	0.00209305	0	HLA-DQB1_CD4	HLA-DQB1 - CD4	MHC-II	Cell-Cell Contact	KEGG: hsa04514
Plasmacytoid DC	Monocytes	HLA-DQB1	CD4	0.0161012	0	HLA-DQB1_CD4	HLA-DQB1 - CD4	MHC-II	Cell-Cell Contact	KEGG: hsa04514
T/NK	Monocytes	HLA-DQB1	CD4	0.00182713	0	HLA-DQB1_CD4	HLA-DQB1 - CD4	MHC-II	Cell-Cell Contact	KEGG: hsa04514
aneuploid	Myeloid DC	HLA-DQB1	CD4	0.000684307	0.04	HLA-DQB1_CD4	HLA-DQB1 - CD4	MHC-II	Cell-Cell Contact	KEGG: hsa04514
B_cells	Myeloid DC	HLA-DQB1	CD4	0.0114619	0	HLA-DQB1_CD4	HLA-DQB1 - CD4	MHC-II	Cell-Cell Contact	KEGG: hsa04514
Cycling	Myeloid DC	HLA-DQB1	CD4	0.00446377	0	HLA-DQB1_CD4	HLA-DQB1 - CD4	MHC-II	Cell-Cell Contact	KEGG: hsa04514
Endothelial	Myeloid DC	HLA-DQB1	CD4	0.000923428	0.04	HLA-DQB1_CD4	HLA-DQB1 - CD4	MHC-II	Cell-Cell Contact	KEGG: hsa04514
Macrophage	Myeloid DC	HLA-DQB1	CD4	0.0121987	0	HLA-DQB1_CD4	HLA-DQB1 - CD4	MHC-II	Cell-Cell Contact	KEGG: hsa04514
Monocytes	Myeloid DC	HLA-DQB1	CD4	0.0119944	0	HLA-DQB1_CD4	HLA-DQB1 - CD4	MHC-II	Cell-Cell Contact	KEGG: hsa04514
Myeloid DC	Myeloid DC	HLA-DQB1	CD4	0.0173825	0	HLA-DQB1_CD4	HLA-DQB1 - CD4	MHC-II	Cell-Cell Contact	KEGG: hsa04514
Plasma	Myeloid DC	HLA-DQB1	CD4	0.00166268	0.03	HLA-DQB1_CD4	HLA-DQB1 - CD4	MHC-II	Cell-Cell Contact	KEGG: hsa04514
Plasmacytoid DC	Myeloid DC	HLA-DQB1	CD4	0.0128275	0	HLA-DQB1_CD4	HLA-DQB1 - CD4	MHC-II	Cell-Cell Contact	KEGG: hsa04514
T/NK	Myeloid DC	HLA-DQB1	CD4	0.00145136	0.04	HLA-DQB1_CD4	HLA-DQB1 - CD4	MHC-II	Cell-Cell Contact	KEGG: hsa04514
B_cells	Plasmacytoid DC	HLA-DQB1	CD4	0.0175965	0	HLA-DQB1_CD4	HLA-DQB1 - CD4	MHC-II	Cell-Cell Contact	KEGG: hsa04514
Cycling	Plasmacytoid DC	HLA-DQB1	CD4	0.00687891	0	HLA-DQB1_CD4	HLA-DQB1 - CD4	MHC-II	Cell-Cell Contact	KEGG: hsa04514
Macrophage	Plasmacytoid DC	HLA-DQB1	CD4	0.0187202	0	HLA-DQB1_CD4	HLA-DQB1 - CD4	MHC-II	Cell-Cell Contact	KEGG: hsa04514
Monocytes	Plasmacytoid DC	HLA-DQB1	CD4	0.0184086	0	HLA-DQB1_CD4	HLA-DQB1 - CD4	MHC-II	Cell-Cell Contact	KEGG: hsa04514
Myeloid DC	Plasmacytoid DC	HLA-DQB1	CD4	0.0266007	0	HLA-DQB1_CD4	HLA-DQB1 - CD4	MHC-II	Cell-Cell Contact	KEGG: hsa04514
Plasmacytoid DC	Plasmacytoid DC	HLA-DQB1	CD4	0.0196784	0	HLA-DQB1_CD4	HLA-DQB1 - CD4	MHC-II	Cell-Cell Contact	KEGG: hsa04514
aneuploid	Macrophage	HLA-DRA	CD4	0.0245319	0	HLA-DRA_CD4	HLA-DRA - CD4	MHC-II	Cell-Cell Contact	KEGG: hsa04514
B_cells	Macrophage	HLA-DRA	CD4	0.0735634	0	HLA-DRA_CD4	HLA-DRA - CD4	MHC-II	Cell-Cell Contact	KEGG: hsa04514
Cycling	Macrophage	HLA-DRA	CD4	0.0391558	0	HLA-DRA_CD4	HLA-DRA - CD4	MHC-II	Cell-Cell Contact	KEGG: hsa04514
Endothelial	Macrophage	HLA-DRA	CD4	0.0293554	0	HLA-DRA_CD4	HLA-DRA - CD4	MHC-II	Cell-Cell Contact	KEGG: hsa04514
Fibroblasts	Macrophage	HLA-DRA	CD4	0.0172573	0	HLA-DRA_CD4	HLA-DRA - CD4	MHC-II	Cell-Cell Contact	KEGG: hsa04514
Hepatocytes	Macrophage	HLA-DRA	CD4	0.00729881	0	HLA-DRA_CD4	HLA-DRA - CD4	MHC-II	Cell-Cell Contact	KEGG: hsa04514
Macrophage	Macrophage	HLA-DRA	CD4	0.0805755	0	HLA-DRA_CD4	HLA-DRA - CD4	MHC-II	Cell-Cell Contact	KEGG: hsa04514
Mast cells	Macrophage	HLA-DRA	CD4	0.00695108	0	HLA-DRA_CD4	HLA-DRA - CD4	MHC-II	Cell-Cell Contact	KEGG: hsa04514
Monocytes	Macrophage	HLA-DRA	CD4	0.0801388	0	HLA-DRA_CD4	HLA-DRA - CD4	MHC-II	Cell-Cell Contact	KEGG: hsa04514
Myeloid DC	Macrophage	HLA-DRA	CD4	0.0902583	0	HLA-DRA_CD4	HLA-DRA - CD4	MHC-II	Cell-Cell Contact	KEGG: hsa04514
Plasma	Macrophage	HLA-DRA	CD4	0.0190484	0	HLA-DRA_CD4	HLA-DRA - CD4	MHC-II	Cell-Cell Contact	KEGG: hsa04514
Plasmacytoid DC	Macrophage	HLA-DRA	CD4	0.0746432	0	HLA-DRA_CD4	HLA-DRA - CD4	MHC-II	Cell-Cell Contact	KEGG: hsa04514
T/NK	Macrophage	HLA-DRA	CD4	0.0240361	0	HLA-DRA_CD4	HLA-DRA - CD4	MHC-II	Cell-Cell Contact	KEGG: hsa04514
aneuploid	Monocytes	HLA-DRA	CD4	0.00804287	0	HLA-DRA_CD4	HLA-DRA - CD4	MHC-II	Cell-Cell Contact	KEGG: hsa04514
B_cells	Monocytes	HLA-DRA	CD4	0.0249613	0	HLA-DRA_CD4	HLA-DRA - CD4	MHC-II	Cell-Cell Contact	KEGG: hsa04514
Cycling	Monocytes	HLA-DRA	CD4	0.012968	0	HLA-DRA_CD4	HLA-DRA - CD4	MHC-II	Cell-Cell Contact	KEGG: hsa04514
Endothelial	Monocytes	HLA-DRA	CD4	0.00965638	0	HLA-DRA_CD4	HLA-DRA - CD4	MHC-II	Cell-Cell Contact	KEGG: hsa04514
Fibroblasts	Monocytes	HLA-DRA	CD4	0.00562965	0	HLA-DRA_CD4	HLA-DRA - CD4	MHC-II	Cell-Cell Contact	KEGG: hsa04514
Hepatocytes	Monocytes	HLA-DRA	CD4	0.00236486	0	HLA-DRA_CD4	HLA-DRA - CD4	MHC-II	Cell-Cell Contact	KEGG: hsa04514
Macrophage	Monocytes	HLA-DRA	CD4	0.0274781	0	HLA-DRA_CD4	HLA-DRA - CD4	MHC-II	Cell-Cell Contact	KEGG: hsa04514
Mast cells	Monocytes	HLA-DRA	CD4	0.00225166	0	HLA-DRA_CD4	HLA-DRA - CD4	MHC-II	Cell-Cell Contact	KEGG: hsa04514
Monocytes	Monocytes	HLA-DRA	CD4	0.0273206	0	HLA-DRA_CD4	HLA-DRA - CD4	MHC-II	Cell-Cell Contact	KEGG: hsa04514
Myeloid DC	Monocytes	HLA-DRA	CD4	0.0309952	0	HLA-DRA_CD4	HLA-DRA - CD4	MHC-II	Cell-Cell Contact	KEGG: hsa04514
Plasma	Monocytes	HLA-DRA	CD4	0.00622156	0	HLA-DRA_CD4	HLA-DRA - CD4	MHC-II	Cell-Cell Contact	KEGG: hsa04514
Plasmacytoid DC	Monocytes	HLA-DRA	CD4	0.0253472	0	HLA-DRA_CD4	HLA-DRA - CD4	MHC-II	Cell-Cell Contact	KEGG: hsa04514
T/NK	Monocytes	HLA-DRA	CD4	0.00787762	0	HLA-DRA_CD4	HLA-DRA - CD4	MHC-II	Cell-Cell Contact	KEGG: hsa04514
aneuploid	Myeloid DC	HLA-DRA	CD4	0.00639694	0.04	HLA-DRA_CD4	HLA-DRA - CD4	MHC-II	Cell-Cell Contact	KEGG: hsa04514
B_cells	Myeloid DC	HLA-DRA	CD4	0.0199227	0	HLA-DRA_CD4	HLA-DRA - CD4	MHC-II	Cell-Cell Contact	KEGG: hsa04514
Cycling	Myeloid DC	HLA-DRA	CD4	0.0103247	0.01	HLA-DRA_CD4	HLA-DRA - CD4	MHC-II	Cell-Cell Contact	KEGG: hsa04514
Endothelial	Myeloid DC	HLA-DRA	CD4	0.00768281	0.03	HLA-DRA_CD4	HLA-DRA - CD4	MHC-II	Cell-Cell Contact	KEGG: hsa04514
Fibroblasts	Myeloid DC	HLA-DRA	CD4	0.00447535	0.04	HLA-DRA_CD4	HLA-DRA - CD4	MHC-II	Cell-Cell Contact	KEGG: hsa04514
Hepatocytes	Myeloid DC	HLA-DRA	CD4	0.0018787	0.04	HLA-DRA_CD4	HLA-DRA - CD4	MHC-II	Cell-Cell Contact	KEGG: hsa04514
Macrophage	Myeloid DC	HLA-DRA	CD4	0.0219428	0	HLA-DRA_CD4	HLA-DRA - CD4	MHC-II	Cell-Cell Contact	KEGG: hsa04514
Mast cells	Myeloid DC	HLA-DRA	CD4	0.00178873	0.04	HLA-DRA_CD4	HLA-DRA - CD4	MHC-II	Cell-Cell Contact	KEGG: hsa04514
Monocytes	Myeloid DC	HLA-DRA	CD4	0.0218164	0	HLA-DRA_CD4	HLA-DRA - CD4	MHC-II	Cell-Cell Contact	KEGG: hsa04514
Myeloid DC	Myeloid DC	HLA-DRA	CD4	0.0247695	0	HLA-DRA_CD4	HLA-DRA - CD4	MHC-II	Cell-Cell Contact	KEGG: hsa04514
Plasma	Myeloid DC	HLA-DRA	CD4	0.0049465	0.04	HLA-DRA_CD4	HLA-DRA - CD4	MHC-II	Cell-Cell Contact	KEGG: hsa04514
Plasmacytoid DC	Myeloid DC	HLA-DRA	CD4	0.0202323	0	HLA-DRA_CD4	HLA-DRA - CD4	MHC-II	Cell-Cell Contact	KEGG: hsa04514
T/NK	Myeloid DC	HLA-DRA	CD4	0.0062653	0.03	HLA-DRA_CD4	HLA-DRA - CD4	MHC-II	Cell-Cell Contact	KEGG: hsa04514
B_cells	Plasmacytoid DC	HLA-DRA	CD4	0.0304461	0	HLA-DRA_CD4	HLA-DRA - CD4	MHC-II	Cell-Cell Contact	KEGG: hsa04514
Cycling	Plasmacytoid DC	HLA-DRA	CD4	0.0158604	0.01	HLA-DRA_CD4	HLA-DRA - CD4	MHC-II	Cell-Cell Contact	KEGG: hsa04514
Macrophage	Plasmacytoid DC	HLA-DRA	CD4	0.0334968	0	HLA-DRA_CD4	HLA-DRA - CD4	MHC-II	Cell-Cell Contact	KEGG: hsa04514
Monocytes	Plasmacytoid DC	HLA-DRA	CD4	0.0333061	0	HLA-DRA_CD4	HLA-DRA - CD4	MHC-II	Cell-Cell Contact	KEGG: hsa04514
Myeloid DC	Plasmacytoid DC	HLA-DRA	CD4	0.0377545	0	HLA-DRA_CD4	HLA-DRA - CD4	MHC-II	Cell-Cell Contact	KEGG: hsa04514
Plasmacytoid DC	Plasmacytoid DC	HLA-DRA	CD4	0.0309141	0	HLA-DRA_CD4	HLA-DRA - CD4	MHC-II	Cell-Cell Contact	KEGG: hsa04514
aneuploid	Macrophage	HLA-DRB1	CD4	0.00898291	0	HLA-DRB1_CD4	HLA-DRB1 - CD4	MHC-II	Cell-Cell Contact	KEGG: hsa04514
B_cells	Macrophage	HLA-DRB1	CD4	0.0534567	0	HLA-DRB1_CD4	HLA-DRB1 - CD4	MHC-II	Cell-Cell Contact	KEGG: hsa04514
Cycling	Macrophage	HLA-DRB1	CD4	0.0349081	0	HLA-DRB1_CD4	HLA-DRB1 - CD4	MHC-II	Cell-Cell Contact	KEGG: hsa04514
Endothelial	Macrophage	HLA-DRB1	CD4	0.0224559	0	HLA-DRB1_CD4	HLA-DRB1 - CD4	MHC-II	Cell-Cell Contact	KEGG: hsa04514
Fibroblasts	Macrophage	HLA-DRB1	CD4	0.00486568	0	HLA-DRB1_CD4	HLA-DRB1 - CD4	MHC-II	Cell-Cell Contact	KEGG: hsa04514
Hepatocytes	Macrophage	HLA-DRB1	CD4	0.00446597	0	HLA-DRB1_CD4	HLA-DRB1 - CD4	MHC-II	Cell-Cell Contact	KEGG: hsa04514
Macrophage	Macrophage	HLA-DRB1	CD4	0.0640104	0	HLA-DRB1_CD4	HLA-DRB1 - CD4	MHC-II	Cell-Cell Contact	KEGG: hsa04514
Mast cells	Macrophage	HLA-DRB1	CD4	0.00486463	0	HLA-DRB1_CD4	HLA-DRB1 - CD4	MHC-II	Cell-Cell Contact	KEGG: hsa04514
Monocytes	Macrophage	HLA-DRB1	CD4	0.0633816	0	HLA-DRB1_CD4	HLA-DRB1 - CD4	MHC-II	Cell-Cell Contact	KEGG: hsa04514
Myeloid DC	Macrophage	HLA-DRB1	CD4	0.0752318	0	HLA-DRB1_CD4	HLA-DRB1 - CD4	MHC-II	Cell-Cell Contact	KEGG: hsa04514
Plasma	Macrophage	HLA-DRB1	CD4	0.0153961	0	HLA-DRB1_CD4	HLA-DRB1 - CD4	MHC-II	Cell-Cell Contact	KEGG: hsa04514
Plasmacytoid DC	Macrophage	HLA-DRB1	CD4	0.0585161	0	HLA-DRB1_CD4	HLA-DRB1 - CD4	MHC-II	Cell-Cell Contact	KEGG: hsa04514
T/NK	Macrophage	HLA-DRB1	CD4	0.0230558	0	HLA-DRB1_CD4	HLA-DRB1 - CD4	MHC-II	Cell-Cell Contact	KEGG: hsa04514
aneuploid	Monocytes	HLA-DRB1	CD4	0.00291386	0	HLA-DRB1_CD4	HLA-DRB1 - CD4	MHC-II	Cell-Cell Contact	KEGG: hsa04514
B_cells	Monocytes	HLA-DRB1	CD4	0.0178824	0	HLA-DRB1_CD4	HLA-DRB1 - CD4	MHC-II	Cell-Cell Contact	KEGG: hsa04514
Cycling	Monocytes	HLA-DRB1	CD4	0.0115272	0	HLA-DRB1_CD4	HLA-DRB1 - CD4	MHC-II	Cell-Cell Contact	KEGG: hsa04514
Endothelial	Monocytes	HLA-DRB1	CD4	0.00735171	0	HLA-DRB1_CD4	HLA-DRB1 - CD4	MHC-II	Cell-Cell Contact	KEGG: hsa04514
Fibroblasts	Monocytes	HLA-DRB1	CD4	0.0015739	0	HLA-DRB1_CD4	HLA-DRB1 - CD4	MHC-II	Cell-Cell Contact	KEGG: hsa04514
Hepatocytes	Monocytes	HLA-DRB1	CD4	0.00144421	0	HLA-DRB1_CD4	HLA-DRB1 - CD4	MHC-II	Cell-Cell Contact	KEGG: hsa04514
Macrophage	Monocytes	HLA-DRB1	CD4	0.0215729	0	HLA-DRB1_CD4	HLA-DRB1 - CD4	MHC-II	Cell-Cell Contact	KEGG: hsa04514
Mast cells	Monocytes	HLA-DRB1	CD4	0.00157356	0	HLA-DRB1_CD4	HLA-DRB1 - CD4	MHC-II	Cell-Cell Contact	KEGG: hsa04514
Monocytes	Monocytes	HLA-DRB1	CD4	0.0213514	0	HLA-DRB1_CD4	HLA-DRB1 - CD4	MHC-II	Cell-Cell Contact	KEGG: hsa04514
Myeloid DC	Monocytes	HLA-DRB1	CD4	0.0255579	0	HLA-DRB1_CD4	HLA-DRB1 - CD4	MHC-II	Cell-Cell Contact	KEGG: hsa04514
Plasma	Monocytes	HLA-DRB1	CD4	0.00501609	0	HLA-DRB1_CD4	HLA-DRB1 - CD4	MHC-II	Cell-Cell Contact	KEGG: hsa04514
Plasmacytoid DC	Monocytes	HLA-DRB1	CD4	0.0196447	0	HLA-DRB1_CD4	HLA-DRB1 - CD4	MHC-II	Cell-Cell Contact	KEGG: hsa04514
T/NK	Monocytes	HLA-DRB1	CD4	0.00755123	0	HLA-DRB1_CD4	HLA-DRB1 - CD4	MHC-II	Cell-Cell Contact	KEGG: hsa04514
aneuploid	Myeloid DC	HLA-DRB1	CD4	0.0023151	0.04	HLA-DRB1_CD4	HLA-DRB1 - CD4	MHC-II	Cell-Cell Contact	KEGG: hsa04514
B_cells	Myeloid DC	HLA-DRB1	CD4	0.0142518	0	HLA-DRB1_CD4	HLA-DRB1 - CD4	MHC-II	Cell-Cell Contact	KEGG: hsa04514
Cycling	Myeloid DC	HLA-DRB1	CD4	0.00917478	0	HLA-DRB1_CD4	HLA-DRB1 - CD4	MHC-II	Cell-Cell Contact	KEGG: hsa04514
Endothelial	Myeloid DC	HLA-DRB1	CD4	0.00584639	0.03	HLA-DRB1_CD4	HLA-DRB1 - CD4	MHC-II	Cell-Cell Contact	KEGG: hsa04514
Fibroblasts	Myeloid DC	HLA-DRB1	CD4	0.00125014	0.04	HLA-DRB1_CD4	HLA-DRB1 - CD4	MHC-II	Cell-Cell Contact	KEGG: hsa04514
Hepatocytes	Myeloid DC	HLA-DRB1	CD4	0.0011471	0.04	HLA-DRB1_CD4	HLA-DRB1 - CD4	MHC-II	Cell-Cell Contact	KEGG: hsa04514
Macrophage	Myeloid DC	HLA-DRB1	CD4	0.0172061	0	HLA-DRB1_CD4	HLA-DRB1 - CD4	MHC-II	Cell-Cell Contact	KEGG: hsa04514
Mast cells	Myeloid DC	HLA-DRB1	CD4	0.00124987	0.04	HLA-DRB1_CD4	HLA-DRB1 - CD4	MHC-II	Cell-Cell Contact	KEGG: hsa04514
Monocytes	Myeloid DC	HLA-DRB1	CD4	0.0170288	0	HLA-DRB1_CD4	HLA-DRB1 - CD4	MHC-II	Cell-Cell Contact	KEGG: hsa04514
Myeloid DC	Myeloid DC	HLA-DRB1	CD4	0.0204013	0	HLA-DRB1_CD4	HLA-DRB1 - CD4	MHC-II	Cell-Cell Contact	KEGG: hsa04514
Plasma	Myeloid DC	HLA-DRB1	CD4	0.00398709	0.04	HLA-DRB1_CD4	HLA-DRB1 - CD4	MHC-II	Cell-Cell Contact	KEGG: hsa04514
Plasmacytoid DC	Myeloid DC	HLA-DRB1	CD4	0.015662	0	HLA-DRB1_CD4	HLA-DRB1 - CD4	MHC-II	Cell-Cell Contact	KEGG: hsa04514
T/NK	Myeloid DC	HLA-DRB1	CD4	0.0060053	0.03	HLA-DRB1_CD4	HLA-DRB1 - CD4	MHC-II	Cell-Cell Contact	KEGG: hsa04514
B_cells	Plasmacytoid DC	HLA-DRB1	CD4	0.0218465	0	HLA-DRB1_CD4	HLA-DRB1 - CD4	MHC-II	Cell-Cell Contact	KEGG: hsa04514
Cycling	Plasmacytoid DC	HLA-DRB1	CD4	0.0141027	0	HLA-DRB1_CD4	HLA-DRB1 - CD4	MHC-II	Cell-Cell Contact	KEGG: hsa04514
Macrophage	Plasmacytoid DC	HLA-DRB1	CD4	0.0263332	0	HLA-DRB1_CD4	HLA-DRB1 - CD4	MHC-II	Cell-Cell Contact	KEGG: hsa04514
Monocytes	Plasmacytoid DC	HLA-DRB1	CD4	0.0260642	0	HLA-DRB1_CD4	HLA-DRB1 - CD4	MHC-II	Cell-Cell Contact	KEGG: hsa04514
Myeloid DC	Plasmacytoid DC	HLA-DRB1	CD4	0.0311695	0	HLA-DRB1_CD4	HLA-DRB1 - CD4	MHC-II	Cell-Cell Contact	KEGG: hsa04514
Plasmacytoid DC	Plasmacytoid DC	HLA-DRB1	CD4	0.02399	0	HLA-DRB1_CD4	HLA-DRB1 - CD4	MHC-II	Cell-Cell Contact	KEGG: hsa04514
Cycling	Macrophage	HLA-DRB5	CD4	0.00538269	0	HLA-DRB5_CD4	HLA-DRB5 - CD4	MHC-II	Cell-Cell Contact	KEGG: hsa04514
Endothelial	Macrophage	HLA-DRB5	CD4	0.00349876	0	HLA-DRB5_CD4	HLA-DRB5 - CD4	MHC-II	Cell-Cell Contact	KEGG: hsa04514
Macrophage	Macrophage	HLA-DRB5	CD4	0.0249464	0	HLA-DRB5_CD4	HLA-DRB5 - CD4	MHC-II	Cell-Cell Contact	KEGG: hsa04514
Monocytes	Macrophage	HLA-DRB5	CD4	0.0208252	0	HLA-DRB5_CD4	HLA-DRB5 - CD4	MHC-II	Cell-Cell Contact	KEGG: hsa04514
Myeloid DC	Macrophage	HLA-DRB5	CD4	0.0199221	0	HLA-DRB5_CD4	HLA-DRB5 - CD4	MHC-II	Cell-Cell Contact	KEGG: hsa04514
Cycling	Monocytes	HLA-DRB5	CD4	0.00174175	0	HLA-DRB5_CD4	HLA-DRB5 - CD4	MHC-II	Cell-Cell Contact	KEGG: hsa04514
Endothelial	Monocytes	HLA-DRB5	CD4	0.00113069	0	HLA-DRB5_CD4	HLA-DRB5 - CD4	MHC-II	Cell-Cell Contact	KEGG: hsa04514
Macrophage	Monocytes	HLA-DRB5	CD4	0.00818111	0	HLA-DRB5_CD4	HLA-DRB5 - CD4	MHC-II	Cell-Cell Contact	KEGG: hsa04514
Monocytes	Monocytes	HLA-DRB5	CD4	0.00681022	0	HLA-DRB5_CD4	HLA-DRB5 - CD4	MHC-II	Cell-Cell Contact	KEGG: hsa04514
Myeloid DC	Monocytes	HLA-DRB5	CD4	0.00651085	0	HLA-DRB5_CD4	HLA-DRB5 - CD4	MHC-II	Cell-Cell Contact	KEGG: hsa04514
Cycling	Myeloid DC	HLA-DRB5	CD4	0.00138351	0	HLA-DRB5_CD4	HLA-DRB5 - CD4	MHC-II	Cell-Cell Contact	KEGG: hsa04514
Endothelial	Myeloid DC	HLA-DRB5	CD4	0.000898022	0.03	HLA-DRB5_CD4	HLA-DRB5 - CD4	MHC-II	Cell-Cell Contact	KEGG: hsa04514
Macrophage	Myeloid DC	HLA-DRB5	CD4	0.00650708	0	HLA-DRB5_CD4	HLA-DRB5 - CD4	MHC-II	Cell-Cell Contact	KEGG: hsa04514
Monocytes	Myeloid DC	HLA-DRB5	CD4	0.00541517	0	HLA-DRB5_CD4	HLA-DRB5 - CD4	MHC-II	Cell-Cell Contact	KEGG: hsa04514
Myeloid DC	Myeloid DC	HLA-DRB5	CD4	0.00517681	0	HLA-DRB5_CD4	HLA-DRB5 - CD4	MHC-II	Cell-Cell Contact	KEGG: hsa04514
Cycling	Plasmacytoid DC	HLA-DRB5	CD4	0.00213564	0.01	HLA-DRB5_CD4	HLA-DRB5 - CD4	MHC-II	Cell-Cell Contact	KEGG: hsa04514
Macrophage	Plasmacytoid DC	HLA-DRB5	CD4	0.0100166	0	HLA-DRB5_CD4	HLA-DRB5 - CD4	MHC-II	Cell-Cell Contact	KEGG: hsa04514
Monocytes	Plasmacytoid DC	HLA-DRB5	CD4	0.00834075	0	HLA-DRB5_CD4	HLA-DRB5 - CD4	MHC-II	Cell-Cell Contact	KEGG: hsa04514
Myeloid DC	Plasmacytoid DC	HLA-DRB5	CD4	0.00797464	0	HLA-DRB5_CD4	HLA-DRB5 - CD4	MHC-II	Cell-Cell Contact	KEGG: hsa04514
Endothelial	Endothelial	MPZL1	MPZL1	0.000495368	0	MPZL1_MPZL1	MPZL1 - MPZL1	MPZ	Cell-Cell Contact	KEGG: hsa04514
Endothelial	Fibroblasts	DLL4	NOTCH3	0.00659764	0	DLL4_NOTCH3	DLL4 - NOTCH3	NOTCH	Cell-Cell Contact	PMID: 22353464
Endothelial	Endothelial	DLL4	NOTCH4	0.00670778	0	DLL4_NOTCH4	DLL4 - NOTCH4	NOTCH	Cell-Cell Contact	PMID: 22353464
Endothelial	Fibroblasts	JAG1	NOTCH3	0.00691337	0	JAG1_NOTCH3	JAG1 - NOTCH3	NOTCH	Cell-Cell Contact	PMID: 22353464
Fibroblasts	Fibroblasts	JAG1	NOTCH3	0.00691694	0	JAG1_NOTCH3	JAG1 - NOTCH3	NOTCH	Cell-Cell Contact	PMID: 22353464
Endothelial	Endothelial	JAG1	NOTCH4	0.00702874	0	JAG1_NOTCH4	JAG1 - NOTCH4	NOTCH	Cell-Cell Contact	PMID: 22353464
Fibroblasts	Endothelial	JAG1	NOTCH4	0.00703237	0	JAG1_NOTCH4	JAG1 - NOTCH4	NOTCH	Cell-Cell Contact	PMID: 22353464
Endothelial	Endothelial	PECAM1	PECAM1	0.0544423	0	PECAM1_PECAM1	PECAM1 - PECAM1	PECAM1	Cell-Cell Contact	KEGG: hsa04514
Plasma	Endothelial	PECAM1	PECAM1	0.00500433	0	PECAM1_PECAM1	PECAM1 - PECAM1	PECAM1	Cell-Cell Contact	KEGG: hsa04514
Endothelial	Plasma	PECAM1	PECAM1	0.00500433	0	PECAM1_PECAM1	PECAM1 - PECAM1	PECAM1	Cell-Cell Contact	KEGG: hsa04514
Plasma	Plasma	PECAM1	PECAM1	0.000439148	0	PECAM1_PECAM1	PECAM1 - PECAM1	PECAM1	Cell-Cell Contact	KEGG: hsa04514
Endothelial	Endothelial	PTPRM	PTPRM	0.00155813	0	PTPRM_PTPRM	PTPRM - PTPRM	PTPRM	Cell-Cell Contact	KEGG: hsa04514
B_cells	Endothelial	SELL	CD34	0.0103129	0	SELL_CD34	SELL - CD34	SELL	Cell-Cell Contact	PMID: 7692600; PMID: 8977216
Myeloid DC	Endothelial	SELL	CD34	0.0054303	0	SELL_CD34	SELL - CD34	SELL	Cell-Cell Contact	PMID: 7692600; PMID: 8977216
Plasmacytoid DC	Endothelial	SELL	CD34	0.0268944	0	SELL_CD34	SELL - CD34	SELL	Cell-Cell Contact	PMID: 7692600; PMID: 8977216
B_cells	Endothelial	SELL	PODXL	0.00901845	0	SELL_PODXL	SELL - PODXL	SELL	Cell-Cell Contact	PMID: 22814396
Myeloid DC	Endothelial	SELL	PODXL	0.00474575	0	SELL_PODXL	SELL - PODXL	SELL	Cell-Cell Contact	PMID: 22814396
Plasmacytoid DC	Endothelial	SELL	PODXL	0.0235682	0	SELL_PODXL	SELL - PODXL	SELL	Cell-Cell Contact	PMID: 22814396
Myeloid DC	B_cells	SELPLG	SELL	0.00187625	0	SELPLG_SELL	SELPLG - SELL	SELPLG	Cell-Cell Contact	PMC2431087; PMID: 8892633,PMID: 8896607
Plasma	B_cells	SELPLG	SELL	0.000904819	0	SELPLG_SELL	SELPLG - SELL	SELPLG	Cell-Cell Contact	PMC2431087; PMID: 8892633,PMID: 8896607
Myeloid DC	Myeloid DC	SELPLG	SELL	0.000983973	0	SELPLG_SELL	SELPLG - SELL	SELPLG	Cell-Cell Contact	PMC2431087; PMID: 8892633,PMID: 8896607
Plasma	Myeloid DC	SELPLG	SELL	0.000474301	0	SELPLG_SELL	SELPLG - SELL	SELPLG	Cell-Cell Contact	PMC2431087; PMID: 8892633,PMID: 8896607
Myeloid DC	Plasmacytoid DC	SELPLG	SELL	0.00496094	0	SELPLG_SELL	SELPLG - SELL	SELPLG	Cell-Cell Contact	PMC2431087; PMID: 8892633,PMID: 8896607
Plasma	Plasmacytoid DC	SELPLG	SELL	0.00239625	0	SELPLG_SELL	SELPLG - SELL	SELPLG	Cell-Cell Contact	PMC2431087; PMID: 8892633,PMID: 8896607
Plasmacytoid DC	Endothelial	SEMA7A	ITGB1_ITGA1	0.00522418	0	SEMA7A_ITGB1_ITGA1	SEMA7A - (ITGB1+ITGA1)	SEMA7	Cell-Cell Contact	PMID: 22325954
Plasmacytoid DC	Fibroblasts	SEMA7A	ITGB1_ITGA1	0.0127101	0	SEMA7A_ITGB1_ITGA1	SEMA7A - (ITGB1+ITGA1)	SEMA7	Cell-Cell Contact	PMID: 22325954
Endothelial	Macrophage	THY1	ITGAX_ITGB2	0.00411032	0	THY1_ITGAX_ITGB2	THY1 - (ITGAX+ITGB2)	THY1	Cell-Cell Contact	PMID: 15850796
Fibroblasts	Macrophage	THY1	ITGAX_ITGB2	0.0211722	0	THY1_ITGAX_ITGB2	THY1 - (ITGAX+ITGB2)	THY1	Cell-Cell Contact	PMID: 15850796
Endothelial	Monocytes	THY1	ITGAX_ITGB2	0.00449149	0	THY1_ITGAX_ITGB2	THY1 - (ITGAX+ITGB2)	THY1	Cell-Cell Contact	PMID: 15850796
Fibroblasts	Monocytes	THY1	ITGAX_ITGB2	0.0230989	0	THY1_ITGAX_ITGB2	THY1 - (ITGAX+ITGB2)	THY1	Cell-Cell Contact	PMID: 15850796
Myeloid DC	Macrophage	ITGA4_ITGB1	VCAM1	0.00262242	0	ITGA4_ITGB1_VCAM1	VCAM1 - (ITGA4+ITGB1)	VCAM	Cell-Cell Contact	KEGG: hsa04514
Myeloid DC	Macrophage	ITGA4_ITGB7	VCAM1	0.00152338	0	ITGA4_ITGB7_VCAM1	VCAM1 - (ITGA4+ITGB7)	VCAM	Cell-Cell Contact	KEGG: hsa04514
