# Supplementary material for: Characterizing ligand-receptor interactions and unveiling the pro-tumorigenic role of CCL16-CCR1 axis in the microenvironment of hepatocellular carcinoma
Source: Front Immunol. 2024 Jan 11;14:1299953. doi: 10.3389/fimmu.2023.1299953 (PMC10808667; doi:10.3389/fimmu.2023.1299953)
Supplement: Supplementary file 2 — The differential expression genes and functional enrichment results among the three molecular subtypes. [file DataSheet_2.xlsx]

## Sheet: c1vsno_c1
	logFC	AveExpr	t	P.Value	adj.P.Val	B
HLA-DQB1	-1.79905	3.10244	-16.6799	6.14334e-47	5.98238e-43	95.9451
CXCR4	-1.51394	3.29851	-16.4629	4.86039e-46	2.36652e-42	93.8995
ARHGDIB	-1.15789	4.56803	-16.3001	2.28709e-45	7.42391e-42	92.3678
LAPTM5	-1.45958	4.27541	-15.8586	1.50743e-43	3.66985e-40	88.2255
RGS10	-1.28171	2.29132	-15.3996	1.147e-41	2.23389e-38	83.9411
FERMT3	-1.11632	2.23937	-15.307	2.73989e-41	4.44684e-38	83.0799
GLIPR2	-1.02166	1.60025	-15.2699	3.88332e-41	5.40225e-38	82.735
HAPLN3	-0.842117	0.774156	-15.0822	2.25767e-40	2.74815e-37	80.9941
COTL1	-1.2583	2.50905	-15.0474	3.12828e-40	3.3848e-37	80.6715
IL18BP	-0.919989	1.64877	-15.0002	4.86447e-40	4.73702e-37	80.2349
GPSM3	-1.11058	2.54949	-14.8465	2.04655e-39	1.81176e-36	78.814
CD37	-0.9655	1.36768	-14.7865	3.58161e-39	2.90647e-36	78.2605
FMNL1	-0.877699	1.17358	-14.6861	9.12543e-39	6.36956e-36	77.3355
SLAMF8	-1.11444	1.35378	-14.6857	9.1573e-39	6.36956e-36	77.3321
SELPLG	-1.1377	2.02566	-14.647	1.31282e-38	8.52286e-36	76.9759
HLA-DQA1	-1.46839	2.43775	-14.5882	2.2663e-38	1.33342e-35	76.4359
PLEKHO2	-0.933782	2.51494	-14.5854	2.32781e-38	1.33342e-35	76.4095
PLEKHO1	-1.00748	1.97456	-14.5731	2.60878e-38	1.41135e-35	76.2968
RAC2	-1.38269	2.48614	-14.5061	4.85882e-38	2.49028e-35	75.6817
HLA-DMB	-1.2328	2.03957	-14.4368	9.23953e-38	4.49873e-35	75.0462
CORO1A	-1.26881	2.21854	-14.4312	9.72853e-38	4.51126e-35	74.9952
VIM	-1.20527	5.23659	-14.4132	1.14913e-37	5.08647e-35	74.8305
HLA-DPB1	-1.55238	5.00731	-14.3896	1.4304e-37	6.05617e-35	74.614
JAK3	-0.836861	0.913951	-14.3774	1.60133e-37	6.49738e-35	74.5023
RASAL3	-0.742877	1.1072	-14.2116	7.40755e-37	2.88539e-34	72.9877
ABI3	-0.828167	1.85727	-13.9997	5.21463e-36	1.95308e-33	71.0579
RNASE6	-1.18357	2.37484	-13.9257	1.02783e-35	3.70703e-33	70.387
MICAL1	-0.953156	1.39252	-13.8811	1.5479e-35	5.38337e-33	69.9821
LGALS9	-1.17373	2.25878	-13.8702	1.7094e-35	5.74005e-33	69.884
LBH	-1.10871	2.37253	-13.8566	1.93769e-35	6.28974e-33	69.76
CD52	-1.50149	2.98509	-13.8314	2.43976e-35	7.664e-33	69.5322
IL2RG	-1.53506	2.34899	-13.7824	3.81934e-35	1.16227e-32	69.0891
SPOCK2	-0.948885	1.5323	-13.7064	7.64304e-35	2.25539e-32	68.4032
TMSB4X	-1.20813	7.87851	-13.6826	9.50433e-35	2.72215e-32	68.1877
CD53	-1.29827	2.68094	-13.6562	1.20852e-34	3.36245e-32	67.9502
EVI2A	-0.782756	1.07424	-13.6473	1.31143e-34	3.54741e-32	67.8694
S100A4	-1.54491	3.7078	-13.6234	1.6302e-34	4.29051e-32	67.6542
CD2	-1.32061	1.86626	-13.616	1.7438e-34	4.46872e-32	67.5876
SH2D2A	-0.817361	0.923935	-13.5936	2.13812e-34	5.33872e-32	67.3861
DOK1	-0.680003	1.11218	-13.5831	2.35125e-34	5.72411e-32	67.2921
FMNL3	-0.59932	0.960236	-13.568	2.69863e-34	6.40956e-32	67.1559
TMEM173	-0.925906	1.95754	-13.5524	3.10994e-34	7.21061e-32	67.0156
HLA-DRB1	-1.68602	6.6905	-13.489	5.53533e-34	1.25356e-31	66.4456
TUBA1A	-1.10668	2.74703	-13.4568	7.41378e-34	1.6408e-31	66.1567
SASH3	-1.01375	1.60407	-13.4302	9.43431e-34	2.04158e-31	65.9185
ITGB2	-1.20131	2.48137	-13.3886	1.37591e-33	2.91274e-31	65.5454
LSP1	-1.12031	2.08363	-13.3328	2.28006e-33	4.72409e-31	65.0461
PLAU	-1.0058	1.65295	-13.3035	2.97101e-33	6.02744e-31	64.7844
MTHFD2	-0.728812	0.926441	-13.2688	4.06439e-33	8.07736e-31	64.4746
HCLS1	-1.00108	2.32259	-13.2446	5.05434e-33	9.84384e-31	64.2591
UCP2	-1.20401	2.89415	-13.2287	5.83492e-33	1.11413e-30	64.1172
WIPF1	-0.851749	1.44311	-13.2262	5.96761e-33	1.11755e-30	64.0949
GMIP	-0.766666	1.64078	-13.2066	7.12291e-33	1.30873e-30	63.92
SPI1	-1.09829	2.48413	-13.1909	8.20903e-33	1.48036e-30	63.7797
APOBEC3C	-1.10387	1.73178	-13.1842	8.71543e-33	1.54311e-30	63.7205
HLA-DRA	-1.66374	7.25349	-13.177	9.29731e-33	1.61674e-30	63.6566
GNA15	-0.665865	0.899288	-13.123	1.51293e-32	2.58472e-30	63.1753
SLC7A7	-0.904556	1.33602	-13.0902	2.03155e-32	3.4109e-30	62.884
NCF4	-0.955858	1.76384	-13.0866	2.09743e-32	3.46183e-30	62.8524
TMSB10	-1.6841	9.13762	-13.0804	2.2174e-32	3.59884e-30	62.7974
CD48	-0.960063	1.37129	-13.0344	3.35391e-32	5.35415e-30	62.3884
C1orf54	-0.714891	2.01927	-13.0222	3.73877e-32	5.87228e-30	62.281
RAB31	-0.929309	1.56432	-13.0187	3.86008e-32	5.96658e-30	62.2495
LTB	-1.55858	2.27508	-13.0083	4.23539e-32	6.4444e-30	62.1578
RGS1	-1.45186	1.94704	-13.0061	4.32225e-32	6.47539e-30	62.1377
HLA-DPA1	-1.54245	3.76974	-13.0002	4.55464e-32	6.72017e-30	62.0859
PARVG	-0.570253	0.736043	-12.9549	6.83778e-32	9.93826e-30	61.6843
CD3E	-1.16296	1.64011	-12.9503	7.12676e-32	1.02059e-29	61.6434
ADGRE5	-1.16706	2.5576	-12.868	1.48772e-31	2.09963e-29	60.9159
ITGAX	-0.798946	1.24368	-12.8258	2.16814e-31	3.0162e-29	60.5437
PTPN7	-0.655551	0.685285	-12.8057	2.59347e-31	3.55708e-29	60.3667
PILRA	-0.712198	1.3103	-12.7903	2.97387e-31	4.02216e-29	60.2314
MMP9	-1.78538	2.02235	-12.7665	3.67597e-31	4.90365e-29	60.0219
S100A11	-1.65069	5.78247	-12.7648	3.73237e-31	4.9116e-29	60.0068
HLA-DOA	-1.1066	1.56642	-12.7573	3.99125e-31	5.18224e-29	59.9406
ARHGAP9	-0.695302	0.899649	-12.7401	4.65056e-31	5.95884e-29	59.7895
ATP2A3	-0.860829	1.24582	-12.7297	5.10263e-31	6.45317e-29	59.6978
CD86	-0.766807	1.12214	-12.7256	5.29105e-31	6.60567e-29	59.662
DUSP2	-0.992991	1.31046	-12.7206	5.53453e-31	6.7505e-29	59.6175
MILR1	-0.587037	0.791598	-12.7203	5.54569e-31	6.7505e-29	59.6155
HCK	-0.968031	1.69951	-12.7145	5.84289e-31	7.02445e-29	59.5639
LCP2	-0.771929	1.28817	-12.6859	7.53001e-31	8.94235e-29	59.3132
LY86	-0.904168	1.59353	-12.6724	8.48992e-31	9.94407e-29	59.1946
SYK	-0.83855	1.13716	-12.6709	8.60577e-31	9.94407e-29	59.1812
ALOX5AP	-1.03439	1.3252	-12.6699	8.67987e-31	9.94407e-29	59.1728
FGD3	-0.679502	0.82032	-12.6574	9.70051e-31	1.09841e-28	59.0629
CD300LF	-0.57829	0.671305	-12.6289	1.249e-30	1.39801e-28	58.8131
DEF6	-0.90191	1.55316	-12.5914	1.74257e-30	1.92831e-28	58.484
LCK	-0.867565	1.07424	-12.5882	1.7925e-30	1.96127e-28	58.4561
CD6	-0.677197	0.710663	-12.5787	1.94834e-30	2.10811e-28	58.3737
TPM4	-1.17855	3.82217	-12.5772	1.97446e-30	2.11289e-28	58.3605
GMFG	-0.919539	2.97302	-12.5678	2.14742e-30	2.273e-28	58.2775
METRNL	-1.19914	2.09822	-12.5654	2.1925e-30	2.29576e-28	58.257
CYTH4	-0.709998	1.13515	-12.5319	2.9496e-30	3.05566e-28	57.9639
CD74	-1.49438	8.02991	-12.482	4.58309e-30	4.69791e-28	57.5284
WAS	-0.80885	1.90519	-12.4527	5.93505e-30	6.02037e-28	57.2729
CD5	-0.732399	0.794423	-12.446	6.29882e-30	6.3235e-28	57.2142
IFI16	-1.07623	2.15038	-12.4437	6.42392e-30	6.38328e-28	57.1947
FHOD1	-0.672354	1.25895	-12.3947	9.89365e-30	9.73175e-28	56.768
SYT11	-0.557286	0.840076	-12.3865	1.06333e-29	1.03547e-27	56.6967
ABR	-0.779066	1.03733	-12.3851	1.07668e-29	1.03561e-27	56.6844
SEL1L3	-1.37903	1.85474	-12.3843	1.08474e-29	1.03561e-27	56.677
GYPC	-0.943216	2.25158	-12.3484	1.48764e-29	1.40647e-27	56.3649
RUNX3	-0.710858	0.947911	-12.3347	1.67704e-29	1.57029e-27	56.2465
VAV1	-0.693116	0.948909	-12.3123	2.04164e-29	1.89348e-27	56.0521
TMC8	-0.756225	1.12147	-12.3066	2.14758e-29	1.97294e-27	56.0022
TYROBP	-1.24377	4.77702	-12.3	2.27535e-29	2.07078e-27	55.9451
COL1A2	-1.77201	3.58276	-12.2837	2.62622e-29	2.36797e-27	55.8034
ARHGAP30	-0.816911	1.48873	-12.2619	3.17943e-29	2.84048e-27	55.6145
PKM	-1.64366	3.49423	-12.2571	3.31428e-29	2.93404e-27	55.5734
MYO1F	-0.652252	1.22838	-12.2533	3.42658e-29	3.00613e-27	55.5405
CTHRC1	-1.52888	1.50432	-12.2518	3.47266e-29	3.01935e-27	55.5273
S100A6	-1.82879	5.27781	-12.2485	3.57404e-29	3.08e-27	55.4989
CD3D	-1.32154	1.949	-12.2386	3.8969e-29	3.32878e-27	55.4134
LST1	-0.919303	1.84634	-12.2345	4.04085e-29	3.42172e-27	55.3776
THEMIS2	-0.871739	1.51264	-12.2273	4.30239e-29	3.61178e-27	55.3156
THY1	-1.25458	2.74428	-12.2166	4.7247e-29	3.9324e-27	55.2231
CCR5	-0.713102	0.797156	-12.2086	5.06937e-29	4.18352e-27	55.1536
EVI2B	-0.941645	1.63976	-12.2022	5.36074e-29	4.3868e-27	55.0983
TNFSF13B	-0.750195	1.05143	-12.1543	8.14746e-29	6.61166e-27	54.6848
PPP1R18	-1.00889	2.99524	-12.1521	8.30533e-29	6.68408e-27	54.6658
FXYD5	-1.09341	3.03955	-12.1203	1.09651e-28	8.75231e-27	54.3913
APOBR	-0.616031	1.26901	-12.1167	1.13151e-28	8.91742e-27	54.3603
SLA	-0.710301	0.952751	-12.1163	1.13551e-28	8.91742e-27	54.3568
AOAH	-0.766627	1.15763	-12.1125	1.17324e-28	9.14001e-27	54.3245
MAP4K1	-0.68098	0.920084	-12.1002	1.30638e-28	1.00964e-26	54.2183
EMILIN2	-0.714832	0.886058	-12.0954	1.36285e-28	1.045e-26	54.1765
COL1A1	-2.02757	4.2525	-12.0923	1.39961e-28	1.0648e-26	54.1502
CYBA	-1.63149	3.39621	-12.0855	1.48553e-28	1.1214e-26	54.0914
PTAFR	-0.789169	1.02675	-12.045	2.11332e-28	1.57477e-26	53.7431
INPP5D	-0.637989	1.13307	-12.0447	2.11845e-28	1.57477e-26	53.7407
HDAC7	-0.793136	1.76316	-12.0348	2.31008e-28	1.70421e-26	53.6552
EMP3	-1.09786	2.66641	-12.0218	2.58497e-28	1.89267e-26	53.5441
HLA-DMA	-1.41509	3.9388	-12.0162	2.7146e-28	1.97274e-26	53.4958
CYTIP	-0.786045	1.01593	-12.0051	2.9908e-28	2.15737e-26	53.4001
RCSD1	-0.620272	1.01634	-11.9441	5.07784e-28	3.63588e-26	52.8771
C3AR1	-0.888292	1.67367	-11.9082	6.92821e-28	4.92459e-26	52.5702
HAVCR2	-0.85684	1.24376	-11.8875	8.28738e-28	5.84801e-26	52.3933
PMP22	-1.01364	2.01115	-11.8749	9.24363e-28	6.47586e-26	52.2854
KCTD12	-0.93783	1.91627	-11.8692	9.7112e-28	6.73603e-26	52.2367
PIK3CD	-0.686713	0.969332	-11.8687	9.75335e-28	6.73603e-26	52.2324
NCKAP1L	-0.692081	0.995163	-11.8649	1.00784e-27	6.91149e-26	52.2
RASSF2	-0.712959	1.13381	-11.8608	1.04383e-27	7.10829e-26	52.1653
IGSF6	-0.84069	1.6516	-11.8593	1.05743e-27	7.1509e-26	52.1526
GPR183	-0.988657	1.45915	-11.8508	1.13794e-27	7.64225e-26	52.0801
PLAUR	-0.872191	1.12136	-11.8479	1.16726e-27	7.78545e-26	52.055
SRGN	-1.21855	4.40014	-11.8345	1.31038e-27	8.68058e-26	51.9407
PLCB2	-0.595886	0.958361	-11.8313	1.34723e-27	8.86441e-26	51.9133
ARL4C	-1.13462	2.30923	-11.8296	1.3673e-27	8.9361e-26	51.8987
TNFAIP8L2	-0.827192	1.60036	-11.8175	1.51721e-27	9.84971e-26	51.796
ARHGAP25	-0.59809	1.13996	-11.8129	1.57975e-27	1.01878e-25	51.7561
LAIR1	-0.761463	1.04416	-11.7842	2.02331e-27	1.29625e-25	51.5116
MAP7D1	-0.761394	2.76212	-11.7771	2.14959e-27	1.36815e-25	51.4518
CALHM6	-1.14522	1.7393	-11.7686	2.31406e-27	1.46327e-25	51.379
SH3BGRL3	-0.94175	5.3697	-11.7647	2.39295e-27	1.50339e-25	51.3459
MFSD10	-1.09161	2.76549	-11.7556	2.58816e-27	1.61561e-25	51.2685
LXN	-0.850706	1.34304	-11.7543	2.61614e-27	1.62267e-25	51.2578
LIMD2	-1.00779	1.75616	-11.7502	2.71182e-27	1.67137e-25	51.2224
ETV6	-0.550609	1.79945	-11.7279	3.28407e-27	2.01134e-25	51.0333
AIF1	-1.13475	3.40897	-11.7236	3.4097e-27	2.07523e-25	50.9962
IQGAP1	-0.85601	1.90439	-11.7078	3.90368e-27	2.36112e-25	50.8626
MGP	-1.61371	3.21113	-11.685	4.75113e-27	2.85596e-25	50.6685
TAX1BP3	-1.10395	2.93756	-11.6772	5.08015e-27	3.035e-25	50.6024
PACS1	-0.762349	2.29629	-11.6674	5.52554e-27	3.28096e-25	50.5194
LILRB4	-0.71236	0.852037	-11.6554	6.12429e-27	3.60489e-25	50.4178
MNDA	-0.777768	1.06856	-11.6546	6.16767e-27	3.60489e-25	50.4108
OLFML2B	-1.02709	1.49654	-11.6543	6.18215e-27	3.60489e-25	50.4085
PDLIM7	-0.910942	2.23472	-11.6386	7.06887e-27	4.09742e-25	50.2761
CALHM2	-0.665764	1.30908	-11.6318	7.49678e-27	4.31287e-25	50.2181
BIN2	-0.623696	0.974742	-11.6313	7.52914e-27	4.31287e-25	50.2138
IKBKE	-0.848911	1.26377	-11.6219	8.15769e-27	4.6069e-25	50.1346
CYBB	-1.12803	1.89428	-11.6216	8.17854e-27	4.6069e-25	50.1321
CMTM3	-0.974548	2.22158	-11.6215	8.18436e-27	4.6069e-25	50.1314
CARD11	-0.658129	0.704181	-11.6072	9.25616e-27	5.18026e-25	50.0099
SIT1	-0.739247	0.800803	-11.5736	1.2333e-26	6.86281e-25	49.7265
CIITA	-0.550809	0.692204	-11.5685	1.28874e-26	7.13054e-25	49.6831
CD27	-0.957172	0.995016	-11.5619	1.36379e-26	7.50314e-25	49.6272
DOK2	-0.870169	1.72782	-11.552	1.48397e-26	8.11848e-25	49.5438
STK10	-0.566282	1.59622	-11.5485	1.5287e-26	8.31645e-25	49.5144
CASP4	-0.69065	2.42191	-11.5457	1.56659e-26	8.47524e-25	49.4903
CSF2RB	-0.603393	0.745422	-11.5347	1.72009e-26	9.25428e-25	49.398
CPXM1	-0.840992	0.888764	-11.5077	2.16542e-26	1.15862e-24	49.1706
VASP	-0.7779	3.9252	-11.4772	2.80879e-26	1.49464e-24	48.9137
IL18	-0.904946	1.24918	-11.4623	3.18981e-26	1.68817e-24	48.7881
TIMP1	-1.9375	6.59048	-11.4331	4.08797e-26	2.15182e-24	48.5431
TNFRSF18	-0.786231	0.865754	-11.4226	4.46853e-26	2.33949e-24	48.4553
APOBEC3G	-0.627148	0.876145	-11.4201	4.56558e-26	2.37752e-24	48.434
MARCKS	-1.12441	4.00584	-11.4193	4.59564e-26	2.38044e-24	48.4276
STK17B	-0.696263	1.16092	-11.4006	5.38667e-26	2.77542e-24	48.2707
CARD16	-0.72166	1.63482	-11.3892	5.93505e-26	3.04187e-24	48.175
TGFB1	-1.29277	3.06521	-11.3698	6.99723e-26	3.56749e-24	48.0125
GPNMB	-1.31472	2.65515	-11.3682	7.09575e-26	3.59887e-24	47.9987
CCDC88B	-0.618196	1.08822	-11.3591	7.66575e-26	3.86783e-24	47.9224
SFXN3	-0.859144	1.73037	-11.351	8.20529e-26	4.11872e-24	47.8552
DPYSL3	-0.913529	1.35656	-11.3471	8.48539e-26	4.23747e-24	47.8221
CCL5	-1.43433	3.25465	-11.3432	8.77211e-26	4.35831e-24	47.7893
ST6GALNAC4	-0.874449	1.69102	-11.3349	9.40388e-26	4.64848e-24	47.7206
MMP2	-1.39825	2.30826	-11.3067	1.19425e-25	5.87353e-24	47.4847
EMB	-0.713187	0.813562	-11.2969	1.29767e-25	6.35012e-24	47.4027
GPX8	-0.698201	0.901271	-11.2945	1.32466e-25	6.44977e-24	47.3823
TUBB6	-0.931453	1.91982	-11.2815	1.4782e-25	7.16155e-24	47.2741
COL16A1	-0.800976	0.842085	-11.2791	1.50864e-25	7.27286e-24	47.2539
CD248	-0.972315	2.19629	-11.2733	1.58427e-25	7.59979e-24	47.2057
CD72	-0.66979	0.891778	-11.2682	1.6536e-25	7.89351e-24	47.1634
TMEM51	-1.07018	1.68717	-11.2659	1.6863e-25	8.01036e-24	47.144
GNB4	-0.519324	0.900233	-11.2621	1.7412e-25	8.23097e-24	47.1124
PSTPIP1	-0.567526	0.659159	-11.2612	1.7539e-25	8.25097e-24	47.1052
PRKX	-0.713486	0.932775	-11.2464	1.98762e-25	9.30552e-24	46.9817
SIGLEC10	-0.59309	0.657459	-11.2069	2.77245e-25	1.2874e-23	46.6532
TBXAS1	-0.586204	1.00181	-11.2068	2.77627e-25	1.2874e-23	46.6518
TRPV2	-0.817897	1.62946	-11.1863	3.29892e-25	1.52251e-23	46.4816
SLC9A1	-0.625049	1.22451	-11.1793	3.49771e-25	1.60664e-23	46.4238
PNMA1	-0.94224	2.24278	-11.1692	3.80834e-25	1.74111e-23	46.3398
ACVRL1	-0.597342	1.6696	-11.1475	4.57054e-25	2.07981e-23	46.1597
ORAI2	-0.563468	0.728161	-11.1444	4.6928e-25	2.12391e-23	46.1337
COL5A1	-1.27733	1.92884	-11.1439	4.71108e-25	2.12391e-23	46.1298
TMEM119	-0.95016	0.883992	-11.141	4.83e-25	2.16749e-23	46.1052
ADAP2	-0.651251	1.42461	-11.1391	4.90395e-25	2.19058e-23	46.0902
GSTP1	-1.32063	3.5318	-11.1343	5.10706e-25	2.27089e-23	46.0502
RGS2	-1.39529	2.62167	-11.1305	5.27335e-25	2.33418e-23	46.0185
CTSC	-1.05046	2.56211	-11.1158	5.96402e-25	2.62059e-23	45.897
PRMT2	-0.601406	1.93806	-11.1155	5.97887e-25	2.62059e-23	45.8946
S1PR4	-0.598679	0.811902	-11.1147	6.02366e-25	2.62059e-23	45.8872
GIMAP4	-0.841567	2.94603	-11.1146	6.02805e-25	2.62059e-23	45.8865
CSF1R	-1.01768	2.35234	-11.1123	6.14152e-25	2.65805e-23	45.8681
CMTM7	-0.729877	1.58395	-11.1062	6.4663e-25	2.78623e-23	45.8172
PALD1	-0.625328	1.18708	-11.0987	6.8871e-25	2.95448e-23	45.755
MARVELD1	-0.88409	1.48288	-11.0768	8.27642e-25	3.5349e-23	45.5736
LPAR6	-0.632836	1.65027	-11.0701	8.75147e-25	3.72083e-23	45.5185
MOB3A	-0.640906	2.43682	-11.0696	8.78815e-25	3.72083e-23	45.5144
CMKLR1	-0.633604	1.05686	-11.067	8.98437e-25	3.78744e-23	45.4926
FCGR2A	-0.792895	1.43472	-11.0583	9.66226e-25	4.0491e-23	45.4208
GZMA	-1.13614	2.11617	-11.0579	9.68823e-25	4.0491e-23	45.4181
IL4I1	-0.957118	0.989765	-11.055	9.93402e-25	4.13285e-23	45.3934
SAMSN1	-0.679698	0.900491	-11.0545	9.97349e-25	4.13285e-23	45.3895
C15orf39	-0.786478	1.98608	-11.0374	1.15041e-24	4.74692e-23	45.2486
TRPM2	-0.509488	0.602878	-11.0337	1.1864e-24	4.87473e-23	45.2182
MRC2	-0.964783	1.36734	-11.029	1.23373e-24	5.04794e-23	45.1796
HCST	-1.02991	2.41772	-11.0223	1.30482e-24	5.31647e-23	45.1243
ACAP1	-0.536762	0.795797	-11.0076	1.47592e-24	5.98856e-23	45.0027
CAPG	-1.43727	2.9959	-11.0028	1.53589e-24	6.20603e-23	44.9634
CTLA4	-0.560709	0.499995	-10.9973	1.60895e-24	6.47437e-23	44.9175
IMPDH1	-1.02619	1.80466	-10.9961	1.62396e-24	6.50788e-23	44.9083
HLA-DRB5	-1.62111	4.98547	-10.9848	1.78526e-24	7.12495e-23	44.8149
PTPRE	-0.531058	0.656791	-10.9822	1.82433e-24	7.25117e-23	44.7935
CXCR3	-0.707728	0.791789	-10.9817	1.83193e-24	7.25174e-23	44.7894
CHST11	-0.873923	1.1723	-10.9721	1.98512e-24	7.82634e-23	44.7101
ANXA1	-0.931122	2.3887	-10.9696	2.02672e-24	7.95813e-23	44.6897
IL10RA	-0.783115	1.4792	-10.9648	2.10982e-24	8.25118e-23	44.65
ARPC2	-0.580869	4.078	-10.9559	2.2713e-24	8.84718e-23	44.5772
SLAMF7	-0.894684	0.975936	-10.9523	2.34061e-24	9.08082e-23	44.5476
FLNA	-1.26256	3.71853	-10.9458	2.4716e-24	9.55098e-23	44.4938
LOXL1	-0.930262	0.98694	-10.9452	2.48246e-24	9.55501e-23	44.4895
IFI27L2	-1.04523	1.97977	-10.9309	2.79704e-24	1.07234e-22	44.3717
SOD3	-1.37506	2.18864	-10.925	2.93866e-24	1.12222e-22	44.323
TNFAIP8	-0.533252	0.801957	-10.9203	3.05621e-24	1.16255e-22	44.2843
GAL3ST4	-0.628025	0.66384	-10.914	3.21933e-24	1.21984e-22	44.233
PCED1B	-0.752803	1.27177	-10.8993	3.63782e-24	1.37307e-22	44.1124
FYB1	-0.755949	1.05404	-10.8927	3.84273e-24	1.44481e-22	44.0583
TEAD2	-1.13546	2.47397	-10.8734	4.51098e-24	1.68954e-22	43.9001
TMC6	-0.968622	1.42071	-10.8705	4.62063e-24	1.72397e-22	43.8764
ALOX5	-0.975861	1.13101	-10.8639	4.8802e-24	1.81387e-22	43.8224
SLC44A2	-0.914747	2.76125	-10.8614	4.98292e-24	1.84501e-22	43.8019
RUNX1	-0.562879	1.04974	-10.8513	5.42166e-24	1.99985e-22	43.7186
PGF	-0.672436	1.04988	-10.8463	5.64978e-24	2.07613e-22	43.6779
GAS7	-0.566614	0.615639	-10.842	5.85165e-24	2.14223e-22	43.6433
OSCAR	-0.508394	0.707751	-10.8411	5.89973e-24	2.15174e-22	43.6352
CELF2	-0.534311	0.644877	-10.8199	7.03098e-24	2.55477e-22	43.4621
NLRC5	-0.647729	1.25573	-10.8174	7.17774e-24	2.59839e-22	43.4417
SLC6A6	-0.864568	0.921632	-10.8114	7.54385e-24	2.71407e-22	43.3926
RHOG	-0.622662	4.28153	-10.8112	7.55302e-24	2.71407e-22	43.3914
COL4A2	-1.24052	4.26787	-10.8098	7.64605e-24	2.73014e-22	43.3793
COL6A2	-1.27451	4.20974	-10.8093	7.67208e-24	2.73014e-22	43.376
CLEC2B	-0.713848	1.44019	-10.8092	7.68371e-24	2.73014e-22	43.3745
FCMR	-0.704168	0.995744	-10.8087	7.70989e-24	2.73014e-22	43.3711
SIRPG	-0.620797	0.575845	-10.7824	9.58807e-24	3.38292e-22	43.156
PML	-0.553175	1.87107	-10.7769	1.00338e-23	3.52739e-22	43.1112
CHD3	-0.916417	1.71823	-10.7682	1.07798e-23	3.77605e-22	43.0404
HEYL	-1.035	1.75058	-10.7654	1.10298e-23	3.84977e-22	43.0178
TAGAP	-0.515832	0.602712	-10.7648	1.10885e-23	3.85642e-22	43.0126
PTGER4	-0.601393	0.802732	-10.7594	1.15928e-23	4.01745e-22	42.9687
ANTXR1	-0.909604	1.29271	-10.756	1.19241e-23	4.11761e-22	42.9409
TAP1	-1.03083	3.57861	-10.7478	1.27548e-23	4.3889e-22	42.8744
RAB7B	-0.548354	0.800087	-10.7395	1.36611e-23	4.68423e-22	42.8067
FPR3	-0.887129	1.67355	-10.7371	1.39418e-23	4.76369e-22	42.7866
FSCN1	-1.01833	2.89638	-10.7271	1.51364e-23	5.1538e-22	42.7055
LPCAT4	-0.678918	1.10497	-10.726	1.52759e-23	5.18315e-22	42.6965
HTRA3	-1.08923	1.24871	-10.7203	1.60088e-23	5.41297e-22	42.6502
NCF2	-1.02157	1.8031	-10.7136	1.69165e-23	5.70011e-22	42.5958
SDC3	-0.891404	2.73734	-10.7127	1.70373e-23	5.72102e-22	42.5888
EVA1B	-0.84283	2.39346	-10.7095	1.74937e-23	5.85408e-22	42.5627
PREX1	-0.764625	1.98778	-10.706	1.80057e-23	6.00476e-22	42.5342
ARPC1B	-0.937576	4.6072	-10.6641	2.54135e-23	8.44632e-22	42.1943
COL6A3	-1.04418	1.82164	-10.6636	2.55279e-23	8.45547e-22	42.1898
ATP13A2	-0.71728	1.93505	-10.6565	2.70641e-23	8.93391e-22	42.1322
CHST2	-0.543906	0.807739	-10.6494	2.86782e-23	9.43475e-22	42.075
PLXND1	-0.822541	2.93767	-10.6415	3.06063e-23	1.00283e-21	42.0108
FBLIM1	-1.08209	2.25607	-10.6409	3.07676e-23	1.00283e-21	42.0056
CASP1	-0.69382	1.66785	-10.6408	3.07912e-23	1.00283e-21	42.0049
RASA3	-0.782335	1.35411	-10.6368	3.17998e-23	1.03222e-21	41.9731
ISLR	-1.42106	1.77446	-10.6115	3.91596e-23	1.2669e-21	41.7677
TPM2	-1.1203	2.98415	-10.6073	4.05242e-23	1.3067e-21	41.7339
ADA	-0.662965	1.61822	-10.6025	4.21537e-23	1.35476e-21	41.695
CCND2	-0.73078	1.0153	-10.6011	4.26354e-23	1.36573e-21	41.6838
HOMER3	-0.965565	1.80852	-10.6	4.30327e-23	1.37394e-21	41.6747
CD96	-0.489767	0.585327	-10.5945	4.50185e-23	1.43265e-21	41.6302
IFNGR2	-0.774909	3.85253	-10.5909	4.63589e-23	1.4705e-21	41.6012
LPXN	-0.571691	2.0547	-10.586	4.82626e-23	1.52591e-21	41.5615
THBS2	-1.39417	2.10852	-10.5847	4.87693e-23	1.53694e-21	41.5512
CCDC80	-1.098	1.13969	-10.5803	5.05528e-23	1.58801e-21	41.5158
GYG1	-0.621178	2.45264	-10.5771	5.18984e-23	1.62504e-21	41.4899
PIP5K1C	-0.58713	2.01653	-10.5677	5.60665e-23	1.74992e-21	41.4137
ZAP70	-0.596045	0.755418	-10.5559	6.17027e-23	1.91968e-21	41.3192
CTTNBP2NL	-0.529855	1.02101	-10.5457	6.70842e-23	2.08047e-21	41.2367
CTSK	-1.14664	2.16666	-10.5375	7.17199e-23	2.21717e-21	41.1708
LFNG	-0.672127	1.2208	-10.5322	7.49429e-23	2.30947e-21	41.1274
ANXA5	-1.09242	5.41828	-10.5239	8.01734e-23	2.46287e-21	41.0609
WARS	-0.769456	3.2169	-10.506	9.27884e-23	2.84143e-21	40.9167
TNFRSF4	-0.725897	1.37829	-10.4958	1.00848e-22	3.07855e-21	40.8346
ITPKB	-0.517589	1.14829	-10.4795	1.15186e-22	3.50524e-21	40.7034
HLA-DQB2	-1.11131	1.53923	-10.4751	1.19385e-22	3.6217e-21	40.6681
C1QB	-1.39065	5.58739	-10.4598	1.35155e-22	4.0874e-21	40.5457
PLEK	-1.00263	1.83472	-10.4503	1.46093e-22	4.40449e-21	40.469
SLC9A9	-0.566369	0.912842	-10.4437	1.54085e-22	4.63111e-21	40.4165
BASP1	-1.19362	1.71774	-10.4371	1.62579e-22	4.87138e-21	40.3635
TREM2	-1.18912	1.922	-10.436	1.64087e-22	4.90146e-21	40.3544
ANO9	-0.744419	0.595057	-10.4303	1.71829e-22	5.11703e-21	40.309
FCER1G	-1.14844	3.92848	-10.4289	1.73752e-22	5.15854e-21	40.298
CD300A	-0.737438	1.42987	-10.4269	1.76705e-22	5.23025e-21	40.2814
ABCC1	-0.892493	1.29838	-10.4251	1.79283e-22	5.29047e-21	40.2671
ADAM8	-0.590799	1.0502	-10.4221	1.83639e-22	5.40266e-21	40.2434
LZTS1	-0.53661	0.799364	-10.4108	2.01255e-22	5.90307e-21	40.1531
AXL	-0.748851	1.54922	-10.4085	2.05141e-22	5.99899e-21	40.1342
CST7	-1.01151	1.97829	-10.4079	2.06163e-22	6.01083e-21	40.1293
C1QA	-1.33071	5.93505	-10.395	2.28797e-22	6.65083e-21	40.0266
PIP4K2A	-0.61648	2.18682	-10.3863	2.45576e-22	7.11732e-21	39.9568
PTPN6	-0.538314	2.8149	-10.379	2.60536e-22	7.5285e-21	39.8984
VASH1	-0.582086	1.19161	-10.3759	2.6723e-22	7.69906e-21	39.8734
CSF2RA	-0.594555	0.788195	-10.3755	2.6809e-22	7.70105e-21	39.8703
ARHGAP18	-0.64506	1.58754	-10.3702	2.79907e-22	8.01686e-21	39.8277
NBEAL2	-0.621403	1.4145	-10.3654	2.90896e-22	8.29675e-21	39.7897
CXCR6	-0.597694	0.688027	-10.3652	2.91383e-22	8.29675e-21	39.7881
ARHGAP4	-1.00547	2.22418	-10.3627	2.97433e-22	8.44432e-21	39.7678
TSPAN15	-1.13129	2.2486	-10.3582	3.08386e-22	8.72982e-21	39.7322
MXRA8	-1.03241	1.82123	-10.3558	3.14451e-22	8.87573e-21	39.7129
CERCAM	-0.843754	0.982444	-10.3532	3.21164e-22	9.03899e-21	39.6921
SLC1A5	-1.2666	2.37487	-10.3468	3.38152e-22	9.48971e-21	39.6413
CD8A	-0.935652	1.09103	-10.3436	3.47078e-22	9.7122e-21	39.6156
MYOF	-0.794438	1.16723	-10.3414	3.53365e-22	9.85978e-21	39.5979
GEM	-1.03975	1.6186	-10.3361	3.68831e-22	1.02619e-20	39.5556
SERPINH1	-1.00252	4.00627	-10.3315	3.82872e-22	1.06222e-20	39.5188
DBN1	-1.1766	2.06062	-10.3296	3.88792e-22	1.07558e-20	39.5037
CD200	-0.578165	0.89877	-10.3264	3.98755e-22	1.10002e-20	39.4787
EBI3	-0.739155	1.34071	-10.3149	4.37695e-22	1.20403e-20	39.3868
LOXL2	-0.751046	1.6092	-10.3123	4.46927e-22	1.22596e-20	39.3662
PLXNA1	-0.733232	1.33499	-10.3117	4.49017e-22	1.22824e-20	39.3616
SPARC	-1.07299	5.99389	-10.3093	4.57904e-22	1.24904e-20	39.3423
PECAM1	-0.752226	3.31498	-10.3028	4.82508e-22	1.31247e-20	39.2907
KIRREL1	-0.698553	1.0375	-10.2961	5.09509e-22	1.37842e-20	39.237
LGALS2	-1.13149	1.64329	-10.2961	5.09582e-22	1.37842e-20	39.2369
MFNG	-0.597068	1.67867	-10.2712	6.22848e-22	1.68014e-20	39.039
ZNF532	-0.550962	0.786058	-10.2539	7.15955e-22	1.92596e-20	38.9016
C1orf162	-0.748742	1.67385	-10.2526	7.23344e-22	1.94048e-20	38.8915
SLC15A3	-0.707461	1.95146	-10.2491	7.44259e-22	1.9911e-20	38.8634
C1QC	-1.29634	5.57207	-10.2418	7.88749e-22	2.10434e-20	38.8061
MFGE8	-0.850724	1.94511	-10.2383	8.11559e-22	2.15928e-20	38.778
MAP3K6	-0.563341	1.28062	-10.2284	8.78755e-22	2.33169e-20	38.6996
PMEPA1	-1.14884	1.49851	-10.2269	8.89219e-22	2.35305e-20	38.6879
LPAR2	-0.826244	1.00376	-10.2194	9.44477e-22	2.4925e-20	38.6284
CLEC7A	-0.497828	0.66067	-10.2129	9.95232e-22	2.61934e-20	38.5768
LIMK2	-0.85736	2.26361	-10.212	1.00306e-21	2.62275e-20	38.5691
NFE2L3	-0.793946	1.22154	-10.2119	1.00376e-21	2.62275e-20	38.5684
LCP1	-1.06857	3.4804	-10.2118	1.00461e-21	2.62275e-20	38.5676
ELF4	-0.717476	1.00858	-10.2005	1.0999e-21	2.86385e-20	38.4782
OTULINL	-0.534242	0.662861	-10.1992	1.11158e-21	2.88654e-20	38.4678
VCAN	-1.08104	1.11712	-10.1938	1.16013e-21	3.00461e-20	38.4257
FCGR1A	-0.536374	0.507788	-10.1875	1.22071e-21	3.15311e-20	38.3755
RNF24	-0.511625	0.924715	-10.1861	1.23493e-21	3.18142e-20	38.3641
PTPRC	-0.845883	1.30042	-10.1566	1.56336e-21	4.01689e-20	38.1316
CAVIN1	-0.856187	4.11943	-10.1517	1.62653e-21	4.1682e-20	38.0925
CD69	-0.608551	0.78652	-10.1503	1.64505e-21	4.20459e-20	38.0813
SLC47A1	1.12022	3.78151	10.1455	1.70864e-21	4.35569e-20	38.044
LTBP2	-1.01797	1.63182	-10.1421	1.75629e-21	4.46548e-20	38.0168
COL3A1	-1.6464	4.45587	-10.138	1.8147e-21	4.60196e-20	37.9846
STK17A	-0.665657	2.02816	-10.1365	1.83686e-21	4.64606e-20	37.9726
NRROS	-0.509454	1.08018	-10.1317	1.90879e-21	4.8155e-20	37.9347
LIMK1	-0.78473	1.56082	-10.1251	2.01189e-21	5.06247e-20	37.8829
CD83	-0.671773	1.64135	-10.1218	2.0664e-21	5.18624e-20	37.8565
FMOD	-1.17557	1.80341	-10.114	2.19976e-21	5.50674e-20	37.7949
YWHAZ	-0.83734	4.92603	-10.1118	2.23792e-21	5.5879e-20	37.7779
TIMP2	-1.23009	3.62267	-10.104	2.38219e-21	5.92991e-20	37.7163
SMOC2	-0.918076	1.37423	-10.1037	2.38707e-21	5.92991e-20	37.7143
SLC27A5	1.75278	4.93398	10.1023	2.4137e-21	5.98082e-20	37.7034
FAR1	-0.496492	0.771097	-10.0907	2.64923e-21	6.54776e-20	37.6116
ANKRD13D	-0.593687	1.53103	-10.0889	2.68641e-21	6.62286e-20	37.5978
METTL9	-0.584449	1.97494	-10.0854	2.76395e-21	6.7968e-20	37.5698
JAG1	-0.917767	1.9658	-10.0838	2.79869e-21	6.8649e-20	37.5575
RGS19	-0.736439	2.13298	-10.078	2.9307e-21	7.17065e-20	37.512
IL34	-0.815892	1.29919	-10.077	2.95592e-21	7.21422e-20	37.5036
IL7R	-0.840264	1.01047	-10.0692	3.14508e-21	7.65669e-20	37.4425
SULF1	-0.957405	1.0353	-10.0666	3.2094e-21	7.79381e-20	37.4225
GPBAR1	-0.552099	0.629022	-10.0602	3.37908e-21	8.18543e-20	37.3717
PPT1	-0.775477	3.93546	-10.0539	3.55096e-21	8.58046e-20	37.3228
ITGA3	-0.962547	1.09254	-10.0448	3.82085e-21	9.20977e-20	37.2506
RAP2B	-0.642203	2.24954	-10.0393	3.99165e-21	9.59769e-20	37.2075
APOBEC3D	-0.543316	0.722669	-10.0376	4.0451e-21	9.70227e-20	37.1944
YBX3	-0.942049	1.82637	-10.0324	4.21642e-21	1.00883e-19	37.1535
CD93	-0.771491	2.47339	-10.0212	4.60879e-21	1.10001e-19	37.0658
GFPT2	-0.544833	0.459874	-10.0069	5.16512e-21	1.22978e-19	36.9534
PRSS23	-0.755234	1.49883	-10.0043	5.27198e-21	1.25216e-19	36.9333
SH3BP1	-0.663299	1.01379	-10.0035	5.30316e-21	1.2565e-19	36.9274
LAT2	-0.586271	1.16419	-9.9832	6.2323e-21	1.47306e-19	36.7683
FKBP10	-1.21318	2.14819	-9.97892	6.44752e-21	1.52024e-19	36.7349
FGR	-0.602495	1.14238	-9.97853	6.46749e-21	1.52127e-19	36.7318
GPR171	-0.468991	0.470688	-9.9762	6.58829e-21	1.54595e-19	36.7136
ADA2	-0.902874	2.33973	-9.97371	6.71955e-21	1.57296e-19	36.6941
JAM3	-0.52651	1.22808	-9.96336	7.29452e-21	1.70345e-19	36.6132
CDR2L	-0.735754	1.09855	-9.96093	7.43626e-21	1.7324e-19	36.5942
TMEM159	-0.684764	0.889195	-9.95028	8.09086e-21	1.8804e-19	36.5111
RCC2	-0.829724	3.33962	-9.93351	9.23926e-21	2.14219e-19	36.3803
ATP1B3	-1.02294	3.18112	-9.92546	9.84698e-21	2.27767e-19	36.3175
SOX4	-1.24114	2.19352	-9.92385	9.97309e-21	2.30137e-19	36.3049
PDCD1	-0.814594	0.704581	-9.92336	1.00122e-20	2.30494e-19	36.3011
MCAM	-0.91481	2.68652	-9.92116	1.01877e-20	2.33982e-19	36.284
MTHFD1L	-0.693991	1.51961	-9.91779	1.04633e-20	2.39725e-19	36.2577
TMEM165	-0.634103	2.0484	-9.9175	1.04871e-20	2.39725e-19	36.2554
TEAD4	-0.813673	1.43929	-9.91671	1.05526e-20	2.40212e-19	36.2493
NRGN	-0.684297	1.5593	-9.91665	1.05577e-20	2.40212e-19	36.2488
FZD2	-0.557911	0.510862	-9.91364	1.08117e-20	2.45418e-19	36.2254
MOXD1	-0.693869	0.650953	-9.90784	1.13187e-20	2.56329e-19	36.1802
DMGDH	1.23176	3.6742	9.90143	1.19073e-20	2.69033e-19	36.1303
KCNK6	-0.472916	0.84679	-9.90006	1.20367e-20	2.71328e-19	36.1196
MAPRE1	-0.756805	3.95692	-9.8945	1.25774e-20	2.8286e-19	36.0763
SAMD9L	-0.618251	0.969409	-9.89204	1.28235e-20	2.87731e-19	36.0572
MCUB	-0.662136	0.928661	-9.88322	1.37476e-20	3.07758e-19	35.9886
CCL16	1.79135	4.71649	9.88172	1.39113e-20	3.10708e-19	35.977
STAC3	-0.492755	1.12246	-9.87649	1.44976e-20	3.23061e-19	35.9363
PLEKHB2	-0.679847	2.46276	-9.87103	1.51356e-20	3.36507e-19	35.8938
EFEMP1	-1.48394	2.11147	-9.84212	1.90077e-20	4.21634e-19	35.6694
ARHGEF25	-0.560329	0.827181	-9.83964	1.93816e-20	4.2895e-19	35.6502
NFKBIE	-0.83642	2.89636	-9.83664	1.9845e-20	4.38117e-19	35.6269
MPZL1	-0.767454	3.12275	-9.83638	1.98858e-20	4.38117e-19	35.6249
EHD2	-0.891701	2.98891	-9.83385	2.02852e-20	4.45907e-19	35.6053
IL27RA	-0.69403	1.51057	-9.82737	2.13468e-20	4.68188e-19	35.555
EHBP1L1	-0.618618	2.3094	-9.81943	2.27227e-20	4.97244e-19	35.4934
SLAMF6	-0.577647	0.701485	-9.81145	2.41933e-20	5.28238e-19	35.4317
FGL2	-0.877872	2.01813	-9.81067	2.4342e-20	5.30297e-19	35.4256
PFKP	-1.1149	1.50482	-9.80534	2.5383e-20	5.51741e-19	35.3843
VSIR	-0.719019	2.27008	-9.80018	2.64322e-20	5.73267e-19	35.3444
RNF122	-0.545744	1.55733	-9.79686	2.71307e-20	5.86972e-19	35.3187
LAMB1	-1.06551	2.94609	-9.79661	2.71847e-20	5.86972e-19	35.3168
CD247	-0.504001	0.800928	-9.79588	2.734e-20	5.89019e-19	35.3112
AFAP1	-0.537964	0.795767	-9.79452	2.76344e-20	5.94048e-19	35.3006
NFAM1	-0.511783	0.771885	-9.79362	2.78306e-20	5.96657e-19	35.2936
ZNF385A	-0.788955	2.06658	-9.7934	2.78783e-20	5.96657e-19	35.292
RNASET2	-0.704949	2.29626	-9.79246	2.80839e-20	5.99739e-19	35.2847
TP53I11	-0.710898	2.10897	-9.78837	2.90011e-20	6.17972e-19	35.253
NIBAN2	-1.00889	3.30695	-9.7735	3.25893e-20	6.92913e-19	35.1381
ARHGEF17	-0.638136	1.26571	-9.76571	3.46424e-20	7.34963e-19	35.0779
DRAM1	-0.699792	1.96807	-9.7598	3.62842e-20	7.68121e-19	35.0323
UNC13D	-0.626649	0.893862	-9.75932	3.64217e-20	7.69359e-19	35.0286
FHL3	-0.760144	2.52818	-9.74979	3.92432e-20	8.27165e-19	34.9551
ELK3	-0.661979	2.19007	-9.74794	3.98142e-20	8.37388e-19	34.9408
SLFN11	-0.594227	0.95738	-9.74301	4.13806e-20	8.68458e-19	34.9028
MSRB3	-0.614212	1.05922	-9.73942	4.25623e-20	8.91336e-19	34.8751
TRAF5	-0.468701	0.720681	-9.73728	4.32796e-20	9.04366e-19	34.8586
AEBP1	-1.51871	3.13601	-9.73701	4.33702e-20	9.04366e-19	34.8565
LILRB2	-0.554314	1.00371	-9.73237	4.4974e-20	9.35805e-19	34.8208
DOCK8	-0.509076	0.742812	-9.73173	4.52018e-20	9.3854e-19	34.8158
MYL9	-1.12318	4.03636	-9.72822	4.64592e-20	9.62594e-19	34.7887
MPEG1	-0.859612	2.42414	-9.72418	4.79486e-20	9.91345e-19	34.7577
CTSW	-0.79186	1.31054	-9.71499	5.15211e-20	1.06295e-18	34.6869
PHLDB1	-0.474191	0.648139	-9.70801	5.44071e-20	1.12012e-18	34.6332
MTMR2	-0.550121	1.32516	-9.69656	5.94971e-20	1.22233e-18	34.5451
LAMA4	-0.633097	1.45616	-9.69549	5.99959e-20	1.22998e-18	34.5368
DGKZ	-0.488276	1.90373	-9.69449	6.04648e-20	1.23699e-18	34.5292
HEG1	-0.68431	1.76671	-9.68659	6.43129e-20	1.31295e-18	34.4684
FSTL3	-1.31182	2.6393	-9.68189	6.67155e-20	1.35812e-18	34.4322
ADAMDEC1	-0.690731	0.492657	-9.68172	6.68042e-20	1.35812e-18	34.4309
FOXS1	-0.809023	1.15569	-9.67783	6.88573e-20	1.39694e-18	34.4011
CDC42EP5	-0.590975	1.43282	-9.66954	7.34577e-20	1.48718e-18	34.3374
ASPDH	1.60838	3.98677	9.66097	7.85272e-20	1.58651e-18	34.2717
KCTD10	-0.476801	1.76562	-9.65947	7.9449e-20	1.60181e-18	34.2602
TIGIT	-0.477328	0.433366	-9.64413	8.95271e-20	1.80127e-18	34.1425
FABP5	-0.865327	1.63939	-9.63766	9.41516e-20	1.89041e-18	34.0929
PLTP	-1.24855	3.10905	-9.63626	9.51796e-20	1.90712e-18	34.0822
SEPTIN1	-0.540298	1.26372	-9.61723	1.10355e-19	2.20535e-18	33.9365
FKBP1A	-0.607505	5.40569	-9.61704	1.10517e-19	2.20535e-18	33.935
GLTP	-0.506645	3.10385	-9.61563	1.11737e-19	2.22514e-18	33.9242
PROCR	-0.807064	1.92487	-9.61379	1.13343e-19	2.25252e-18	33.9102
GPR34	-0.598515	1.0476	-9.61315	1.13915e-19	2.25927e-18	33.9052
PODXL	-0.892844	2.3532	-9.61233	1.14639e-19	2.26901e-18	33.899
IL3RA	-0.629785	2.05446	-9.59705	1.2908e-19	2.54966e-18	33.7821
MYLIP	-0.650141	1.58073	-9.59388	1.32287e-19	2.60772e-18	33.7579
MS4A4A	-0.786579	1.78461	-9.59117	1.35099e-19	2.65776e-18	33.7372
RCN3	-0.702055	2.63586	-9.58424	1.42565e-19	2.79898e-18	33.6842
GZMK	-0.797575	0.99176	-9.5698	1.59445e-19	3.12409e-18	33.574
CCR7	-0.539753	0.582878	-9.56678	1.6322e-19	3.19163e-18	33.551
CFL1	-0.569191	6.22024	-9.56426	1.66433e-19	3.24795e-18	33.5318
CYP2J2	1.06846	4.24746	9.56222	1.69083e-19	3.29306e-18	33.5162
LPCAT1	-0.991686	2.37609	-9.55909	1.73228e-19	3.36706e-18	33.4924
FNDC1	-0.650341	0.559176	-9.5528	1.81871e-19	3.52801e-18	33.4444
PARP8	-0.469874	1.04017	-9.55245	1.82363e-19	3.53052e-18	33.4417
COL4A1	-1.14468	4.18862	-9.55143	1.83809e-19	3.55146e-18	33.434
LGALS3	-1.38527	3.82646	-9.55071	1.84838e-19	3.56427e-18	33.4285
SFT2D1	-0.531552	2.11346	-9.54765	1.89272e-19	3.64255e-18	33.4051
ADCY3	-0.507903	0.891313	-9.54493	1.93288e-19	3.71249e-18	33.3844
NPDC1	-0.741655	2.52785	-9.54026	2.00407e-19	3.84167e-18	33.3488
F2R	-0.871591	2.31928	-9.53403	2.10294e-19	4.02326e-18	33.3014
EFEMP2	-0.706203	1.55078	-9.52536	2.24866e-19	4.29362e-18	33.2354
PLEKHA2	-0.589792	1.39085	-9.52241	2.30042e-19	4.38386e-18	33.213
TNFRSF21	-1.11548	2.72356	-9.52139	2.31873e-19	4.41011e-18	33.2052
CXCL9	-1.46236	2.57696	-9.51329	2.4684e-19	4.68562e-18	33.1436
F13A1	-0.902039	1.1285	-9.51115	2.50945e-19	4.75429e-18	33.1273
ARHGAP23	-0.493529	1.04933	-9.50935	2.54454e-19	4.8114e-18	33.1137
AQP9	2.12094	5.80295	9.49931	2.74952e-19	5.18891e-18	33.0374
SMIM10	-0.576667	0.837633	-9.49283	2.89038e-19	5.4442e-18	32.9882
PEBP1	0.65518	9.2813	9.48785	3.00351e-19	5.64637e-18	32.9503
GBP5	-0.849196	0.88195	-9.48648	3.03544e-19	5.6954e-18	32.9399
SNAI1	-0.73122	1.2403	-9.47997	3.19172e-19	5.97591e-18	32.8905
CLIP3	-0.599695	0.964706	-9.47974	3.19721e-19	5.97591e-18	32.8888
EZR	-0.881976	4.3894	-9.47717	3.26114e-19	6.08372e-18	32.8693
SMOX	-0.921096	1.87523	-9.47206	3.39223e-19	6.31616e-18	32.8305
IKZF3	-0.501919	0.579653	-9.46401	3.60903e-19	6.707e-18	32.7695
SELENON	-0.704966	3.58696	-9.45579	3.84459e-19	7.13117e-18	32.7072
POSTN	-1.22431	1.42877	-9.45511	3.86492e-19	7.15525e-18	32.702
LDHB	-0.974444	3.07631	-9.44118	4.30183e-19	7.94899e-18	32.5966
FAM53B	-0.570554	1.5955	-9.42906	4.72145e-19	8.70786e-18	32.5049
PCK2	1.15256	6.16063	9.4245	4.88976e-19	9.00122e-18	32.4704
COL8A2	-0.515197	0.467566	-9.42079	5.03102e-19	9.24379e-18	32.4424
CSF1	-0.825242	2.47376	-9.40949	5.48689e-19	1.00624e-17	32.357
PFKFB3	-1.14841	2.18358	-9.40294	5.76938e-19	1.05606e-17	32.3075
MMP14	-1.11017	3.69471	-9.39694	6.04121e-19	1.10374e-17	32.2622
FBN1	-0.700187	1.18604	-9.38876	6.43197e-19	1.17293e-17	32.2005
SELENOM	-1.35653	2.81991	-9.38478	6.63101e-19	1.20697e-17	32.1705
RNF145	-0.683558	2.34034	-9.36297	7.83523e-19	1.42237e-17	32.0062
DENND2D	-0.636972	1.52731	-9.36283	7.84365e-19	1.42237e-17	32.0051
LRRC25	-0.68755	1.49409	-9.36067	7.97416e-19	1.44335e-17	31.9889
DCXR	1.32117	7.63003	9.35845	8.11077e-19	1.46536e-17	31.9722
IL15RA	-0.742173	2.32435	-9.3491	8.71182e-19	1.57103e-17	31.9018
MZB1	-1.03225	0.967138	-9.33856	9.44198e-19	1.69956e-17	31.8225
PDE7A	-0.526013	1.1024	-9.33454	9.73685e-19	1.7494e-17	31.7923
SYDE1	-0.610388	1.36645	-9.33185	9.93852e-19	1.78234e-17	31.7721
S100B	-0.452774	0.486848	-9.32286	1.06445e-18	1.90545e-17	31.7045
EDNRA	-0.501993	0.81945	-9.32228	1.06917e-18	1.91038e-17	31.7002
SLC2A6	-0.872541	1.59116	-9.31933	1.09346e-18	1.9502e-17	31.6781
BLVRA	-1.03659	3.15519	-9.31708	1.11237e-18	1.9803e-17	31.6612
WDR54	-0.610068	1.13044	-9.30654	1.20544e-18	2.14207e-17	31.5821
DUSP4	-0.595156	0.607385	-9.29373	1.32905e-18	2.35743e-17	31.486
LILRB1	-0.45483	0.645906	-9.29155	1.35124e-18	2.39243e-17	31.4697
CD79B	-0.589037	1.18884	-9.28967	1.37078e-18	2.42262e-17	31.4555
NOTCH3	-0.927719	2.12319	-9.28833	1.38481e-18	2.44298e-17	31.4455
IGFBP7	-0.939761	6.47261	-9.2877	1.39148e-18	2.45032e-17	31.4408
CCL2	-1.13384	2.46596	-9.28601	1.40943e-18	2.47745e-17	31.4282
SOCS1	-0.914625	1.87244	-9.28426	1.42835e-18	2.50617e-17	31.415
CTDNEP1	-0.548843	4.00529	-9.27946	1.48149e-18	2.59473e-17	31.3791
TRAF1	-0.487416	1.17665	-9.26915	1.60236e-18	2.8014e-17	31.3019
LIF	-0.885254	0.958172	-9.26677	1.63162e-18	2.84745e-17	31.2841
DYNLT1	-0.561688	3.60693	-9.26648	1.63521e-18	2.84861e-17	31.2819
PDE4A	-0.597608	0.971778	-9.26439	1.66134e-18	2.88896e-17	31.2663
AKNA	-0.543705	1.38226	-9.26205	1.69114e-18	2.93553e-17	31.2488
BATF	-1.10084	1.7608	-9.25608	1.76964e-18	3.06633e-17	31.2041
BCL2A1	-0.778734	1.06308	-9.25266	1.81629e-18	3.14156e-17	31.1785
GSN	-0.814213	3.7234	-9.24031	1.99474e-18	3.44412e-17	31.0863
P2RY6	-0.497697	0.536924	-9.23841	2.02364e-18	3.48783e-17	31.0721
UNC5B	-0.727863	1.36465	-9.23035	2.15123e-18	3.70118e-17	31.0119
RARG	-0.483533	1.00003	-9.22785	2.19238e-18	3.76533e-17	30.9933
VEGFC	-0.538084	1.40207	-9.22735	2.20077e-18	3.77308e-17	30.9895
SH2D3C	-0.511788	1.66104	-9.22429	2.2525e-18	3.85497e-17	30.9667
SH2D1A	-0.48767	0.538364	-9.21599	2.39866e-18	4.09792e-17	30.9048
OSBPL5	-0.438545	0.713346	-9.21046	2.50124e-18	4.26569e-17	30.8636
LUM	-1.65528	2.72452	-9.20143	2.67827e-18	4.55962e-17	30.7963
HLA-DOB	-0.697784	0.812695	-9.1997	2.7136e-18	4.61171e-17	30.7834
ARHGAP27	-0.468424	0.989423	-9.19898	2.72838e-18	4.62874e-17	30.778
PTP4A3	-1.19321	2.64504	-9.19829	2.74267e-18	4.64259e-17	30.7729
ARHGAP45	-0.636167	2.13521	-9.19805	2.74769e-18	4.64259e-17	30.7711
ASAP1	-0.681755	1.78998	-9.19789	2.75085e-18	4.64259e-17	30.7699
STAT1	-0.956818	4.70648	-9.19195	2.87745e-18	4.84786e-17	30.7257
RAB3IL1	-0.8061	1.73345	-9.17772	3.20415e-18	5.38895e-17	30.6198
NES	-0.827765	2.59383	-9.1686	3.43269e-18	5.76338e-17	30.552
RELB	-0.753107	2.8884	-9.16632	3.49245e-18	5.85362e-17	30.535
RCAN2	-0.765093	1.29879	-9.16604	3.49986e-18	5.85595e-17	30.5329
LRRC32	-0.815465	2.46575	-9.16215	3.60406e-18	6.01995e-17	30.5041
EPHX2	0.984641	4.40296	9.15978	3.66901e-18	6.11794e-17	30.4865
RALGDS	-0.571819	1.93756	-9.15266	3.87173e-18	6.44495e-17	30.4336
LMCD1	-0.515545	1.22347	-9.14999	3.95038e-18	6.56463e-17	30.4138
RIT1	-0.545555	2.03512	-9.13051	4.57542e-18	7.59036e-17	30.2692
TMEM132A	-0.926184	1.0329	-9.12804	4.66134e-18	7.71974e-17	30.2509
ID4	-0.721133	1.05223	-9.12776	4.67093e-18	7.72249e-17	30.2489
IER3	-1.28057	3.95248	-9.1263	4.72277e-18	7.79498e-17	30.238
ARHGEF2	-0.750264	1.78364	-9.12434	4.79282e-18	7.89721e-17	30.2235
SH3BGRL	-0.870316	3.47157	-9.1216	4.89275e-18	8.04824e-17	30.2032
SLC52A2	-0.853058	3.04337	-9.11935	4.97641e-18	8.17205e-17	30.1866
EMILIN1	-1.1312	2.60952	-9.11295	5.22196e-18	8.56084e-17	30.1392
PTGIR	-0.459723	0.761664	-9.10311	5.62296e-18	9.19974e-17	30.0664
TLCD3A	-0.637285	1.2449	-9.10294	5.63057e-18	9.19974e-17	30.065
ARHGEF3	-0.675404	1.31245	-9.10112	5.70783e-18	9.31036e-17	30.0516
CRISPLD2	-0.831573	1.37516	-9.0941	6.0174e-18	9.79891e-17	29.9996
C16orf54	-0.439167	0.572513	-9.09336	6.05079e-18	9.83683e-17	29.9942
EHHADH	1.20986	4.99834	9.08714	6.34022e-18	1.02902e-16	29.9482
RNASE1	-1.03904	4.61684	-9.08356	6.51297e-18	1.0553e-16	29.9218
TNFSF12	-0.6552	2.74864	-9.07784	6.79889e-18	1.09979e-16	29.8795
GUCY1B1	-0.610201	1.36217	-9.07724	6.82952e-18	1.10292e-16	29.8751
CTSS	-0.979891	4.19988	-9.07668	6.85816e-18	1.10571e-16	29.871
SFRP4	-0.811985	0.859961	-9.07324	7.03791e-18	1.13281e-16	29.8455
PPP1R9B	-0.673491	2.8782	-9.07272	7.06536e-18	1.13535e-16	29.8417
SLC25A36	-0.44731	0.558145	-9.07164	7.12244e-18	1.14264e-16	29.8338
PLXDC1	-0.534042	0.669021	-9.07131	7.14054e-18	1.14366e-16	29.8313
FGFR1	-0.666333	0.894177	-9.06876	7.27816e-18	1.16379e-16	29.8125
TAGLN2	-0.825931	6.95784	-9.06239	7.63452e-18	1.21877e-16	29.7654
CLEC11A	-0.850673	1.92244	-9.05781	7.9014e-18	1.25931e-16	29.7316
PLA2G2D	-0.784512	0.567258	-9.05631	7.99061e-18	1.27145e-16	29.7206
TOR4A	-0.699258	1.24226	-9.05018	8.36638e-18	1.32907e-16	29.6754
GRASP	-0.545348	1.46485	-9.04973	8.39462e-18	1.33138e-16	29.6721
LHFPL6	-0.840709	2.41203	-9.04788	8.51185e-18	1.34778e-16	29.6584
SLC16A3	-0.909536	1.30413	-9.04229	8.87524e-18	1.40304e-16	29.6173
TRAFD1	-0.540847	2.59025	-9.04113	8.95311e-18	1.41305e-16	29.6087
GRAMD1A	-0.867205	2.6981	-9.03679	9.24882e-18	1.45736e-16	29.5767
STAB1	-0.699988	2.40086	-9.03482	9.38598e-18	1.47659e-16	29.5622
SMARCD3	-0.732565	1.06335	-9.03137	9.63171e-18	1.5128e-16	29.5368
CHMP3	-0.505905	2.16376	-9.02866	9.82899e-18	1.5413e-16	29.5169
PYCARD	-1.11938	2.70761	-9.0226	1.02847e-17	1.61017e-16	29.4723
TESC	-1.62023	2.44214	-9.02	1.04864e-17	1.63912e-16	29.4532
ADGRA2	-0.695113	1.2471	-9.01723	1.07061e-17	1.67076e-16	29.4328
LAMP3	-0.571239	0.707038	-9.0164	1.07727e-17	1.67847e-16	29.4267
QSOX1	-1.32868	2.64849	-9.00868	1.14123e-17	1.77482e-16	29.3699
PFKFB1	1.12233	2.5932	9.0085	1.14275e-17	1.77482e-16	29.3686
HSH2D	-0.695481	0.891501	-9.00497	1.1733e-17	1.81936e-16	29.3426
IGFBP6	-0.791834	1.57775	-9.00255	1.19469e-17	1.84959e-16	29.3249
CREB3L1	-0.861566	0.841895	-8.99149	1.29752e-17	2.0056e-16	29.2436
RASSF1	-0.483947	2.49449	-8.99043	1.30782e-17	2.0183e-16	29.2359
HES4	-0.83063	1.66807	-8.98985	1.31355e-17	2.02395e-16	29.2316
GLYAT	1.86431	3.53078	8.98018	1.41183e-17	2.17194e-16	29.1606
OGFRL1	-0.465008	1.01099	-8.97562	1.46057e-17	2.24338e-16	29.1272
KLRB1	-0.704964	1.43802	-8.97437	1.47431e-17	2.26092e-16	29.118
COL6A1	-1.0302	4.26325	-8.97153	1.50585e-17	2.30566e-16	29.0972
TAGLN	-0.949439	3.65168	-8.96909	1.53344e-17	2.34422e-16	29.0793
TBC1D10C	-0.644554	1.03779	-8.96736	1.55332e-17	2.37089e-16	29.0666
HK1	-0.731197	1.76995	-8.967	1.55747e-17	2.37168e-16	29.064
NIBAN1	-0.585731	0.90538	-8.9669	1.55872e-17	2.37168e-16	29.0632
TGFB3	-0.70355	1.4246	-8.96186	1.61832e-17	2.45854e-16	29.0263
ALDH5A1	0.766508	4.26228	8.9456	1.82652e-17	2.7705e-16	28.9073
PTGDS	-2.09618	2.88906	-8.94505	1.83397e-17	2.77747e-16	28.9033
MDFI	-0.774476	0.793303	-8.94085	1.89222e-17	2.86125e-16	28.8725
ZDHHC7	-0.563735	2.54831	-8.94007	1.90325e-17	2.87281e-16	28.8668
GZMM	-0.658266	1.17058	-8.93989	1.90577e-17	2.87281e-16	28.8655
MSR1	-0.57468	1.10384	-8.93745	1.94061e-17	2.92081e-16	28.8477
RABL6	-0.562631	1.84477	-8.93639	1.95601e-17	2.93945e-16	28.8399
CERS5	-0.453503	1.78258	-8.93335	2.00075e-17	3.00206e-16	28.8176
CLEC10A	-0.625712	1.27554	-8.92628	2.10866e-17	3.1591e-16	28.766
SPINT1	-1.50333	1.77008	-8.92521	2.1254e-17	3.17928e-16	28.7582
CRMP1	-0.596207	0.793293	-8.92283	2.16332e-17	3.23105e-16	28.7408
METTL7A	0.784943	6.75722	8.91761	2.24884e-17	3.35363e-16	28.7027
TCIRG1	-0.766683	4.0751	-8.9072	2.42949e-17	3.6175e-16	28.6267
JAG2	-0.628549	1.26948	-8.90529	2.46423e-17	3.66361e-16	28.6127
C5AR1	-0.665889	1.68887	-8.90287	2.50878e-17	3.72416e-16	28.5951
BAK1	-0.767284	2.68817	-8.89797	2.60161e-17	3.85609e-16	28.5593
LYN	-0.577422	2.35285	-8.89418	2.67575e-17	3.95995e-16	28.5317
ETS1	-0.696816	2.54195	-8.8908	2.74362e-17	4.05424e-16	28.5071
PTPN2	-0.448293	1.78179	-8.89043	2.75126e-17	4.05936e-16	28.5043
PLEKHG2	-0.524607	1.21617	-8.88963	2.76761e-17	4.0773e-16	28.4985
FRZB	-0.762729	1.49614	-8.88588	2.84563e-17	4.18591e-16	28.4712
PSMB9	-0.907265	3.48836	-8.8855	2.85362e-17	4.19133e-16	28.4684
ARPC3	-0.555993	5.39536	-8.8812	2.94583e-17	4.32026e-16	28.4371
STX6	-0.507411	1.8155	-8.87482	3.0884e-17	4.51821e-16	28.3906
PFN1	-0.536894	7.62509	-8.87475	3.09008e-17	4.51821e-16	28.3901
OLFML2A	-0.597441	1.15109	-8.87325	3.12463e-17	4.56186e-16	28.3792
UBD	-1.72121	4.98277	-8.85755	3.5093e-17	5.1158e-16	28.265
CDH11	-0.52289	0.508961	-8.85066	3.69263e-17	5.37501e-16	28.2149
ABCB4	1.21635	3.49669	8.84888	3.74145e-17	5.43794e-16	28.202
CHST1	-0.638374	0.907914	-8.84486	3.85426e-17	5.59355e-16	28.1728
SLC37A1	-0.521238	1.23036	-8.82682	4.40358e-17	6.37458e-16	28.0418
LGMN	-0.588004	4.47473	-8.82676	4.40552e-17	6.37458e-16	28.0413
IGLL5	-1.25403	1.28869	-8.82501	4.46251e-17	6.44747e-16	28.0287
SPRED1	-0.544056	1.19097	-8.81815	4.69433e-17	6.77235e-16	27.9789
CYP8B1	2.22817	4.6456	8.80669	5.1078e-17	7.35795e-16	27.8959
MARCKSL1	-1.0093	4.84085	-8.80544	5.15526e-17	7.41534e-16	27.8868
CTBP2	-0.536119	0.704583	-8.80102	5.3256e-17	7.64906e-16	27.8548
BACE2	-1.10959	1.37729	-8.77865	6.27865e-17	9.00463e-16	27.6929
F3	-0.635245	0.875436	-8.77669	6.36976e-17	9.12187e-16	27.6788
LGALS1	-0.932733	6.16531	-8.77491	6.45347e-17	9.22817e-16	27.6659
ITPR3	-0.780388	0.783871	-8.76573	6.90413e-17	9.85812e-16	27.5996
RAB42	-0.508151	0.633508	-8.75936	7.23482e-17	1.03009e-15	27.5536
PLD2	-0.452856	1.84467	-8.75935	7.23535e-17	1.03009e-15	27.5535
ACOX2	0.984882	4.39956	8.7584	7.28579e-17	1.03575e-15	27.5467
GPC4	-0.844584	0.932778	-8.7508	7.70341e-17	1.09352e-15	27.4919
KCNE4	-0.667133	0.845174	-8.74842	7.83939e-17	1.11121e-15	27.4746
CDKN2D	-0.503458	1.71499	-8.74375	8.11241e-17	1.14824e-15	27.441
ABCA6	0.863912	2.24842	8.74334	8.1371e-17	1.15006e-15	27.438
SLC43A2	-0.594771	1.32142	-8.74223	8.2034e-17	1.15775e-15	27.43
STAT5A	-0.491141	1.86449	-8.73668	8.5439e-17	1.20406e-15	27.39
MMP7	-1.3902	1.40082	-8.73313	8.76948e-17	1.23406e-15	27.3644
ETNK2	1.27907	4.38176	8.73196	8.84468e-17	1.24285e-15	27.356
CHMP4B	-0.518811	5.70639	-8.7311	8.90091e-17	1.24895e-15	27.3498
SEC14L2	1.2683	3.9513	8.73061	8.9326e-17	1.25159e-15	27.3463
MS4A6A	-0.813499	1.99616	-8.72878	9.05346e-17	1.2667e-15	27.3331
COL8A1	-0.512462	0.643434	-8.72765	9.12835e-17	1.27535e-15	27.325
NCK2	-0.963151	2.5364	-8.72324	9.42863e-17	1.31542e-15	27.2932
RBM38	-0.649617	2.79459	-8.71496	1.00173e-16	1.39555e-15	27.2336
PRKD2	-0.47432	2.80059	-8.7106	1.03425e-16	1.43879e-15	27.2022
DYRK2	-0.507269	1.33627	-8.70957	1.04202e-16	1.44752e-15	27.1949
SPHK1	-1.22046	1.51638	-8.70789	1.05495e-16	1.46341e-15	27.1827
APOL4	-0.504262	0.760208	-8.69499	1.15927e-16	1.60582e-15	27.09
TNC	-0.809423	1.2593	-8.69445	1.16385e-16	1.60989e-15	27.0862
TMED3	-0.757935	1.15942	-8.68986	1.20354e-16	1.66243e-15	27.0532
MFSD6	-0.65162	1.28765	-8.68941	1.20755e-16	1.66559e-15	27.0499
CCL4	-0.75613	1.47087	-8.68593	1.23861e-16	1.70603e-15	27.025
CD8B	-0.650702	0.682142	-8.68503	1.24674e-16	1.7148e-15	27.0185
CDO1	1.33275	5.76859	8.68467	1.25005e-16	1.71692e-15	27.0159
ADAMTS2	-0.774445	1.36106	-8.68103	1.28375e-16	1.76073e-15	26.9898
PLA2G7	-0.865627	1.65343	-8.68015	1.29196e-16	1.76949e-15	26.9835
DAO	1.18928	3.27077	8.66455	1.44767e-16	1.97998e-15	26.8716
LHFPL2	-0.615692	1.18026	-8.66395	1.45404e-16	1.9859e-15	26.8673
RRAD	-0.809319	1.07914	-8.66272	1.46712e-16	2.00096e-15	26.8585
ARMCX2	-0.551435	0.767486	-8.65812	1.51724e-16	2.06642e-15	26.8255
AGRN	-0.853245	3.58861	-8.65056	1.60311e-16	2.18032e-15	26.7714
BIRC3	-1.11125	2.48334	-8.64697	1.64555e-16	2.23492e-15	26.7457
SEPTIN2	-0.633909	4.08236	-8.64573	1.66053e-16	2.25212e-15	26.7368
MTA2	-0.429026	3.56271	-8.64435	1.67721e-16	2.27158e-15	26.727
PELI1	-0.672352	2.1129	-8.64349	1.6878e-16	2.28275e-15	26.7208
ANXA2	-0.9347	4.75482	-8.64166	1.7104e-16	2.31011e-15	26.7077
RAB6B	-0.428308	0.63519	-8.63833	1.75244e-16	2.36361e-15	26.6838
C12orf49	-0.627244	1.58984	-8.63379	1.81125e-16	2.43955e-15	26.6514
DCUN1D5	-0.524239	2.785	-8.63352	1.81478e-16	2.44093e-15	26.6495
ITM2A	-0.83292	1.76729	-8.63302	1.8214e-16	2.44646e-15	26.6459
GYS2	1.51937	3.07464	8.62027	1.99838e-16	2.68047e-15	26.5548
OR2I1P	-1.74741	4.72333	-8.61611	2.05966e-16	2.75887e-15	26.5251
GIT1	-0.579613	2.48859	-8.60853	2.17628e-16	2.91107e-15	26.471
PDGFRB	-0.881088	2.99096	-8.60811	2.18286e-16	2.9151e-15	26.468
FCGR3A	-1.03648	3.02222	-8.60796	2.18528e-16	2.9151e-15	26.4669
FAM102B	-0.415193	0.842671	-8.60034	2.30965e-16	3.07679e-15	26.4125
IRF1	-0.658218	2.79779	-8.59951	2.32348e-16	3.09099e-15	26.4066
RBM3	-0.715464	4.78818	-8.59361	2.42511e-16	3.22178e-15	26.3646
GABBR1	-0.473724	0.519786	-8.58671	2.54962e-16	3.38259e-15	26.3153
MMP19	-0.514564	0.964852	-8.58386	2.60279e-16	3.44843e-15	26.2951
ITGAM	-0.658083	1.12564	-8.57726	2.73031e-16	3.61247e-15	26.2481
NRIP2	-0.413533	0.921534	-8.57482	2.7789e-16	3.67177e-15	26.2307
KCTD17	-0.990826	1.86337	-8.57249	2.82623e-16	3.72783e-15	26.2141
PDLIM3	-0.546918	0.98518	-8.57236	2.82899e-16	3.72783e-15	26.2132
PAPLN	-0.843798	1.03606	-8.5714	2.8487e-16	3.74873e-15	26.2063
FSTL1	-0.867478	2.55127	-8.56935	2.89133e-16	3.7997e-15	26.1917
RASL12	-0.508492	0.990259	-8.56208	3.04746e-16	3.99949e-15	26.1401
ARL2	-0.778667	3.00113	-8.55688	3.16423e-16	4.14714e-15	26.1031
OSBPL3	-0.49022	0.89484	-8.55189	3.28051e-16	4.29376e-15	26.0676
COL9A2	-0.67367	0.688276	-8.54836	3.36536e-16	4.3989e-15	26.0426
TNFAIP2	-0.875239	3.16128	-8.54812	3.37128e-16	4.40075e-15	26.0408
TRAPPC4	-0.494539	2.58237	-8.54562	3.43269e-16	4.47491e-15	26.0231
NCDN	-0.547463	1.84135	-8.54165	3.53272e-16	4.59914e-15	25.9949
PON3	1.03369	4.71426	8.53164	3.79745e-16	4.9372e-15	25.9238
SORD	0.997464	4.56537	8.52981	3.84789e-16	4.99293e-15	25.9109
CCL19	-1.61238	2.26468	-8.52972	3.85057e-16	4.99293e-15	25.9102
STMN2	-0.777513	0.613183	-8.52935	3.86086e-16	4.9996e-15	25.9076
CHN2	0.542981	1.87512	8.52909	3.86796e-16	5.00216e-15	25.9058
MTTP	1.18036	4.4661	8.52326	4.03435e-16	5.21041e-15	25.8644
EFNB1	-0.637165	2.85087	-8.51943	4.14719e-16	5.34905e-15	25.8373
DLGAP4	-0.538308	2.77082	-8.51902	4.15958e-16	5.35794e-15	25.8343
SIGLEC9	-0.411722	0.690656	-8.51546	4.2676e-16	5.48758e-15	25.8092
LDLRAD3	-0.459916	0.717049	-8.51534	4.2715e-16	5.48758e-15	25.8083
MICALL2	-0.561325	1.52236	-8.51346	4.32983e-16	5.55519e-15	25.7949
NRP2	-0.473676	0.971874	-8.5071	4.53282e-16	5.80697e-15	25.7499
ACSS1	-0.717536	1.31326	-8.50694	4.538e-16	5.80697e-15	25.7488
SLC7A1	-0.660412	0.940413	-8.49986	4.77551e-16	6.10288e-15	25.6987
ARMCX1	-0.614507	1.11119	-8.49568	4.92156e-16	6.28128e-15	25.6691
SELL	-0.632089	1.28685	-8.48866	5.17639e-16	6.59786e-15	25.6195
PPM1M	-0.576331	1.9008	-8.48606	5.27435e-16	6.71393e-15	25.6011
COL15A1	-0.857806	1.69816	-8.48272	5.40268e-16	6.86091e-15	25.5774
SLC2A3	-0.699382	1.42021	-8.48269	5.4039e-16	6.86091e-15	25.5772
PIPOX	1.12429	5.82793	8.48109	5.46607e-16	6.93081e-15	25.566
UAP1L1	-0.750088	0.97455	-8.48055	5.48739e-16	6.9488e-15	25.5621
CFD	-0.880636	2.09321	-8.48007	5.50643e-16	6.96385e-15	25.5587
ACSM2A	1.29994	4.01102	8.4778	5.59705e-16	7.06927e-15	25.5427
PLP2	-1.1751	4.18729	-8.46095	6.31736e-16	7.96871e-15	25.4238
TLR2	-0.633228	1.118	-8.45921	6.3968e-16	8.05848e-15	25.4115
GZMH	-0.709538	1.38933	-8.45069	6.80039e-16	8.55584e-15	25.3514
PLAT	-0.645579	1.25705	-8.44944	6.86165e-16	8.62178e-15	25.3426
S1PR2	-0.709872	2.04492	-8.44136	7.27112e-16	9.12451e-15	25.2856
HLA-A	-0.852248	8.36692	-8.43663	7.52199e-16	9.42717e-15	25.2523
TGFB1I1	-0.434979	1.2212	-8.42964	7.90792e-16	9.89811e-15	25.2032
DAB2	-0.86105	2.34327	-8.4231	8.28742e-16	1.03598e-14	25.1571
ACSM2B	1.23866	4.44399	8.42247	8.32473e-16	1.03931e-14	25.1527
SERTAD3	-0.492984	2.81043	-8.4215	8.38301e-16	1.04525e-14	25.1458
TNFAIP8L3	-0.630311	1.07754	-8.42065	8.4339e-16	1.05025e-14	25.1399
FCHO1	-0.471016	0.445816	-8.41867	8.55449e-16	1.0639e-14	25.126
SCRN1	-0.776595	1.06223	-8.41384	8.85544e-16	1.09993e-14	25.092
MRVI1	-0.422803	0.639723	-8.40636	9.34215e-16	1.1589e-14	25.0394
MFAP2	-0.667329	0.658621	-8.40567	9.38816e-16	1.16313e-14	25.0346
H2AFY	-0.508888	2.57298	-8.39972	9.79583e-16	1.21209e-14	24.9929
ARF3	-0.481861	3.99007	-8.3983	9.89583e-16	1.22291e-14	24.9829
CD79A	-0.881672	0.913279	-8.39582	1.0073e-15	1.24323e-14	24.9655
NIPSNAP2	-0.564305	1.93596	-8.39156	1.03844e-15	1.28004e-14	24.9355
GLYATL1	1.28192	3.47005	8.38776	1.06699e-15	1.31357e-14	24.9089
NSMAF	-0.461383	1.38014	-8.38713	1.07182e-15	1.31785e-14	24.9045
VOPP1	-0.541166	2.38831	-8.38169	1.11427e-15	1.36832e-14	24.8663
FMO4	0.850202	3.01521	8.37991	1.12845e-15	1.38399e-14	24.8539
RENBP	-1.0187	2.08981	-8.37847	1.14015e-15	1.39658e-14	24.8438
PDP1	-0.586257	0.960769	-8.37505	1.1683e-15	1.42926e-14	24.8198
UPB1	1.24552	4.23882	8.374	1.1771e-15	1.43822e-14	24.8124
SAMD9	-0.432631	0.852961	-8.36978	1.213e-15	1.48022e-14	24.7829
KLF2	-0.686834	2.4319	-8.36513	1.25393e-15	1.52826e-14	24.7503
FAM49B	-0.596779	2.04693	-8.36202	1.28204e-15	1.56056e-14	24.7286
CPN2	1.19998	5.78432	8.36178	1.28423e-15	1.56128e-14	24.7269
ARID5B	-0.5051	1.39754	-8.35507	1.34715e-15	1.63501e-14	24.6799
ACTB	-0.472956	9.49221	-8.35495	1.34823e-15	1.63501e-14	24.6791
ADRA2A	-0.631577	0.581605	-8.35458	1.35185e-15	1.63729e-14	24.6765
SERPINC1	1.81591	9.7228	8.35431	1.35442e-15	1.63729e-14	24.6746
ALDOA	-0.914293	5.56496	-8.35423	1.35516e-15	1.63729e-14	24.6741
LGALS3BP	-1.35667	6.09191	-8.35366	1.36069e-15	1.64194e-14	24.6701
STK32C	-0.423856	1.12479	-8.34635	1.43335e-15	1.72747e-14	24.619
SCARF2	-0.448077	0.911197	-8.34599	1.43704e-15	1.72978e-14	24.6165
GALNT10	-0.463882	1.37095	-8.34545	1.44256e-15	1.73428e-14	24.6127
UBE2D1	-0.449137	1.9706	-8.33627	1.53993e-15	1.84906e-14	24.5486
RALB	-0.47592	3.33128	-8.33435	1.56114e-15	1.87221e-14	24.5351
ID3	-0.751096	3.33235	-8.3291	1.62055e-15	1.94107e-14	24.4984
CCN3	-0.544584	0.810973	-8.32764	1.63735e-15	1.95878e-14	24.4883
LRP10	-0.612753	3.77384	-8.32547	1.66287e-15	1.98688e-14	24.4731
RIPK2	-0.649947	2.33767	-8.32337	1.68785e-15	2.01425e-14	24.4585
SMG9	-0.504465	1.71825	-8.31887	1.74271e-15	2.07717e-14	24.4271
XXYLT1	-0.421648	1.00064	-8.3171	1.76467e-15	2.09844e-14	24.4148
ENDOD1	-0.677315	1.54367	-8.31709	1.76486e-15	2.09844e-14	24.4147
TM6SF2	0.911581	2.50297	8.31521	1.78852e-15	2.12398e-14	24.4016
SLC10A1	1.98148	4.77324	8.30112	1.97666e-15	2.34454e-14	24.3034
HBEGF	-0.513211	1.53732	-8.30002	1.99215e-15	2.36005e-14	24.2957
BEX4	-0.86192	2.29874	-8.29842	2.01488e-15	2.38407e-14	24.2846
KIF3C	-0.489104	0.573501	-8.29787	2.02266e-15	2.39037e-14	24.2808
FRMD8	-0.497546	2.80391	-8.29008	2.13751e-15	2.52304e-14	24.2265
STK11IP	-0.420558	1.47206	-8.28827	2.16506e-15	2.55246e-14	24.214
BATF2	-0.53987	1.36441	-8.28426	2.22757e-15	2.62299e-14	24.186
ARHGEF6	-0.451516	1.08815	-8.28119	2.27652e-15	2.67738e-14	24.1647
SLC2A2	1.38913	6.17243	8.27861	2.31841e-15	2.72336e-14	24.1468
EPHB3	-0.490447	0.467136	-8.27668	2.35033e-15	2.75753e-14	24.1333
TRIP10	-0.626977	2.31936	-8.27638	2.35536e-15	2.7601e-14	24.1312
FMNL2	-0.717323	1.24696	-8.2735	2.40384e-15	2.81354e-14	24.1112
BCAT1	-0.462515	0.512848	-8.26989	2.46607e-15	2.8829e-14	24.0861
ADI1	0.739811	5.91776	8.26846	2.49101e-15	2.90699e-14	24.0763
ALDH6A1	1.02634	4.59088	8.26837	2.49264e-15	2.90699e-14	24.0756
CYP4A22	1.36398	3.81017	8.26791	2.50082e-15	2.91303e-14	24.0724
MECOM	-0.436417	0.65455	-8.25881	2.66701e-15	3.10291e-14	24.0092
HID1	-0.775737	1.36537	-8.25597	2.72099e-15	3.16194e-14	23.9896
MIDN	-0.609251	3.61803	-8.25273	2.78411e-15	3.23143e-14	23.967
TRIM69	-0.456338	1.65303	-8.25125	2.81337e-15	3.2615e-14	23.9568
PXDN	-0.608266	1.50278	-8.24989	2.84048e-15	3.28901e-14	23.9474
SARDH	0.872916	4.08163	8.24526	2.93493e-15	3.39434e-14	23.9152
NBDY	-0.637829	2.3731	-8.24291	2.98396e-15	3.44696e-14	23.899
ZSWIM4	-0.474947	1.07326	-8.24184	3.0066e-15	3.46898e-14	23.8916
TAP2	-0.585949	2.14893	-8.23864	3.07532e-15	3.54408e-14	23.8694
GIMAP6	-0.551337	1.6828	-8.23591	3.1351e-15	3.6087e-14	23.8505
CLIC2	-0.601215	1.50429	-8.23522	3.15047e-15	3.62211e-14	23.8457
AR	0.937818	2.45005	8.23441	3.1685e-15	3.63854e-14	23.8401
ARRB2	-0.552273	3.15219	-8.23397	3.17819e-15	3.64537e-14	23.8371
SPON1	-0.500553	0.564805	-8.23153	3.23338e-15	3.70431e-14	23.8202
PRMT1	-0.584445	3.57334	-8.23127	3.23946e-15	3.70691e-14	23.8183
HLA-B	-1.01736	8.42433	-8.23024	3.26297e-15	3.72944e-14	23.8112
IL2RB	-0.628307	1.17072	-8.22518	3.38155e-15	3.86044e-14	23.7762
PDPN	-0.430571	0.341156	-8.22483	3.38984e-15	3.86537e-14	23.7738
SLC37A2	-0.456853	0.84014	-8.22152	3.46998e-15	3.95212e-14	23.7508
CLIC1	-0.834344	6.139	-8.22056	3.4934e-15	3.97415e-14	23.7442
B3GALT4	-0.56123	1.04645	-8.21892	3.53397e-15	4.01561e-14	23.7329
CD1C	-0.51918	0.775782	-8.218	3.55693e-15	4.03699e-14	23.7265
LMO2	-0.485686	1.84722	-8.21333	3.67591e-15	4.16718e-14	23.6942
GUCY1A1	-0.545181	0.931471	-8.20755	3.82852e-15	4.33514e-14	23.6543
UBE2I	-0.446424	2.57464	-8.20668	3.85225e-15	4.35694e-14	23.6482
CAVIN3	-0.794597	2.12697	-8.19928	4.05801e-15	4.58432e-14	23.5972
NCEH1	-0.738671	1.30373	-8.19446	4.19791e-15	4.73687e-14	23.5639
RPS6KA4	-0.454549	2.68576	-8.19388	4.21506e-15	4.75072e-14	23.5599
YWHAB	-0.42326	5.21893	-8.19349	4.22672e-15	4.75836e-14	23.5572
SEMA6B	-0.497471	1.53568	-8.18814	4.38871e-15	4.93502e-14	23.5202
COMP	-0.723264	0.57197	-8.18713	4.42008e-15	4.96456e-14	23.5133
CHST3	-0.512871	0.738315	-8.18612	4.45139e-15	4.99397e-14	23.5063
RHBDF2	-0.64132	1.82237	-8.18229	4.5727e-15	5.12416e-14	23.4799
CYP4F2	1.40613	4.32044	8.17821	4.7057e-15	5.26714e-14	23.4518
FAM110A	-0.55379	1.53174	-8.17219	4.90901e-15	5.4884e-14	23.4103
MLLT3	-0.422365	0.464013	-8.16925	5.01136e-15	5.5964e-14	23.39
C4orf48	-0.931989	1.45771	-8.16742	5.07607e-15	5.66217e-14	23.3774
P3H3	-0.595734	0.847258	-8.16587	5.13166e-15	5.71763e-14	23.3667
NFKB2	-0.638114	3.66435	-8.16539	5.14888e-15	5.73027e-14	23.3634
ACY1	0.463237	2.47433	8.16385	5.20492e-15	5.78602e-14	23.3528
CAP1	-0.456781	5.21402	-8.16249	5.25477e-15	5.83478e-14	23.3435
WDR1	-0.455253	4.33151	-8.15952	5.36524e-15	5.95065e-14	23.323
ARAP3	-0.409903	1.1716	-8.15382	5.58385e-15	6.18607e-14	23.2838
DYNC1H1	-0.503714	3.39275	-8.1529	5.61999e-15	6.21903e-14	23.2775
BHMT	1.86533	5.25897	8.14887	5.78118e-15	6.39014e-14	23.2497
FUT4	-0.559575	0.805214	-8.13771	6.25113e-15	6.90176e-14	23.173
SRPX2	-0.737376	1.09783	-8.13085	6.55833e-15	7.23273e-14	23.126
CSPG4	-0.51435	1.0681	-8.12947	6.62208e-15	7.29478e-14	23.1165
AGMO	0.834893	3.76948	8.12464	6.84918e-15	7.53642e-14	23.0834
PIP4P2	-0.649485	1.31754	-8.12277	6.93968e-15	7.61928e-14	23.0705
GPR4	-0.427379	1.44705	-8.12276	6.94013e-15	7.61928e-14	23.0704
PLIN3	-0.587454	3.55681	-8.1223	6.96255e-15	7.63528e-14	23.0673
SULT2A1	1.74919	7.02869	8.12076	7.03754e-15	7.70884e-14	23.0567
GTF3C6	-0.619546	4.74356	-8.11942	7.10412e-15	7.77302e-14	23.0475
LPAR1	-0.467656	0.441429	-8.11885	7.13218e-15	7.79497e-14	23.0436
MASP1	0.764043	3.00453	8.11152	7.50712e-15	8.19555e-14	22.9933
FCHSD2	-0.413246	2.10648	-8.10767	7.71162e-15	8.40938e-14	22.967
COL12A1	-0.528128	0.881021	-8.10522	7.8448e-15	8.54504e-14	22.9502
DTNBP1	-0.525978	2.00938	-8.10333	7.9488e-15	8.64865e-14	22.9372
AGTRAP	-0.600453	3.03883	-8.10207	8.01899e-15	8.71529e-14	22.9286
DTX3	-0.600337	1.18441	-8.09906	8.189e-15	8.89013e-14	22.908
LRFN4	-0.544564	0.704217	-8.09419	8.472e-15	9.18711e-14	22.8747
FAM117B	-0.451572	0.932316	-8.08978	8.73695e-15	9.4639e-14	22.8445
ARHGEF1	-0.457762	2.87558	-8.08752	8.87546e-15	9.60325e-14	22.829
RTP3	1.45437	3.57562	8.08683	8.9183e-15	9.63889e-14	22.8243
ABAT	1.05972	4.45739	8.08371	9.11423e-15	9.83974e-14	22.803
RABEP2	-0.455547	1.98222	-8.0835	9.12739e-15	9.84302e-14	22.8016
NR1I3	1.21543	3.55097	8.08293	9.16368e-15	9.87123e-14	22.7977
EDIL3	-0.601608	0.803506	-8.07911	9.41138e-15	1.01167e-13	22.7715
P2RY8	-0.540685	1.12749	-8.07909	9.41231e-15	1.01167e-13	22.7714
CPXM2	-0.502507	0.734493	-8.07109	9.95146e-15	1.06844e-13	22.7167
CDK16	-0.59493	2.84703	-8.07038	1.00012e-14	1.0726e-13	22.7118
CREB3	-0.476774	4.01833	-8.05646	1.10179e-14	1.18033e-13	22.6168
SLCO3A1	-0.532699	1.05816	-8.05327	1.12646e-14	1.20544e-13	22.5951
AFAP1L1	-0.436864	1.45343	-8.05311	1.12775e-14	1.20549e-13	22.594
ACSM5	1.40006	3.77749	8.05278	1.13029e-14	1.20688e-13	22.5918
GALNT7	-0.418387	0.462735	-8.05178	1.13819e-14	1.21399e-13	22.5849
TRAF3	-0.409003	1.36379	-8.04659	1.18001e-14	1.25722e-13	22.5495
NBL1	-0.731529	1.12751	-8.04002	1.2351e-14	1.31447e-13	22.5048
POR	0.673331	6.32803	8.03945	1.23997e-14	1.31822e-13	22.5009
CDC25B	-0.785422	3.33592	-8.03828	1.25005e-14	1.32748e-13	22.493
RAB20	-0.738434	3.96235	-8.0367	1.26385e-14	1.34067e-13	22.4822
OSMR	-0.817609	1.90231	-8.03377	1.28984e-14	1.36676e-13	22.4622
AP1S2	-0.415631	1.29363	-8.0264	1.35745e-14	1.43684e-13	22.4121
ZBTB4	-0.487312	2.24821	-8.02391	1.38115e-14	1.46033e-13	22.3951
RASSF3	-0.768091	2.61832	-8.02188	1.40076e-14	1.47946e-13	22.3813
LEPROTL1	-0.471313	2.5369	-8.01816	1.43729e-14	1.5164e-13	22.356
NOTCH1	-0.546953	1.76196	-8.01769	1.44202e-14	1.51974e-13	22.3528
FUNDC1	-0.483462	2.52852	-8.01747	1.44422e-14	1.52041e-13	22.3513
MSN	-0.752803	4.63019	-8.0164	1.45494e-14	1.53005e-13	22.3441
FMO3	1.44689	5.8716	8.01555	1.46355e-14	1.53744e-13	22.3383
ACBD4	0.64568	3.63004	8.01325	1.48709e-14	1.56048e-13	22.3226
RAB34	-1.03231	2.04477	-8.01131	1.50716e-14	1.57984e-13	22.3095
GOLM1	-1.1149	3.74205	-8.00969	1.52418e-14	1.59596e-13	22.2984
CD58	-0.553362	2.1404	-8.00477	1.57692e-14	1.64942e-13	22.2651
NADK2	0.686422	5.06338	7.99818	1.65055e-14	1.72458e-13	22.2203
PCDH12	-0.430631	1.53958	-7.99781	1.6548e-14	1.72717e-13	22.2178
YEATS2	-0.437967	1.24567	-7.99521	1.68477e-14	1.75527e-13	22.2002
PMAIP1	-0.418417	0.426405	-7.99517	1.68534e-14	1.75527e-13	22.1998
BCL6B	-0.492275	1.62247	-7.99339	1.70618e-14	1.77508e-13	22.1878
FCN1	-0.431505	0.665231	-7.99246	1.71715e-14	1.78459e-13	22.1815
CHSY1	-0.551896	1.73054	-7.99163	1.72701e-14	1.79293e-13	22.1759
TPPP3	-0.6747	1.41202	-7.98806	1.77018e-14	1.83578e-13	22.1517
CES2	1.11242	6.12294	7.98534	1.80378e-14	1.86863e-13	22.1332
NEXN	-0.457111	0.748812	-7.985	1.80805e-14	1.87107e-13	22.1309
MX2	-0.439638	0.616815	-7.98262	1.83797e-14	1.89807e-13	22.1148
FZD7	-0.571053	0.77297	-7.98262	1.83804e-14	1.89807e-13	22.1147
OTC	1.53134	5.15728	7.96666	2.05208e-14	2.11686e-13	22.0067
CD24	-1.71762	4.03749	-7.96317	2.1022e-14	2.16627e-13	21.983
TMEM184B	-0.59648	2.80921	-7.95941	2.15745e-14	2.22085e-13	21.9576
RUNDC3B	0.545346	1.1769	7.95672	2.19772e-14	2.25991e-13	21.9394
STARD3NL	-0.482925	1.84403	-7.95158	2.27697e-14	2.33894e-13	21.9047
ACTR3	-0.44047	2.96029	-7.95015	2.29963e-14	2.35973e-13	21.895
WTAP	-0.420163	2.91068	-7.94887	2.31999e-14	2.37811e-13	21.8863
MRTFA	-0.427423	2.14609	-7.94692	2.35127e-14	2.40764e-13	21.8732
RIPOR1	-0.465043	2.47058	-7.94142	2.44214e-14	2.49807e-13	21.836
CFL2	0.512644	3.22451	7.94047	2.45814e-14	2.51179e-13	21.8296
HAO1	1.29442	6.10698	7.93988	2.46815e-14	2.51937e-13	21.8256
ADPRHL2	-0.464923	3.75845	-7.93536	2.5462e-14	2.59632e-13	21.7951
NR1I2	0.986574	2.32871	7.93466	2.5584e-14	2.60603e-13	21.7904
PODN	-0.7757	1.18084	-7.93039	2.6347e-14	2.68095e-13	21.7616
CDC42SE2	-0.474397	2.77102	-7.92827	2.67344e-14	2.71753e-13	21.7472
ADGRG1	-0.794899	1.56378	-7.92612	2.71314e-14	2.75501e-13	21.7328
TBC1D10B	-0.421463	2.16151	-7.92411	2.75098e-14	2.79053e-13	21.7192
C20orf194	-0.387619	0.917818	-7.92048	2.82048e-14	2.85805e-13	21.6947
UPP1	-0.540221	1.99409	-7.91936	2.84222e-14	2.87442e-13	21.6872
RTL8B	-0.599404	1.07724	-7.91935	2.84254e-14	2.87442e-13	21.6871
GPRIN3	-0.451142	0.6376	-7.91611	2.90642e-14	2.93597e-13	21.6653
HLA-F	-0.931471	4.02849	-7.91448	2.93921e-14	2.96601e-13	21.6543
PCTP	0.493122	3.30758	7.91411	2.94671e-14	2.97051e-13	21.6518
AKR1B1	-0.940745	2.3682	-7.91391	2.95078e-14	2.97153e-13	21.6504
ITM2C	-0.913224	4.00934	-7.91319	2.96523e-14	2.983e-13	21.6456
TIMM22	-0.401963	2.12034	-7.90986	3.0339e-14	3.04835e-13	21.6232
CLSTN1	-0.794985	3.05009	-7.90974	3.03646e-14	3.04835e-13	21.6224
LTBP4	-0.803962	2.1525	-7.90837	3.06503e-14	3.07386e-13	21.6132
VPS37C	-0.426013	2.09448	-7.90384	3.16185e-14	3.16771e-13	21.5827
SLC10A3	-0.598114	2.51339	-7.89948	3.25787e-14	3.25824e-13	21.5533
PIM2	-0.605253	2.43544	-7.89944	3.25891e-14	3.25824e-13	21.553
ICAM2	-0.436967	1.33644	-7.89112	3.45026e-14	3.44602e-13	21.4971
NUMBL	-0.418008	0.982865	-7.88689	3.55158e-14	3.54357e-13	21.4687
TMEM65	-0.559825	1.35941	-7.88298	3.64821e-14	3.63626e-13	21.4424
PHF21A	-0.389163	1.24171	-7.88157	3.68365e-14	3.66783e-13	21.4329
MAPK3	-0.500204	3.15815	-7.87432	3.8711e-14	3.85054e-13	21.3842
PTGS1	-0.504297	0.768713	-7.86755	4.05469e-14	4.02904e-13	21.3388
HLF	1.07896	3.21027	7.86558	4.10971e-14	4.07955e-13	21.3256
CCR1	-0.589763	1.27345	-7.86491	4.12858e-14	4.09397e-13	21.3211
BDH1	0.853272	3.89815	7.86476	4.13265e-14	4.09397e-13	21.3201
ALDH2	0.793706	6.03585	7.86319	4.17736e-14	4.13405e-13	21.3095
CD38	-0.508796	0.607537	-7.86218	4.20613e-14	4.15831e-13	21.3028
MS4A7	-0.68056	1.86412	-7.85747	4.34404e-14	4.29029e-13	21.2712
ASAH1	-0.668115	3.68534	-7.85666	4.36809e-14	4.30967e-13	21.2658
SERPINB1	-0.602382	4.32191	-7.85567	4.39772e-14	4.33452e-13	21.2591
PLSCR1	-0.698463	2.61376	-7.85532	4.40825e-14	4.3405e-13	21.2568
TMEM243	-0.488086	1.11287	-7.85172	4.51794e-14	4.44401e-13	21.2327
ESAM	-0.551678	2.93531	-7.85125	4.5324e-14	4.45374e-13	21.2296
A4GALT	-0.602079	1.39091	-7.84814	4.63001e-14	4.54506e-13	21.2087
MAP1B	-0.482203	0.918145	-7.84518	4.72455e-14	4.6332e-13	21.1888
FBXL19	-0.459863	1.42761	-7.84247	4.81251e-14	4.71471e-13	21.1708
UNC93B1	-0.544381	2.87812	-7.83884	4.9333e-14	4.82819e-13	21.1465
KIFC3	-0.508615	2.51746	-7.83831	4.95128e-14	4.84092e-13	21.1429
PLCB3	-0.444025	2.06985	-7.82892	5.27858e-14	5.15575e-13	21.0801
SOCS3	-1.10185	3.22936	-7.82763	5.32523e-14	5.1961e-13	21.0715
TMEM44	-0.412699	1.05151	-7.82688	5.35265e-14	5.21763e-13	21.0665
PXMP2	0.746853	5.25314	7.82546	5.4048e-14	5.26319e-13	21.057
JCHAIN	-1.41213	2.36543	-7.82015	5.60376e-14	5.45149e-13	21.0215
SIGLEC1	-0.529285	1.1063	-7.81751	5.70547e-14	5.54489e-13	21.0039
G6PC3	-0.536332	2.39651	-7.81077	5.97366e-14	5.79975e-13	20.9588
ACKR1	-0.636645	0.718813	-7.81044	5.98717e-14	5.80708e-13	20.9566
PHF19	-0.540016	1.29496	-7.80905	6.04375e-14	5.85613e-13	20.9474
ISG20	-0.560978	1.54433	-7.80679	6.1375e-14	5.94105e-13	20.9323
CCND3	-0.508385	2.43058	-7.80416	6.24852e-14	6.04251e-13	20.9147
ARMCX6	-0.546715	1.01102	-7.80375	6.26572e-14	6.05314e-13	20.912
FPR1	-0.576676	0.821014	-7.8001	6.42348e-14	6.19939e-13	20.8877
JAML	-0.528494	1.09888	-7.79564	6.62139e-14	6.38407e-13	20.8579
MGAT5	-0.568653	1.63976	-7.79377	6.70582e-14	6.45481e-13	20.8455
PPP1R16B	-0.389654	0.761158	-7.79372	6.70802e-14	6.45481e-13	20.8452
ALDH3B1	-0.591336	1.47473	-7.79234	6.77143e-14	6.50939e-13	20.8359
B3GNT9	-0.51537	0.897958	-7.78447	7.14321e-14	6.86002e-13	20.7836
ISYNA1	-1.00177	2.33281	-7.78303	7.21344e-14	6.92063e-13	20.774
CEP55	-0.621855	0.911697	-7.78266	7.23151e-14	6.93114e-13	20.7715
SNN	-0.521494	2.49339	-7.77638	7.54653e-14	7.22597e-13	20.7297
INKA1	-0.4368	1.1265	-7.77412	7.66345e-14	7.33071e-13	20.7146
ETV7	-0.627383	1.11832	-7.76877	7.94639e-14	7.59391e-13	20.6791
RHNO1	-0.582282	2.23936	-7.7644	8.18542e-14	7.81349e-13	20.65
STX3	-0.628157	1.92583	-7.76428	8.19221e-14	7.81349e-13	20.6492
FOLR2	-0.880168	3.04874	-7.76211	8.31333e-14	7.92125e-13	20.6348
CSRNP2	-0.441768	1.69876	-7.76002	8.43193e-14	8.02641e-13	20.621
NXT1	-0.508848	3.24624	-7.75928	8.47447e-14	8.05902e-13	20.616
FZD1	-0.546357	0.974267	-7.75911	8.48439e-14	8.06058e-13	20.6149
GLIPR1	-0.6006	1.02824	-7.7527	8.86069e-14	8.40988e-13	20.5723
ARPC4	-0.469682	4.4558	-7.75196	8.90514e-14	8.44384e-13	20.5674
C2CD2	-0.443646	1.37728	-7.74536	9.3125e-14	8.82151e-13	20.5236
CCNG2	-0.418582	1.23471	-7.7434	9.43674e-14	8.93051e-13	20.5106
TM4SF1	-1.01237	4.36992	-7.73786	9.7972e-14	9.25945e-13	20.4739
PRF1	-0.659903	1.58059	-7.73777	9.80334e-14	9.25945e-13	20.4733
IFFO2	-0.496868	1.40069	-7.73668	9.87541e-14	9.31848e-13	20.4661
TNIP2	-0.446984	3.3521	-7.73611	9.91352e-14	9.34539e-13	20.4623
ACOX1	0.599284	4.58226	7.73452	1.00211e-13	9.43769e-13	20.4517
MVP	-0.703093	4.45049	-7.73357	1.00853e-13	9.48898e-13	20.4455
RAB35	-0.41428	2.95605	-7.7324	1.01653e-13	9.55501e-13	20.4377
EPHA3	-0.514415	0.665318	-7.73183	1.02051e-13	9.58314e-13	20.4339
SLC38A1	-0.895361	1.76741	-7.73078	1.02775e-13	9.6418e-13	20.427
PARM1	-0.580392	0.93659	-7.72863	1.04277e-13	9.77337e-13	20.4127
ABCC10	-0.437137	1.31755	-7.72804	1.04698e-13	9.80339e-13	20.4088
PRAF2	-0.533431	2.71702	-7.72387	1.07686e-13	1.00735e-12	20.3812
IFT57	-0.551935	1.42682	-7.72302	1.08312e-13	1.01223e-12	20.3755
GALNT18	-0.764738	2.21308	-7.72276	1.08497e-13	1.01299e-12	20.3739
BTBD10	-0.397376	1.95493	-7.7205	1.1017e-13	1.02762e-12	20.3589
PHLDA2	-1.07455	2.3415	-7.713	1.15888e-13	1.07898e-12	20.3093
NKG7	-0.926509	2.61117	-7.71299	1.15898e-13	1.07898e-12	20.3092
STC2	-0.678306	1.04601	-7.71112	1.17371e-13	1.09165e-12	20.2968
BHMT2	0.989161	5.9249	7.70794	1.19913e-13	1.11423e-12	20.2758
IFT52	-0.520569	2.25052	-7.70692	1.20745e-13	1.12089e-12	20.269
ARPC5L	-0.440477	3.22394	-7.70627	1.21272e-13	1.12471e-12	20.2648
AZGP1	1.25773	7.63874	7.70243	1.24454e-13	1.15312e-12	20.2394
FBLN2	-0.940669	1.81507	-7.70219	1.24653e-13	1.15387e-12	20.2378
CCDC8	-0.391703	0.426393	-7.69982	1.26663e-13	1.17136e-12	20.2221
PKDCC	-0.812859	2.11505	-7.69909	1.27289e-13	1.17604e-12	20.2173
RTL6	-0.517897	1.07358	-7.69861	1.27702e-13	1.17873e-12	20.2141
GSKIP	-0.460501	2.21623	-7.69736	1.28778e-13	1.18753e-12	20.2059
HDDC2	-0.442406	1.7019	-7.69654	1.29498e-13	1.19304e-12	20.2004
PGM1	0.607028	5.17929	7.69451	1.31275e-13	1.20828e-12	20.1871
IER5	-0.560373	2.39682	-7.69248	1.33091e-13	1.22383e-12	20.1736
SMTN	-0.482635	1.77817	-7.68894	1.363e-13	1.25216e-12	20.1503
ZNF385B	0.650777	1.19291	7.68741	1.37714e-13	1.26395e-12	20.1402
ACTA2	-0.810291	4.59704	-7.68687	1.38213e-13	1.26734e-12	20.1366
KHK	0.940012	5.61512	7.6834	1.41479e-13	1.29506e-12	20.1137
MMP11	-0.915146	1.51157	-7.68337	1.41502e-13	1.29506e-12	20.1136
CSNK1E	-0.538057	2.81422	-7.68239	1.42447e-13	1.30249e-12	20.1071
ADAMTS9	-0.466713	0.938038	-7.68215	1.42674e-13	1.30334e-12	20.1055
CD59	-0.519732	5.39505	-7.68095	1.43831e-13	1.31268e-12	20.0976
LY96	-1.0916	2.90798	-7.68008	1.44673e-13	1.31912e-12	20.0919
ECSCR	-0.478256	1.51739	-7.67786	1.46852e-13	1.33774e-12	20.0772
NAP1L1	-0.601536	3.22649	-7.67714	1.47567e-13	1.343e-12	20.0724
SOGA1	-0.449678	0.977721	-7.67448	1.50228e-13	1.36593e-12	20.0549
TLE3	-0.479087	1.52491	-7.67218	1.5257e-13	1.38537e-12	20.0398
ITGA5	-0.672771	3.60281	-7.6721	1.5265e-13	1.38537e-12	20.0393
CCL18	-0.854173	1.35995	-7.66805	1.5687e-13	1.42235e-12	20.0125
SPECC1	-0.464558	0.539721	-7.66728	1.57682e-13	1.42838e-12	20.0075
PLXDC2	-0.493007	0.874919	-7.66338	1.61867e-13	1.46493e-12	19.9818
MSC	-1.2439	1.64905	-7.66013	1.65445e-13	1.49591e-12	19.9604
RARRES1	-0.936671	1.64753	-7.6518	1.74952e-13	1.58041e-12	19.9056
RNF19B	-0.52791	2.50187	-7.6478	1.79716e-13	1.62194e-12	19.8793
RAB8B	-0.488173	1.93414	-7.63809	1.91808e-13	1.72947e-12	19.8155
MPV17	-0.501382	2.25768	-7.63663	1.93688e-13	1.7448e-12	19.806
ACTG1	-0.53962	8.72445	-7.63472	1.96194e-13	1.76575e-12	19.7934
DACT1	-0.393508	0.614742	-7.63245	1.99192e-13	1.79107e-12	19.7785
B3GNT8	-0.481834	0.570865	-7.63113	2.0097e-13	1.8054e-12	19.7698
COLGALT1	-0.516672	3.82332	-7.63096	2.0119e-13	1.80571e-12	19.7687
CNOT6	-0.444229	1.67805	-7.63061	2.01668e-13	1.80833e-12	19.7664
CPVL	-0.908638	2.53432	-7.62933	2.03399e-13	1.82217e-12	19.758
JPT1	-0.734273	3.48594	-7.62652	2.07273e-13	1.85517e-12	19.7396
YWHAH	-0.520424	4.98215	-7.62521	2.09098e-13	1.86934e-12	19.731
ITGB4	-0.783532	1.39727	-7.62511	2.0924e-13	1.86934e-12	19.7303
ACAA1	0.665403	4.5911	7.62144	2.14431e-13	1.91395e-12	19.7063
GLIS2	-0.750336	1.49215	-7.62027	2.16121e-13	1.92728e-12	19.6986
TST	0.661884	7.2349	7.61866	2.18463e-13	1.94638e-12	19.688
LMNB2	-0.669346	2.25248	-7.61438	2.24807e-13	2.00107e-12	19.66
HNRNPD	-0.397238	3.86655	-7.61212	2.28236e-13	2.02974e-12	19.6452
EVA1A	0.826893	3.92574	7.60897	2.33087e-13	2.07099e-12	19.6246
SLIT3	-0.398583	0.57543	-7.60632	2.37258e-13	2.10613e-12	19.6072
TYMP	-0.862591	4.47938	-7.60042	2.46799e-13	2.18882e-12	19.5686
RAP1GAP2	-0.444761	0.561967	-7.59856	2.49877e-13	2.21411e-12	19.5564
WASF2	-0.558226	3.23479	-7.59611	2.54e-13	2.24859e-12	19.5404
ADH6	1.10377	5.13102	7.59594	2.54287e-13	2.24909e-12	19.5393
PROC	0.902066	6.63074	7.59359	2.58315e-13	2.28265e-12	19.5239
MTHFD1	0.797354	4.32781	7.59052	2.63658e-13	2.32711e-12	19.5038
ICAM1	-0.970145	3.51459	-7.59043	2.63825e-13	2.32711e-12	19.5032
FBLN1	-1.04549	2.1229	-7.59022	2.64199e-13	2.32829e-12	19.5018
CD34	-0.613162	2.20391	-7.58832	2.67566e-13	2.35584e-12	19.4894
MED15	-0.42845	2.36955	-7.58598	2.71777e-13	2.39075e-12	19.4741
PAM	-0.60404	1.5645	-7.58418	2.75062e-13	2.41738e-12	19.4624
SLC18B1	-0.550776	2.16906	-7.58405	2.75301e-13	2.41738e-12	19.4615
SWAP70	-0.500186	1.98457	-7.58251	2.7814e-13	2.44012e-12	19.4515
TMEM87A	-0.421974	2.33425	-7.58166	2.79718e-13	2.45175e-12	19.4459
MAPK13	-0.863007	1.24012	-7.57625	2.90001e-13	2.5396e-12	19.4105
CAT	0.754994	6.45487	7.57566	2.91142e-13	2.54729e-12	19.4067
SBNO2	-0.466462	2.68766	-7.56972	3.0288e-13	2.64762e-12	19.368
UBE2E1	-0.445878	3.46615	-7.56698	3.08477e-13	2.69413e-12	19.3501
NXN	-0.70461	1.28878	-7.56527	3.12003e-13	2.72248e-12	19.3389
PHC2	-0.454755	4.29779	-7.56237	3.18074e-13	2.77296e-12	19.32
TNFRSF1B	-0.63701	3.5877	-7.55528	3.33447e-13	2.90439e-12	19.2738
JSRP1	-0.381543	0.372203	-7.5547	3.34735e-13	2.913e-12	19.27
PIGS	-0.504126	1.95339	-7.55378	3.36802e-13	2.92837e-12	19.264
PDCL3	-0.425624	2.76337	-7.55207	3.4064e-13	2.9591e-12	19.2529
CD44	-0.905646	2.05256	-7.54793	3.50157e-13	3.03906e-12	19.2259
OAZ1	-0.500487	6.50321	-7.54004	3.69012e-13	3.19985e-12	19.1746
PEA15	-0.665582	5.10333	-7.53905	3.71447e-13	3.2181e-12	19.1681
MAN2B1	-0.525869	3.58602	-7.53544	3.80444e-13	3.29313e-12	19.1447
CDCP1	-0.546804	0.48445	-7.53456	3.8268e-13	3.30953e-12	19.1389
GZMB	-0.571761	0.957539	-7.53331	3.85864e-13	3.33411e-12	19.1308
MCU	-0.419689	1.98008	-7.53286	3.8702e-13	3.34113e-12	19.1279
NCBP2	-0.442047	3.06958	-7.52569	4.05882e-13	3.50087e-12	19.0813
CES3	0.86961	2.58701	7.52534	4.06832e-13	3.50596e-12	19.079
TACC3	-0.737841	2.02451	-7.52496	4.07853e-13	3.51165e-12	19.0765
PPP2R1A	-0.482845	4.63871	-7.5206	4.1981e-13	3.61141e-12	19.0482
SC5D	0.730075	4.02223	7.51795	4.27257e-13	3.67223e-12	19.031
SLC35F2	-0.455197	0.468695	-7.51437	4.37536e-13	3.75725e-12	19.0077
HLA-DQA2	-1.13187	2.30005	-7.50977	4.51057e-13	3.86995e-12	18.9779
UNC119	-0.544133	2.06731	-7.50795	4.56523e-13	3.9134e-12	18.9661
DHTKD1	0.705513	4.56012	7.50237	4.73705e-13	4.05712e-12	18.93
INAFM2	-0.5088	2.47421	-7.50013	4.80793e-13	4.1142e-12	18.9154
E2F4	-0.473441	3.13722	-7.49486	4.97862e-13	4.25653e-12	18.8813
HYAL1	0.701141	5.04946	7.49392	5.00978e-13	4.27941e-12	18.8752
GNPDA1	-0.576602	2.71959	-7.49253	5.05597e-13	4.31508e-12	18.8662
PAFAH1B3	-0.973458	3.06639	-7.49207	5.07133e-13	4.32439e-12	18.8632
CNPY4	-0.432482	1.78342	-7.49038	5.12817e-13	4.36904e-12	18.8523
PACC1	-0.39183	1.20169	-7.49014	5.13645e-13	4.37227e-12	18.8507
PACS2	-0.368915	1.72591	-7.48606	5.27691e-13	4.48791e-12	18.8243
CBFB	-0.459794	2.36931	-7.48229	5.41014e-13	4.5972e-12	18.7999
TMEM43	-0.503597	3.23464	-7.4811	5.45258e-13	4.62923e-12	18.7922
B4GALT5	-0.597029	3.21165	-7.47808	5.5625e-13	4.71843e-12	18.7727
PWWP2B	-0.717373	2.32906	-7.4716	5.80582e-13	4.92055e-12	18.7308
CD276	-0.509798	3.36231	-7.47014	5.86187e-13	4.96373e-12	18.7214
PRELP	-0.890777	1.59811	-7.46504	6.06251e-13	5.12917e-12	18.6884
STMN3	-0.742493	1.30016	-7.46436	6.08971e-13	5.1477e-12	18.684
PLK3	-0.492298	1.51185	-7.46217	6.1783e-13	5.21436e-12	18.6699
LDOC1	-0.944413	1.59101	-7.46215	6.17927e-13	5.21436e-12	18.6697
CXCL1	-1.24855	1.62327	-7.45989	6.27199e-13	5.28802e-12	18.6551
ADAM19	-0.398796	1.13041	-7.45717	6.38546e-13	5.37903e-12	18.6376
KHDRBS1	-0.389389	4.54761	-7.4489	6.74316e-13	5.67544e-12	18.5842
COL10A1	-0.437414	0.309639	-7.44841	6.76495e-13	5.68886e-12	18.5811
GBP4	-0.647326	2.13685	-7.44573	6.88529e-13	5.78507e-12	18.5638
SEMA3C	-0.394846	0.343911	-7.44376	6.97538e-13	5.85179e-12	18.5511
CPB2	1.00127	7.74675	7.44373	6.97671e-13	5.85179e-12	18.5509
EFNA5	-0.498979	0.377106	-7.44263	7.02719e-13	5.88905e-12	18.5438
FJX1	-0.529066	1.12885	-7.44173	7.06927e-13	5.91922e-12	18.538
STX18	-0.394853	2.30563	-7.44136	7.08643e-13	5.9285e-12	18.5356
SELENOW	-0.806746	3.45946	-7.43584	7.34829e-13	6.14228e-12	18.5001
BTG2	-0.808196	3.33231	-7.43174	7.54914e-13	6.30476e-12	18.4737
NOP56	-0.586731	3.46977	-7.42589	7.84526e-13	6.54646e-12	18.436
MARK2	-0.436935	2.28524	-7.42296	7.99808e-13	6.66528e-12	18.4171
EIF2S2	-0.418385	4.64697	-7.42289	8.00135e-13	6.66528e-12	18.4167
LUC7L	-0.406769	1.8384	-7.42134	8.08362e-13	6.72806e-12	18.4067
G6PD	-1.01631	2.76492	-7.42054	8.12619e-13	6.75771e-12	18.4016
HMGN1	-0.563254	3.70714	-7.41988	8.16155e-13	6.78133e-12	18.3973
RAN	-0.516396	4.6564	-7.41749	8.29033e-13	6.88246e-12	18.382
SEPTIN9	-0.495188	4.01426	-7.41586	8.37935e-13	6.94736e-12	18.3716
TPM3	-0.508555	4.51561	-7.4158	8.38278e-13	6.94736e-12	18.3712
DLG3	-0.516699	0.744909	-7.41299	8.53901e-13	7.07082e-12	18.3531
TLCD4	0.746512	3.63323	7.40875	8.77995e-13	7.26416e-12	18.3258
SIPA1	-0.413945	3.17263	-7.40604	8.93753e-13	7.38826e-12	18.3084
GIMAP7	-0.627168	2.69111	-7.40541	8.97473e-13	7.41272e-12	18.3044
BLOC1S4	-0.417468	2.86505	-7.40207	9.17295e-13	7.57002e-12	18.283
HAGH	0.627318	4.5624	7.40044	9.27176e-13	7.64508e-12	18.2725
MFSD12	-0.449411	2.85895	-7.39804	9.41905e-13	7.75925e-12	18.2571
PLG	1.31994	7.01243	7.39792	9.42616e-13	7.75925e-12	18.2563
PTMA	-0.482124	6.57586	-7.393	9.73478e-13	8.00653e-12	18.2248
SHKBP1	-0.51883	3.21305	-7.39203	9.79686e-13	8.04553e-12	18.2186
AP3M2	-0.380847	1.05127	-7.39201	9.79873e-13	8.04553e-12	18.2184
ENO2	-0.641922	0.854893	-7.39075	9.87951e-13	8.10502e-12	18.2104
GNG5	-0.427534	5.98271	-7.39	9.92859e-13	8.13843e-12	18.2055
TCEAL3	-0.570959	1.52414	-7.3898	9.94162e-13	8.14226e-12	18.2042
PSMB10	-0.566911	3.4547	-7.38681	1.01379e-12	8.29605e-12	18.1851
RHOQ	-0.5511	2.13373	-7.38142	1.05017e-12	8.58652e-12	18.1506
EFNB2	-0.518082	1.86321	-7.3766	1.08387e-12	8.85464e-12	18.1197
MYO9B	-0.416627	2.67677	-7.37583	1.08932e-12	8.89172e-12	18.1148
GRHPR	0.641473	5.2042	7.37403	1.10224e-12	8.9896e-12	18.1032
SLC41A1	-0.598063	1.43832	-7.37293	1.11015e-12	9.0466e-12	18.0962
HIBADH	0.588114	5.19887	7.37056	1.1275e-12	9.18025e-12	18.081
IER5L	-0.713862	1.86217	-7.36464	1.17196e-12	9.53427e-12	18.0432
FNBP1	-0.426079	2.46567	-7.35745	1.22838e-12	9.98491e-12	17.9972
GPRC5B	-0.670814	1.47433	-7.35527	1.24595e-12	1.01193e-11	17.9833
ADH1B	1.69944	6.79287	7.35435	1.25346e-12	1.01718e-11	17.9774
DDIT4	-0.919408	4.35372	-7.35417	1.25489e-12	1.0175e-11	17.9763
NPC2	-0.565452	5.06952	-7.35349	1.2605e-12	1.02119e-11	17.9719
EPB41L2	-0.544057	1.74107	-7.34752	1.31058e-12	1.06088e-11	17.9338
CCL13	-0.414563	0.413614	-7.34473	1.33462e-12	1.07945e-11	17.916
F7	0.888915	5.07206	7.34269	1.35252e-12	1.09301e-11	17.903
GJA1	-0.699647	2.28294	-7.34196	1.35896e-12	1.09731e-11	17.8983
SLC25A24	-0.501294	0.777993	-7.34161	1.36209e-12	1.09892e-11	17.8961
SLC25A6	-0.592081	6.52081	-7.3411	1.36662e-12	1.10167e-11	17.8928
BGN	-1.15682	5.9166	-7.33841	1.39082e-12	1.12025e-11	17.8756
SLC25A13	0.519924	4.77245	7.33541	1.41823e-12	1.14139e-11	17.8565
NRARP	-0.545025	1.31557	-7.33411	1.43033e-12	1.15017e-11	17.8482
ATP8B2	-0.531876	1.30461	-7.33335	1.43739e-12	1.1549e-11	17.8434
MSANTD3	-0.448225	2.10019	-7.33078	1.46169e-12	1.17345e-11	17.827
MDK	-1.46851	4.96988	-7.32955	1.47343e-12	1.1819e-11	17.8192
STXBP2	-0.477973	2.40636	-7.32912	1.47755e-12	1.18423e-11	17.8164
RBP4	1.15034	11.2167	7.32706	1.49751e-12	1.19924e-11	17.8033
RGN	0.884283	5.27878	7.3268	1.50006e-12	1.2003e-11	17.8016
HK3	-0.492456	0.896139	-7.32603	1.50753e-12	1.20528e-11	17.7968
HSD17B4	0.596519	5.00171	7.32252	1.54244e-12	1.23218e-11	17.7744
UGT2B10	1.54812	5.65473	7.32153	1.55239e-12	1.23912e-11	17.7681
MED22	-0.42938	1.65741	-7.32092	1.55854e-12	1.243e-11	17.7642
AP1G2	-0.512468	1.27355	-7.31933	1.57478e-12	1.25493e-11	17.7541
CDC42SE1	-0.558743	3.43382	-7.31764	1.59217e-12	1.26775e-11	17.7433
SP140L	-0.397806	1.64215	-7.31336	1.63708e-12	1.30244e-11	17.7161
DNAJC10	-0.410245	1.53391	-7.31266	1.64459e-12	1.30735e-11	17.7116
CCL4L2	-0.640962	1.32579	-7.31169	1.65493e-12	1.3145e-11	17.7055
FAIM	-0.451794	1.39625	-7.31085	1.66405e-12	1.32066e-11	17.7001
PTGFRN	-0.687138	2.56965	-7.30916	1.68244e-12	1.33417e-11	17.6894
SMARCA4	-0.505435	2.79108	-7.30756	1.69998e-12	1.34698e-11	17.6792
RPP25	-0.645987	1.47284	-7.30715	1.70449e-12	1.34946e-11	17.6766
CYP3A4	2.60461	5.28855	7.30114	1.77242e-12	1.40209e-11	17.6384
TLDC2	-0.521759	0.826166	-7.30025	1.78266e-12	1.40905e-11	17.6328
CCDC102A	-0.46701	1.14288	-7.2996	1.79022e-12	1.41388e-11	17.6286
SPINDOC	-0.591698	1.78108	-7.29925	1.79423e-12	1.4159e-11	17.6264
ABCG1	-0.633715	1.58066	-7.29633	1.82862e-12	1.44187e-11	17.6079
SPP1	-2.25559	5.11685	-7.29353	1.86218e-12	1.46714e-11	17.5901
WSB1	-0.517007	2.28052	-7.29013	1.90368e-12	1.49863e-11	17.5685
COL14A1	-0.808094	1.49144	-7.28418	1.97862e-12	1.55636e-11	17.5307
ECI2	0.492598	5.20104	7.28133	2.01545e-12	1.58405e-11	17.5127
ZYX	-0.65178	5.01647	-7.27842	2.05383e-12	1.61292e-11	17.4942
SPINT2	-1.1205	1.7032	-7.27152	2.14765e-12	1.68524e-11	17.4505
CASP3	-0.453562	3.01247	-7.27064	2.16003e-12	1.69359e-11	17.4449
LRRC8B	-0.4278	0.925259	-7.27046	2.16253e-12	1.69419e-11	17.4438
SSBP4	-0.503828	3.0727	-7.26968	2.17343e-12	1.70136e-11	17.4389
LCMT1	-0.441787	2.54151	-7.26888	2.1847e-12	1.7088e-11	17.4338
TTC38	0.535831	5.32855	7.26231	2.27964e-12	1.78163e-11	17.3922
GABRD	-0.589278	1.28354	-7.26058	2.30523e-12	1.80018e-11	17.3813
PLEKHA4	-0.684378	2.39616	-7.25984	2.3163e-12	1.80738e-11	17.3766
DIPK2B	-0.377109	1.14398	-7.25958	2.32028e-12	1.80904e-11	17.3749
HAAO	0.828478	5.26187	7.25875	2.33275e-12	1.8173e-11	17.3697
IGF1R	-0.390761	0.450187	-7.2573	2.3547e-12	1.83294e-11	17.3605
CYTH2	-0.417309	2.283	-7.25481	2.39282e-12	1.86112e-11	17.3448
PSPC1	-0.414709	2.56393	-7.25453	2.39715e-12	1.863e-11	17.343
CLIP2	-0.700985	1.50586	-7.25298	2.42128e-12	1.88026e-11	17.3332
HLA-E	-0.561948	7.44191	-7.24979	2.47179e-12	1.91795e-11	17.313
MORF4L1	-0.359031	4.11449	-7.24902	2.48418e-12	1.92603e-11	17.3081
SLC39A10	-0.469267	1.13835	-7.24611	2.53131e-12	1.96101e-11	17.2898
RRAS	-0.609283	4.22029	-7.24364	2.57201e-12	1.99095e-11	17.2742
MCRS1	-0.462143	3.57962	-7.24279	2.58609e-12	2.00026e-11	17.2688
CD68	-0.382041	0.742453	-7.24099	2.61627e-12	2.022e-11	17.2575
HKDC1	-1.07969	2.572	-7.2403	2.62803e-12	2.02948e-11	17.2531
C8A	1.2194	5.92166	7.23982	2.63616e-12	2.03414e-11	17.2501
CRIP2	-0.626759	3.21346	-7.23758	2.6745e-12	2.06107e-11	17.2359
TPBG	-0.417908	0.399065	-7.23754	2.67529e-12	2.06107e-11	17.2356
CCN4	-0.394309	0.464614	-7.23619	2.69867e-12	2.07744e-11	17.2271
ASPN	-0.850881	2.38457	-7.2336	2.74414e-12	2.11078e-11	17.2108
SMS	-0.471423	4.14565	-7.23181	2.776e-12	2.1336e-11	17.1995
CRYL1	0.666426	5.69593	7.22971	2.8138e-12	2.16094e-11	17.1863
HNF4A	0.623382	5.04103	7.22956	2.81648e-12	2.1613e-11	17.1853
PFDN1	-0.400307	3.61676	-7.22928	2.82172e-12	2.16361e-11	17.1835
CYB5A	0.685257	5.24795	7.22613	2.87958e-12	2.20624e-11	17.1637
CD7	-0.777081	1.47551	-7.22571	2.88733e-12	2.21044e-11	17.161
CXCL8	-1.17327	1.92552	-7.21936	3.00791e-12	2.30094e-11	17.121
BAX	-0.589177	4.13385	-7.21897	3.01548e-12	2.30493e-11	17.1186
LAG3	-0.612056	1.03332	-7.2146	3.10156e-12	2.36886e-11	17.091
IQGAP2	0.588869	4.05741	7.21398	3.11395e-12	2.37646e-11	17.0871
TRAPPC1	-0.511996	5.2724	-7.21187	3.15651e-12	2.40706e-11	17.0739
SNRPD1	-0.503587	2.69367	-7.21087	3.17703e-12	2.42081e-11	17.0675
ANXA4	-0.73336	3.86627	-7.21065	3.18148e-12	2.4223e-11	17.0662
BICC1	-0.896117	1.4281	-7.20983	3.1983e-12	2.43321e-11	17.061
EPSTI1	-0.60561	1.39205	-7.20658	3.26578e-12	2.4826e-11	17.0406
EFHD2	-0.554892	4.26992	-7.20627	3.27245e-12	2.48574e-11	17.0386
SEPTIN5	-0.550924	0.988703	-7.20395	3.32151e-12	2.52103e-11	17.024
ECHS1	0.540611	8.14631	7.20258	3.35099e-12	2.54143e-11	17.0154
C3orf85	0.468423	0.591669	7.1995	3.41799e-12	2.59023e-11	16.996
SUOX	0.420216	3.24342	7.19658	3.48287e-12	2.63734e-11	16.9776
TMEM204	-0.575939	2.61428	-7.19582	3.49977e-12	2.64808e-11	16.9729
NAA40	-0.449015	1.52148	-7.19157	3.59668e-12	2.71929e-11	16.9462
RNF34	-0.390385	2.04622	-7.18804	3.67916e-12	2.77949e-11	16.924
GAS1	-0.409563	0.544683	-7.18684	3.7077e-12	2.79889e-11	16.9165
SINHCAF	-0.557055	1.34907	-7.18291	3.80245e-12	2.86818e-11	16.8918
SLC25A42	0.659932	3.82235	7.18082	3.85362e-12	2.90453e-11	16.8787
GRN	-0.528094	6.3499	-7.17665	3.95807e-12	2.98091e-11	16.8526
CSF3R	-0.451294	0.649337	-7.17654	3.96108e-12	2.98091e-11	16.8518
ADCY5	-0.401538	0.618388	-7.17524	3.99425e-12	3.00355e-11	16.8437
KCNF1	-0.511035	0.428807	-7.17498	4.0007e-12	3.00608e-11	16.8421
PECR	0.66131	4.75017	7.17428	4.0189e-12	3.01743e-11	16.8377
RAMP2	-0.631034	3.23017	-7.17297	4.05266e-12	3.04043e-11	16.8295
KCNQ1	-0.633403	1.13425	-7.17212	4.07494e-12	3.05479e-11	16.8241
GBP2	-0.777956	3.43926	-7.16908	4.15498e-12	3.1124e-11	16.8051
JADE2	-0.39426	1.43951	-7.16882	4.16204e-12	3.11529e-11	16.8034
MAP1S	-0.419409	2.48225	-7.1651	4.26249e-12	3.18803e-11	16.7801
MMP12	-0.7279	0.545669	-7.16283	4.32484e-12	3.23218e-11	16.7659
MOGAT2	1.16229	2.23995	7.162	4.34777e-12	3.24682e-11	16.7608
SLC45A4	-0.572572	0.831634	-7.15373	4.58434e-12	3.42087e-11	16.709
LIMCH1	-0.517527	0.952725	-7.15199	4.63562e-12	3.45648e-11	16.6981
IVD	0.486219	4.49921	7.15182	4.64059e-12	3.45754e-11	16.697
SCP2	0.763848	5.22472	7.15131	4.65578e-12	3.46621e-11	16.6938
GGT5	-0.801094	2.03364	-7.14839	4.74366e-12	3.52893e-11	16.6756
CUX2	0.859316	2.06262	7.14808	4.75291e-12	3.53312e-11	16.6736
PDE4B	-0.430548	0.838055	-7.14714	4.78169e-12	3.5518e-11	16.6677
SMARCA5	-0.416062	2.56392	-7.14694	4.78778e-12	3.55361e-11	16.6665
MAT1A	1.10628	7.35409	7.14362	4.89039e-12	3.62701e-11	16.6458
ALAD	0.641913	5.00098	7.13947	5.02197e-12	3.72176e-11	16.6198
CUEDC1	-0.527524	1.9117	-7.1374	5.0888e-12	3.76668e-11	16.6069
UBE2Q2	-0.616215	2.1328	-7.13735	5.09031e-12	3.76668e-11	16.6066
KIAA0930	-0.517309	2.76625	-7.13433	5.18977e-12	3.83735e-11	16.5877
GLG1	-0.401328	2.93016	-7.1335	5.21712e-12	3.85466e-11	16.5825
XCL2	-0.486218	0.798702	-7.13137	5.28877e-12	3.90463e-11	16.5692
CCL21	-1.52364	3.23009	-7.12993	5.3376e-12	3.9377e-11	16.5602
B2M	-0.600967	8.89371	-7.12966	5.34681e-12	3.9415e-11	16.5585
TC2N	-0.666797	1.06583	-7.12905	5.36764e-12	3.95386e-11	16.5547
DNM1L	-0.409302	2.36607	-7.12841	5.38942e-12	3.96691e-11	16.5508
TMEM87B	-0.393354	1.77354	-7.12601	5.47263e-12	4.02511e-11	16.5358
SLC66A3	-0.533018	2.31397	-7.12494	5.51015e-12	4.04965e-11	16.5291
HIF1A	-0.707816	3.43057	-7.12456	5.52343e-12	4.05635e-11	16.5268
SOAT1	-0.4595	2.37017	-7.1238	5.55052e-12	4.07317e-11	16.522
CD2BP2	-0.458938	3.58263	-7.12214	5.60946e-12	4.11333e-11	16.5117
PTBP3	-0.468224	2.61795	-7.12074	5.65994e-12	4.14722e-11	16.5029
PLXNA3	-0.479275	0.997609	-7.11983	5.69276e-12	4.16813e-11	16.4972
SRSF3	-0.362791	4.23055	-7.11971	5.69722e-12	4.16826e-11	16.4965
CALM2	-0.402993	5.2341	-7.11566	5.84637e-12	4.27417e-11	16.4712
CAPZB	-0.36861	5.27587	-7.11427	5.89825e-12	4.30887e-11	16.4626
PKLR	1.18396	4.99751	7.11401	5.90795e-12	4.31272e-11	16.461
SLC12A2	-0.605056	1.31293	-7.10894	6.10212e-12	4.45112e-11	16.4294
JUNB	-0.766022	5.5027	-7.10648	6.19829e-12	4.51788e-11	16.4141
LDHD	0.861951	4.77085	7.10424	6.28732e-12	4.57935e-11	16.4001
DEPDC7	0.660552	2.73119	7.10297	6.3386e-12	4.61325e-11	16.3922
CYTH3	-0.436862	1.37419	-7.0984	6.52566e-12	4.74584e-11	16.3638
ACP5	-0.953508	3.40051	-7.09782	6.54971e-12	4.75659e-11	16.3602
ARNTL2	-0.521418	1.07979	-7.09781	6.5502e-12	4.75659e-11	16.3601
TMIGD3	-0.386576	0.625466	-7.09513	6.66269e-12	4.83467e-11	16.3435
LIMA1	-0.508365	2.14486	-7.09463	6.68397e-12	4.8465e-11	16.3403
STK39	-0.709722	1.47816	-7.09293	6.7567e-12	4.89559e-11	16.3298
PRKCD	-0.589033	2.52105	-7.08866	6.94272e-12	5.02663e-11	16.3032
CYP4A11	1.37799	5.5847	7.08723	7.00614e-12	5.06878e-11	16.2943
SULF2	-0.886149	2.63475	-7.08286	7.20305e-12	5.20737e-11	16.2672
SLC1A2	1.01361	1.8647	7.07995	7.33745e-12	5.3006e-11	16.2492
TMEM158	-0.468068	0.521885	-7.07738	7.45862e-12	5.38414e-11	16.2332
MICALL1	-0.4052	1.97845	-7.07303	7.66716e-12	5.53058e-11	16.2062
SH3TC1	-0.40283	1.7098	-7.07214	7.71049e-12	5.55771e-11	16.2007
KCNJ8	0.847107	3.62359	7.06747	7.94275e-12	5.7209e-11	16.1717
ABCB11	1.02818	2.19014	7.06715	7.95882e-12	5.72823e-11	16.1697
TES	-0.673105	2.28423	-7.06455	8.09112e-12	5.81915e-11	16.1536
KLC2	-0.462438	1.6653	-7.06318	8.16171e-12	5.86559e-11	16.1451
PDK4	1.0871	4.24975	7.06239	8.2024e-12	5.89048e-11	16.1403
SEMA5B	-0.369722	0.684212	-7.05707	8.48384e-12	6.08811e-11	16.1073
TYRO3	-0.525856	0.737232	-7.05525	8.58258e-12	6.15443e-11	16.096
CAV1	-0.596079	2.90819	-7.05453	8.62163e-12	6.17788e-11	16.0915
TMEM86A	-0.407479	1.18031	-7.05401	8.65002e-12	6.19367e-11	16.0883
CCN2	-0.902952	4.47984	-7.05215	8.75249e-12	6.26243e-11	16.0768
FAM49A	-0.455873	1.13201	-7.05035	8.85305e-12	6.32973e-11	16.0657
CYP4F3	0.861046	4.61322	7.04864	8.94931e-12	6.39386e-11	16.0551
IL4R	-0.549821	3.37052	-7.04824	8.97183e-12	6.40525e-11	16.0526
PNPO	0.615889	4.15386	7.04648	9.07246e-12	6.47236e-11	16.0417
SH3PXD2B	-0.457201	1.26597	-7.04568	9.1183e-12	6.50029e-11	16.0368
RDH5	0.611509	1.6153	7.04192	9.33818e-12	6.65217e-11	16.0135
MYO1C	-0.468184	3.89122	-7.04045	9.42534e-12	6.70936e-11	16.0044
FGD6	-0.43999	1.02021	-7.03976	9.46661e-12	6.73381e-11	16.0002
RBM17	-0.390397	2.91712	-7.0396	9.47633e-12	6.7358e-11	15.9992
SGSH	-0.375069	2.06819	-7.03616	9.68444e-12	6.87871e-11	15.9779
ATP13A1	-0.4078	2.97861	-7.03486	9.76459e-12	6.93058e-11	15.9699
MYH11	-0.55828	0.993835	-7.03369	9.83718e-12	6.97702e-11	15.9627
OFD1	-0.401591	1.87354	-7.03276	9.89495e-12	7.01174e-11	15.9569
AKAP8L	-0.42519	2.78044	-7.03267	9.90053e-12	7.01174e-11	15.9564
PUM3	-0.456078	2.6325	-7.03248	9.91251e-12	7.01512e-11	15.9552
G6PC	1.359	6.39134	7.03226	9.92634e-12	7.0198e-11	15.9538
PPP1R14B	-0.624393	4.62102	-7.03171	9.96104e-12	7.03923e-11	15.9504
IKBIP	-0.447936	1.91935	-7.02921	1.01196e-11	7.14608e-11	15.935
RAB38	-0.372265	0.486892	-7.02714	1.02527e-11	7.23481e-11	15.9222
B3GALNT1	-0.367014	0.625881	-7.02526	1.03752e-11	7.3119e-11	15.9106
F12	1.19855	6.84196	7.02523	1.03769e-11	7.3119e-11	15.9105
FUS	-0.516119	3.75953	-7.02376	1.04741e-11	7.37505e-11	15.9013
SALL1	0.539283	2.94477	7.02262	1.055e-11	7.42309e-11	15.8943
ADAM9	-0.69848	2.15923	-7.02044	1.06956e-11	7.52015e-11	15.8809
KRT19	-1.30512	1.59058	-7.01907	1.07886e-11	7.58005e-11	15.8724
CDC42	-0.357803	5.04825	-7.01839	1.08353e-11	7.60738e-11	15.8682
PTGES	-0.931267	1.06524	-7.01802	1.08602e-11	7.61937e-11	15.866
EGLN3	-0.626016	0.844339	-7.01156	1.13123e-11	7.9308e-11	15.8261
TNFSF9	-0.367987	0.450041	-7.00967	1.14479e-11	8.0201e-11	15.8145
TPD52L2	-0.489388	3.83656	-7.00891	1.1503e-11	8.05293e-11	15.8098
RPIA	-0.419429	2.52053	-7.0085	1.15328e-11	8.06799e-11	15.8073
TTYH3	-0.77785	3.27732	-7.00814	1.15589e-11	8.08045e-11	15.8051
S100A3	-0.417739	0.447289	-7.004	1.18645e-11	8.28812e-11	15.7796
GPR137B	-0.675181	2.54329	-7.00381	1.18785e-11	8.29195e-11	15.7784
GLYCTK	0.710056	5.44766	7.00139	1.20611e-11	8.41342e-11	15.7635
DHRS4	0.447712	3.50169	6.99723	1.23813e-11	8.63055e-11	15.7379
UCHL1	-1.00994	0.86083	-6.99701	1.23985e-11	8.6364e-11	15.7366
CDCA4	-0.524405	1.62875	-6.99522	1.25394e-11	8.72827e-11	15.7255
BHLHE41	-0.557124	0.683579	-6.99477	1.2575e-11	8.74682e-11	15.7227
DRAM2	-0.389861	3.26422	-6.99252	1.27545e-11	8.8653e-11	15.7089
MRPL47	-0.429092	4.25022	-6.98931	1.30146e-11	9.03389e-11	15.6892
CHAD	0.797173	3.01259	6.9893	1.30156e-11	9.03389e-11	15.6891
CNN1	-0.54527	1.13056	-6.98739	1.31728e-11	9.13653e-11	15.6774
SERPINE2	-0.773801	1.3993	-6.98698	1.3207e-11	9.15369e-11	15.6748
PLEKHM2	-0.423792	3.32046	-6.97862	1.39191e-11	9.6404e-11	15.6235
YKT6	-0.499251	3.53204	-6.97833	1.39453e-11	9.65167e-11	15.6217
PRDM4	-0.369155	1.87893	-6.97701	1.40612e-11	9.72503e-11	15.6136
DSG1	0.667923	1.03791	6.97461	1.4275e-11	9.86585e-11	15.5989
ITIH1	1.105	7.94878	6.97374	1.4353e-11	9.91274e-11	15.5935
SH3BGRL2	0.592219	3.65692	6.97126	1.45779e-11	1.00609e-10	15.5784
SLC24A3	-0.356448	0.31748	-6.97003	1.46916e-11	1.01322e-10	15.5708
SLFN13	-0.544912	0.582222	-6.96964	1.47271e-11	1.01495e-10	15.5684
FIBIN	-0.568395	0.839543	-6.96925	1.47632e-11	1.01672e-10	15.566
HYAL2	-0.389228	3.30695	-6.96869	1.48155e-11	1.0196e-10	15.5626
ACOT9	-0.363064	2.0999	-6.9672	1.4955e-11	1.02847e-10	15.5534
CSGALNACT1	-0.459235	0.944729	-6.95215	1.64353e-11	1.12948e-10	15.4612
TRIM47	-0.745584	3.01037	-6.95141	1.65123e-11	1.13397e-10	15.4567
DPP3	-0.412213	3.23873	-6.951	1.65541e-11	1.13604e-10	15.4542
NOL4L	-0.362614	1.17131	-6.94286	1.74208e-11	1.19467e-10	15.4043
CPNE2	-0.392644	1.54673	-6.94225	1.74872e-11	1.19839e-10	15.4006
TBX2	-0.469479	1.38069	-6.93929	1.78139e-11	1.21991e-10	15.3825
NEURL3	-0.723301	1.16433	-6.9381	1.79469e-11	1.22816e-10	15.3753
CYP27A1	0.887223	7.09966	6.93383	1.84336e-11	1.26001e-10	15.3491
ADAM15	-0.63135	3.43296	-6.93379	1.84382e-11	1.26001e-10	15.3489
CCL26	-0.467219	0.396391	-6.92921	1.89739e-11	1.29571e-10	15.3209
ABCC6	0.583027	3.94836	6.92909	1.89881e-11	1.29577e-10	15.3202
GYS1	-0.43326	2.17768	-6.9281	1.91054e-11	1.30286e-10	15.3142
PYGB	-0.700549	3.77638	-6.92779	1.91433e-11	1.30453e-10	15.3123
SLC36A1	-0.370321	1.05813	-6.9218	1.98732e-11	1.35332e-10	15.2757
HDAC1	-0.453685	4.11483	-6.91926	2.01908e-11	1.37399e-10	15.2602
CCL8	-0.41596	0.71915	-6.91687	2.04939e-11	1.39365e-10	15.2457
ITGBL1	-0.450246	0.57801	-6.91642	2.05528e-11	1.39667e-10	15.2429
PLBD1	-0.748877	1.45468	-6.9111	2.1246e-11	1.44277e-10	15.2105
MOB1A	-0.416068	3.1932	-6.90597	2.19369e-11	1.48865e-10	15.1792
MED27	-0.387225	2.30591	-6.90532	2.20258e-11	1.49332e-10	15.1753
UTRN	-0.504374	1.88204	-6.90525	2.20364e-11	1.49332e-10	15.1748
VEGFB	-0.982272	4.23584	-6.90271	2.23881e-11	1.5161e-10	15.1593
INTS8	-0.422884	1.8073	-6.90239	2.24323e-11	1.51804e-10	15.1574
NCALD	-0.530583	1.49942	-6.90129	2.25874e-11	1.52748e-10	15.1507
AMD1	-0.416527	2.50337	-6.89362	2.36928e-11	1.60111e-10	15.104
ATN1	-0.523346	3.56392	-6.89264	2.38375e-11	1.60978e-10	15.0981
VCL	-0.48898	2.21513	-6.88721	2.46573e-11	1.66398e-10	15.0651
TMEM164	-0.515592	1.52681	-6.88689	2.47069e-11	1.66617e-10	15.0631
CYP4F12	0.696785	2.54013	6.88658	2.47541e-11	1.6682e-10	15.0613
DCTN2	-0.408298	4.01839	-6.88632	2.47942e-11	1.66975e-10	15.0597
NCS1	-0.571044	1.1658	-6.88434	2.5102e-11	1.68931e-10	15.0476
TSPAN14	-0.368228	1.88941	-6.88333	2.52606e-11	1.69881e-10	15.0415
ENG	-0.621991	4.18797	-6.88275	2.53524e-11	1.70381e-10	15.0379
NUGGC	0.773436	1.87466	6.88242	2.54031e-11	1.70604e-10	15.036
SOX9	-1.00548	2.535	-6.88148	2.55531e-11	1.71396e-10	15.0302
SIGLEC14	-0.36855	0.523029	-6.88146	2.55563e-11	1.71396e-10	15.0301
DDR1	-0.822182	1.75036	-6.88074	2.56704e-11	1.72043e-10	15.0258
NLGN2	-0.43096	1.03586	-6.87878	2.59859e-11	1.74037e-10	15.0138
TIGAR	-0.353435	1.3241	-6.87809	2.60967e-11	1.74659e-10	15.0097
RGS4	-0.517275	0.56952	-6.87752	2.61908e-11	1.75169e-10	15.0062
XPO6	-0.377306	2.97725	-6.87732	2.62231e-11	1.75265e-10	15.005
TNFAIP6	-0.454693	0.336686	-6.87423	2.67307e-11	1.78535e-10	14.9862
PANK1	0.543112	2.63373	6.87299	2.69375e-11	1.79792e-10	14.9787
ADPGK	-0.357939	2.33073	-6.8708	2.73071e-11	1.82134e-10	14.9654
P2RX4	-0.481856	1.96778	-6.87034	2.73858e-11	1.82535e-10	14.9626
MXRA5	-0.463792	0.709591	-6.86968	2.74985e-11	1.83161e-10	14.9586
PLCD3	-0.482774	0.796779	-6.86842	2.77142e-11	1.84471e-10	14.951
AMACR	0.870044	2.52741	6.8674	2.7891e-11	1.85521e-10	14.9448
SLC6A13	0.575887	1.1923	6.86346	2.85811e-11	1.89982e-10	14.9209
SLC6A12	0.884767	2.86818	6.86198	2.88454e-11	1.91608e-10	14.9119
DGUOK	-0.421656	4.15136	-6.8599	2.92204e-11	1.93966e-10	14.8993
POLR2G	-0.415148	4.19872	-6.85948	2.92961e-11	1.94336e-10	14.8968
PROSER1	-0.359882	1.35921	-6.85844	2.94853e-11	1.95458e-10	14.8905
RAB11FIP5	-0.488835	1.78159	-6.85701	2.9748e-11	1.97065e-10	14.8818
HSD11B1	1.88426	5.80956	6.85566	2.99981e-11	1.98587e-10	14.8737
HSD17B6	1.34358	6.76673	6.85477	3.01652e-11	1.99558e-10	14.8682
SPDYC	0.591346	1.29135	6.85069	3.09373e-11	2.04526e-10	14.8436
SNRNP40	-0.364283	2.37412	-6.84876	3.13109e-11	2.06856e-10	14.8318
MYCBP	-0.365858	2.02193	-6.84846	3.13692e-11	2.071e-10	14.83
F10	0.808108	6.15478	6.84796	3.14664e-11	2.07601e-10	14.827
LRFN1	-0.397103	0.60502	-6.84686	3.16819e-11	2.08881e-10	14.8203
FTSJ1	-0.38674	2.76868	-6.84601	3.18486e-11	2.09839e-10	14.8152
TLR5	-0.390285	0.754707	-6.83731	3.36122e-11	2.21309e-10	14.7626
SMOC1	0.633748	4.08623	6.83519	3.40575e-11	2.24089e-10	14.7498
ZBED5	-0.34034	1.3076	-6.83496	3.4104e-11	2.24244e-10	14.7484
KIF2A	-0.385395	1.27164	-6.83122	3.49047e-11	2.29312e-10	14.7258
FUBP1	-0.471335	2.68071	-6.83114	3.49219e-11	2.29312e-10	14.7253
MPDZ	0.622257	2.13292	6.83082	3.49909e-11	2.2961e-10	14.7234
ZNF14	-0.368274	0.674511	-6.83003	3.51606e-11	2.30569e-10	14.7186
PPP1R15A	-0.580124	3.52826	-6.82622	3.60004e-11	2.35917e-10	14.6956
IGSF23	0.989484	2.78533	6.82279	3.67711e-11	2.40805e-10	14.6749
ROR2	-0.369108	0.374579	-6.81954	3.75169e-11	2.45524e-10	14.6553
AHSG	1.61973	9.40774	6.81925	3.75862e-11	2.45812e-10	14.6535
RAC1	-0.396006	5.81297	-6.81608	3.83282e-11	2.50497e-10	14.6344
SLC16A2	0.801186	3.68724	6.81421	3.87745e-11	2.53243e-10	14.6231
PTX3	-0.34725	0.34594	-6.81262	3.91577e-11	2.55575e-10	14.6136
GNPTAB	-0.352185	1.56378	-6.81185	3.93424e-11	2.56608e-10	14.609
SLC9B2	0.521459	2.24218	6.81051	3.96711e-11	2.58579e-10	14.6008
EEF1E1	-0.4624	1.97691	-6.80964	3.98827e-11	2.59785e-10	14.5956
PDGFB	-0.52183	2.08632	-6.8087	4.01152e-11	2.61124e-10	14.59
TMEM102	-0.355906	1.40332	-6.80428	4.12242e-11	2.68164e-10	14.5634
TGFB2	-0.484963	0.608902	-6.80345	4.14368e-11	2.69367e-10	14.5583
MST1	0.779274	5.15045	6.80253	4.16722e-11	2.70716e-10	14.5528
GLIS3	-0.454138	0.725491	-6.80154	4.19275e-11	2.72143e-10	14.5468
C5orf30	-0.497954	0.775569	-6.80146	4.19477e-11	2.72143e-10	14.5464
CARD19	-0.360656	2.01987	-6.79791	4.28779e-11	2.77993e-10	14.525
NT5C3A	-0.450779	2.12764	-6.7918	4.45221e-11	2.8846e-10	14.4882
CAPN2	-0.585351	3.31098	-6.79165	4.45639e-11	2.8854e-10	14.4873
DSTN	-0.423197	5.24255	-6.79027	4.49445e-11	2.90811e-10	14.479
TTC39A	-0.58603	0.825255	-6.78922	4.52349e-11	2.92495e-10	14.4727
TKFC	0.783839	3.81209	6.78908	4.5276e-11	2.92566e-10	14.4719
CCDC9B	-0.516236	0.936537	-6.78868	4.53853e-11	2.93078e-10	14.4695
C12orf75	-0.919609	1.69037	-6.78709	4.58336e-11	2.95777e-10	14.4599
ZMIZ1	-0.504951	2.18637	-6.78516	4.63811e-11	2.99112e-10	14.4483
HMGB2	-0.720271	3.68274	-6.78285	4.70463e-11	3.03043e-10	14.4344
ZNF239	-0.406253	0.56624	-6.78282	4.70528e-11	3.03043e-10	14.4343
TSPAN3	-0.515935	3.02793	-6.78231	4.72036e-11	3.03664e-10	14.4312
CIZ1	-0.45771	3.04807	-6.78228	4.72117e-11	3.03664e-10	14.431
PFDN4	-0.467808	2.60232	-6.78165	4.73931e-11	3.0463e-10	14.4273
ATP1A1	-0.685626	5.70918	-6.77718	4.87157e-11	3.12925e-10	14.4004
LZTS2	-0.529637	2.33879	-6.77558	4.91987e-11	3.15819e-10	14.3908
ANXA11	-0.439383	3.85622	-6.77538	4.9257e-11	3.15984e-10	14.3896
ACADL	0.679842	1.4329	6.77515	4.93271e-11	3.16226e-10	14.3882
PAH	0.986787	6.1324	6.77321	4.99202e-11	3.19818e-10	14.3766
MAL2	-0.917354	3.92463	-6.7721	5.02625e-11	3.21799e-10	14.3699
MITF	-0.354689	0.552497	-6.77096	5.0617e-11	3.23856e-10	14.363
TUBA1C	-0.588268	2.91499	-6.76403	5.28187e-11	3.3772e-10	14.3215
PRNP	-0.769207	3.66628	-6.76131	5.37066e-11	3.43173e-10	14.3052
WDYHV1	-0.499667	2.16616	-6.76058	5.3947e-11	3.44483e-10	14.3009
APOC4	0.349521	0.676161	6.75986	5.41861e-11	3.45783e-10	14.2966
TCF3	-0.523254	2.50239	-6.75899	5.44783e-11	3.47225e-10	14.2913
TTYH2	-0.407431	0.75722	-6.75897	5.44834e-11	3.47225e-10	14.2912
KLF15	0.729209	4.6038	6.75606	5.54655e-11	3.53253e-10	14.2738
TSPAN18	-0.405481	1.33633	-6.75576	5.55699e-11	3.53686e-10	14.272
DMPK	-0.441702	1.51253	-6.75271	5.66182e-11	3.60123e-10	14.2537
TSPO	-0.776158	4.61817	-6.75245	5.67098e-11	3.6047e-10	14.2521
PPIH	-0.468404	3.03941	-6.75142	5.707e-11	3.62523e-10	14.246
POU2AF1	-0.34254	0.343706	-6.74839	5.81399e-11	3.69079e-10	14.2278
SMARCD1	-0.452041	2.80354	-6.74547	5.91886e-11	3.75491e-10	14.2104
APOA5	1.31738	6.06701	6.74477	5.94442e-11	3.76867e-10	14.2062
RNPS1	-0.373309	2.74405	-6.74441	5.95769e-11	3.77462e-10	14.204
MBNL1	-0.366726	2.79519	-6.74092	6.08617e-11	3.85352e-10	14.1832
TMEM50A	-0.396489	4.18584	-6.73896	6.15974e-11	3.89757e-10	14.1715
ODF2	-0.362868	2.04665	-6.73505	6.30894e-11	3.98938e-10	14.1481
CTXN1	-0.486173	0.491494	-6.73474	6.32101e-11	3.99442e-10	14.1463
ABLIM2	-0.401414	0.732288	-6.73461	6.32613e-11	3.99506e-10	14.1455
SEPTIN8	-0.4521	2.16138	-6.73444	6.33277e-11	3.99666e-10	14.1445
RAP1GAP	-0.845322	2.65713	-6.73185	6.43389e-11	4.05785e-10	14.129
CTNND2	-0.750085	0.739516	-6.72816	6.58107e-11	4.14799e-10	14.1069
CD63	-0.503129	7.40597	-6.72751	6.60703e-11	4.16166e-10	14.1031
TRNP1	-1.093	2.36325	-6.7256	6.68458e-11	4.20779e-10	14.0917
SRD5A2	0.98354	1.76168	6.71752	7.02347e-11	4.41825e-10	14.0435
PDCL	-0.343353	1.88263	-6.71731	7.0323e-11	4.42095e-10	14.0422
MTCL1	-0.363686	0.4461	-6.71667	7.05978e-11	4.43383e-10	14.0384
UBE2L3	-0.348917	3.98992	-6.71662	7.06189e-11	4.43383e-10	14.0381
PALLD	-0.644222	2.28205	-6.71324	7.20932e-11	4.52348e-10	14.018
UBE2Z	-0.423147	3.56392	-6.71177	7.27459e-11	4.56149e-10	14.0092
TRIM21	-0.421858	3.1109	-6.71078	7.31877e-11	4.58624e-10	14.0033
GRAMD1B	-0.496253	0.669836	-6.71053	7.3299e-11	4.59026e-10	14.0018
DLL4	-0.463729	1.75524	-6.70976	7.36451e-11	4.60897e-10	13.9972
S100A9	-1.1774	3.65963	-6.7082	7.43477e-11	4.64996e-10	13.9879
DNMT1	-0.568391	2.06461	-6.70682	7.49763e-11	4.68626e-10	13.9797
PDCD1LG2	-0.357814	0.559839	-6.70663	7.50621e-11	4.68861e-10	13.9786
BTG1	-0.530141	4.87845	-6.70603	7.53413e-11	4.70303e-10	13.975
ARID3C	0.587928	1.52221	6.70407	7.62467e-11	4.7565e-10	13.9633
AADAC	1.09475	6.68536	6.7036	7.64647e-11	4.76523e-10	13.9606
ARHGAP1	-0.418846	3.50208	-6.70354	7.64912e-11	4.76523e-10	13.9602
DPYS	1.14721	5.26289	6.70345	7.65334e-11	4.76523e-10	13.9597
FBXL7	-0.443807	0.978883	-6.70111	7.76344e-11	4.8307e-10	13.9458
RHBDF1	-0.467912	1.57334	-6.70015	7.80924e-11	4.85609e-10	13.94
COMMD8	-0.41838	2.3985	-6.69934	7.84774e-11	4.87692e-10	13.9352
PSAP	-0.398484	8.45296	-6.69836	7.89495e-11	4.90313e-10	13.9294
PGRMC1	0.598056	7.36479	6.69688	7.9664e-11	4.94435e-10	13.9206
KNG1	1.16456	8.69064	6.69302	8.15607e-11	5.05884e-10	13.8976
CYP2D6	1.20567	5.56202	6.69062	8.27622e-11	5.1301e-10	13.8834
PLAC9	-0.619608	1.53617	-6.68981	8.31739e-11	5.14936e-10	13.8785
FAM222B	-0.394792	2.10607	-6.6898	8.31788e-11	5.14936e-10	13.8785
ITGAV	-0.700035	2.77172	-6.68761	8.42938e-11	5.21508e-10	13.8655
SAPCD2	-0.488711	0.661875	-6.68602	8.5114e-11	5.26247e-10	13.856
A1BG	1.00676	4.04979	6.68416	8.60867e-11	5.31924e-10	13.845
HDAC2	-0.36686	1.69816	-6.68302	8.66828e-11	5.35268e-10	13.8382
PHETA2	-0.530219	1.097	-6.68163	8.74189e-11	5.39471e-10	13.83
UGT1A3	0.725036	1.08	6.68128	8.76074e-11	5.40292e-10	13.8279
GADD45A	0.652241	4.65043	6.68022	8.81732e-11	5.43437e-10	13.8216
FAM219A	-0.376359	1.97724	-6.67928	8.86783e-11	5.46204e-10	13.816
H2AFZ	-0.638863	5.09268	-6.67687	8.99887e-11	5.53926e-10	13.8017
C11orf96	-0.817975	2.4714	-6.67583	9.05636e-11	5.57112e-10	13.7955
MRPL17	-0.439433	3.79785	-6.67444	9.13298e-11	5.6147e-10	13.7873
RHOV	-0.635401	0.435868	-6.67176	9.28335e-11	5.70355e-10	13.7714
SHMT1	0.792155	4.76394	6.67145	9.30045e-11	5.71045e-10	13.7696
TLNRD1	-0.380671	1.86159	-6.67132	9.30775e-11	5.71133e-10	13.7688
CCL20	-1.43106	3.30416	-6.67065	9.34602e-11	5.73121e-10	13.7648
EXOSC9	-0.348026	2.09982	-6.66958	9.40721e-11	5.7651e-10	13.7584
BBC3	-0.45303	1.91255	-6.6674	9.53231e-11	5.83809e-10	13.7456
MLXIPL	0.71661	5.57756	6.6646	9.69602e-11	5.93462e-10	13.729
ZDHHC1	-0.480088	1.03439	-6.66439	9.70862e-11	5.9386e-10	13.7277
CHST10	-0.389653	0.635584	-6.66065	9.93165e-11	6.07121e-10	13.7055
CAPNS1	-0.429308	5.83731	-6.65972	9.98765e-11	6.10161e-10	13.7001
GLS	-0.635569	1.91039	-6.65946	1.00035e-10	6.10744e-10	13.6985
PON1	1.27131	6.00773	6.6591	1.00256e-10	6.1171e-10	13.6964
TRAF2	-0.510296	2.80707	-6.65856	1.00586e-10	6.13005e-10	13.6932
CLCF1	-0.545692	1.38767	-6.65854	1.00594e-10	6.13005e-10	13.6931
GAS2L3	-0.374634	0.759508	-6.65823	1.00783e-10	6.13771e-10	13.6912
PEMT	0.657905	4.78228	6.65777	1.01065e-10	6.15105e-10	13.6885
DENR	-0.371808	3.54899	-6.65706	1.01505e-10	6.17399e-10	13.6843
HMGA1	-0.876215	4.56115	-6.65479	1.02911e-10	6.25563e-10	13.6709
FDCSP	-1.11796	0.799452	-6.65256	1.04312e-10	6.33678e-10	13.6577
KLHL29	-0.410398	0.758475	-6.65205	1.04635e-10	6.35249e-10	13.6547
AACS	-0.334224	0.872593	-6.65167	1.04876e-10	6.36312e-10	13.6524
HILPDA	-0.580343	1.626	-6.64879	1.06728e-10	6.47146e-10	13.6354
F2RL3	-0.494515	0.842352	-6.64468	1.0942e-10	6.63058e-10	13.6111
ABCC9	0.579363	1.41726	6.64442	1.09593e-10	6.6369e-10	13.6095
PIK3IP1	-0.60093	2.43513	-6.64319	1.10413e-10	6.68241e-10	13.6023
GNE	0.637307	3.63414	6.6419	1.11282e-10	6.73086e-10	13.5946
SERPINB9	-0.535441	1.76673	-6.64145	1.11585e-10	6.74495e-10	13.592
PIEZO1	-0.464016	2.61385	-6.64134	1.11655e-10	6.74504e-10	13.5913
CYP3A43	0.605505	0.973476	6.64041	1.12292e-10	6.77929e-10	13.5858
KIAA1522	-0.68616	3.32843	-6.6383	1.13732e-10	6.862e-10	13.5734
SERPIND1	1.09334	7.94684	6.63621	1.15184e-10	6.94528e-10	13.561
CDH6	-0.478891	0.581869	-6.63548	1.15691e-10	6.97154e-10	13.5567
EPHX1	0.914013	9.4026	6.63241	1.17862e-10	7.09793e-10	13.5386
TTC36	1.42316	2.71975	6.62903	1.20302e-10	7.2404e-10	13.5186
ABHD6	0.531605	3.13257	6.62881	1.20458e-10	7.24532e-10	13.5174
GATAD2A	-0.339276	2.90872	-6.62733	1.21543e-10	7.30608e-10	13.5086
SMIM20	-0.456593	3.59402	-6.62544	1.22938e-10	7.38537e-10	13.4975
NRSN2	-0.83877	1.86424	-6.62174	1.25721e-10	7.54791e-10	13.4757
TGFA	-0.564819	0.821211	-6.62071	1.26507e-10	7.59044e-10	13.4696
TAF1D	-0.431002	2.19155	-6.61727	1.29166e-10	7.74519e-10	13.4493
DEPDC1B	-0.581404	0.978944	-6.61448	1.31366e-10	7.87225e-10	13.4328
TWSG1	-0.450292	1.58393	-6.6139	1.3182e-10	7.89459e-10	13.4295
TAT	1.78803	5.71636	6.61079	1.3432e-10	8.03938e-10	13.4112
TMEM185B	-0.429479	2.50538	-6.61055	1.34519e-10	8.04635e-10	13.4097
CDC42BPG	-0.46494	0.68594	-6.60676	1.37634e-10	8.2276e-10	13.3874
EHD4	-0.401816	2.67794	-6.60543	1.38744e-10	8.28886e-10	13.3796
TFR2	0.901389	6.74056	6.60481	1.39263e-10	8.31479e-10	13.3759
LMNA	-0.528975	5.58592	-6.60249	1.41222e-10	8.42658e-10	13.3623
ARRDC2	-0.766617	3.10741	-6.60121	1.42321e-10	8.48698e-10	13.3548
TBKBP1	-0.41577	1.27054	-6.59992	1.43433e-10	8.54806e-10	13.3472
TF	1.11855	9.12401	6.59827	1.44866e-10	8.62818e-10	13.3375
PJA1	-0.434893	2.12603	-6.59796	1.45136e-10	8.63894e-10	13.3357
SHF	0.56563	2.09402	6.59761	1.4544e-10	8.65177e-10	13.3336
SPRY1	-0.500345	2.20687	-6.59746	1.45574e-10	8.65448e-10	13.3327
SPRY4	-0.477661	1.96742	-6.59461	1.48095e-10	8.79895e-10	13.316
GPD1L	-0.477305	1.25005	-6.5942	1.48468e-10	8.8112e-10	13.3135
UACA	-0.355754	1.8216	-6.59418	1.48482e-10	8.8112e-10	13.3134
MYO10	-0.505065	0.854267	-6.5932	1.49358e-10	8.85777e-10	13.3077
DBNL	-0.336952	2.75971	-6.5914	1.50987e-10	8.94896e-10	13.2971
UGT1A4	1.44019	3.26464	6.59067	1.51658e-10	8.98322e-10	13.2928
RCN1	-0.589726	3.38015	-6.59029	1.52002e-10	8.99815e-10	13.2906
SELENBP1	0.765497	5.70188	6.58888	1.53297e-10	9.0693e-10	13.2823
SH2D3A	-0.438882	0.617098	-6.58725	1.5481e-10	9.15324e-10	13.2728
TFE3	-0.390132	3.31742	-6.58572	1.56251e-10	9.23283e-10	13.2637
IDO1	-0.512215	0.760019	-6.58438	1.57511e-10	9.30163e-10	13.2559
APOC3	1.429	11.2578	6.58329	1.58553e-10	9.35753e-10	13.2495
STX11	-0.447531	1.00325	-6.583	1.5883e-10	9.36617e-10	13.2478
ANKRD13A	-0.36339	2.29894	-6.58293	1.58892e-10	9.36617e-10	13.2474
ITIH5	-0.711478	0.592525	-6.57779	1.6389e-10	9.65494e-10	13.2172
EVC	-0.573701	0.932378	-6.57603	1.65631e-10	9.75159e-10	13.2069
WDR4	-0.410028	1.84335	-6.57504	1.66617e-10	9.8037e-10	13.2011
EIPR1	-0.332821	1.92413	-6.57388	1.67784e-10	9.86644e-10	13.1943
RDH16	1.38771	4.57648	6.57282	1.68862e-10	9.92383e-10	13.1881
EXT1	-0.506558	3.5859	-6.57222	1.69465e-10	9.95328e-10	13.1846
GCNT3	-0.569188	0.637818	-6.57194	1.69759e-10	9.9645e-10	13.1829
ST3GAL6	0.535364	2.09619	6.5714	1.70308e-10	9.9907e-10	13.1798
LRRC1	-0.623904	1.30907	-6.56878	1.73007e-10	1.01429e-09	13.1644
RASAL1	-0.340688	0.306141	-6.56823	1.73586e-10	1.01707e-09	13.1612
ARL14	-0.637938	0.574618	-6.56765	1.74193e-10	1.02002e-09	13.1578
PSMB8	-0.641184	5.1929	-6.56262	1.79536e-10	1.05067e-09	13.1283
RCE1	-0.380983	2.12944	-6.56162	1.80613e-10	1.05634e-09	13.1225
ISY1	-0.329338	1.94452	-6.56123	1.81042e-10	1.05815e-09	13.1202
RASSF5	-0.446788	1.55273	-6.56114	1.8114e-10	1.05815e-09	13.1197
MUC1	-0.604989	0.583452	-6.5582	1.8436e-10	1.07632e-09	13.1025
FMO5	0.823991	5.03559	6.5578	1.84807e-10	1.07776e-09	13.1001
SHISA3	-0.472458	0.567337	-6.55778	1.84829e-10	1.07776e-09	13.1
BCL10	-0.333027	2.11095	-6.55668	1.86056e-10	1.08427e-09	13.0936
TPGS2	-0.441701	1.83697	-6.55438	1.88642e-10	1.09868e-09	13.0801
SPIB	-0.479878	0.310795	-6.55323	1.89942e-10	1.10534e-09	13.0734
MEGF6	-0.568374	1.16502	-6.55317	1.90012e-10	1.10534e-09	13.0731
GIMAP8	-0.402127	1.64984	-6.54842	1.95503e-10	1.1366e-09	13.0453
NUTF2	-0.43268	3.88503	-6.5474	1.96709e-10	1.14293e-09	13.0393
SIRT6	-0.398097	2.54911	-6.54637	1.97927e-10	1.14932e-09	13.0333
ABHD17C	-0.484613	1.63309	-6.54627	1.98044e-10	1.14932e-09	13.0327
STIP1	-0.505507	4.41242	-6.5452	1.99314e-10	1.156e-09	13.0265
ANP32A	-0.334052	3.68302	-6.54427	2.00425e-10	1.16175e-09	13.0211
ATF4	-0.428836	6.48707	-6.54058	2.04914e-10	1.18706e-09	12.9995
COBLL1	0.523661	2.23047	6.53553	2.11206e-10	1.22278e-09	12.97
CABIN1	-0.39668	2.1084	-6.5318	2.15978e-10	1.24967e-09	12.9482
DAZAP1	-0.329597	3.11846	-6.53133	2.16584e-10	1.25243e-09	12.9455
PLBD2	-0.393904	3.85589	-6.53076	2.17324e-10	1.25596e-09	12.9422
AQP1	-0.907037	3.75114	-6.5288	2.19889e-10	1.27003e-09	12.9308
ADAMTS10	-0.515518	1.2667	-6.52796	2.20988e-10	1.27527e-09	12.9259
SUSD1	-0.364436	1.02408	-6.52791	2.21057e-10	1.27527e-09	12.9256
SLC6A1	0.937322	4.1182	6.5267	2.22662e-10	1.28377e-09	12.9186
ZNF618	-0.391315	1.15273	-6.52437	2.25794e-10	1.30105e-09	12.9049
DCAF11	0.461579	4.36431	6.52388	2.26452e-10	1.30407e-09	12.9021
HDAC6	0.408172	2.93662	6.521	2.30379e-10	1.32542e-09	12.8853
HJV	1.17023	5.68536	6.52097	2.3043e-10	1.32542e-09	12.8851
CD209	-0.419362	0.874516	-6.51948	2.32485e-10	1.33644e-09	12.8765
CA5A	0.495431	1.44451	6.5181	2.34416e-10	1.34675e-09	12.8684
CD163L1	-0.392985	0.840338	-6.51745	2.35317e-10	1.35113e-09	12.8647
LAMC2	-0.590613	0.503667	-6.51673	2.36345e-10	1.35623e-09	12.8604
MIER2	-0.418697	1.81377	-6.51652	2.36635e-10	1.3571e-09	12.8592
SIGLEC7	-0.336115	0.643485	-6.51548	2.38106e-10	1.36473e-09	12.8532
MAGED2	-0.495854	5.15269	-6.51311	2.41507e-10	1.38341e-09	12.8394
VSIG4	-0.746367	1.92625	-6.51288	2.41835e-10	1.38447e-09	12.8381
NOS3	-0.357773	1.06889	-6.51	2.46036e-10	1.40769e-09	12.8213
RRAGC	-0.337101	1.91674	-6.5097	2.46474e-10	1.40938e-09	12.8196
CCL3	-0.575096	1.56816	-6.50876	2.47862e-10	1.41648e-09	12.8141
GCDH	0.563749	3.82858	6.50191	2.58201e-10	1.4747e-09	12.7743
KDM5B	-0.45634	1.63533	-6.50173	2.58481e-10	1.47543e-09	12.7732
DIO1	1.16746	4.66215	6.50156	2.58743e-10	1.47606e-09	12.7722
ARNT2	-0.46173	0.53542	-6.49884	2.62963e-10	1.49926e-09	12.7565
CMBL	0.895053	5.13136	6.49802	2.64256e-10	1.50575e-09	12.7517
OTUB1	-0.331489	3.50386	-6.49791	2.64432e-10	1.50587e-09	12.751
GPHN	0.479408	2.26349	6.4977	2.64759e-10	1.50685e-09	12.7498
ACSL5	0.870568	4.42055	6.49708	2.65737e-10	1.51097e-09	12.7462
ATP6V1F	-0.493526	6.00968	-6.49705	2.65793e-10	1.51097e-09	12.746
AKT3	-0.383089	0.822124	-6.4969	2.6603e-10	1.51144e-09	12.7452
HPD	1.88534	7.39583	6.49673	2.66294e-10	1.51205e-09	12.7442
TMEM156	-0.697463	0.949196	-6.49584	2.67719e-10	1.51926e-09	12.739
MED10	-0.422309	3.21581	-6.49345	2.71563e-10	1.53992e-09	12.7251
PITX1	-0.709491	0.830164	-6.49338	2.71676e-10	1.53992e-09	12.7247
SGPP2	-0.551084	0.513187	-6.49228	2.73458e-10	1.54912e-09	12.7183
SH3KBP1	-0.458186	2.35081	-6.49153	2.7468e-10	1.55513e-09	12.714
STX4	-0.363532	3.33475	-6.49129	2.75069e-10	1.55643e-09	12.7126
P2RY13	-0.375701	0.703225	-6.48843	2.79796e-10	1.58226e-09	12.696
CLEC14A	-0.539334	2.85721	-6.48807	2.80396e-10	1.58473e-09	12.6939
EHD1	-0.343436	2.69214	-6.48766	2.81091e-10	1.58774e-09	12.6915
BAAT	0.972019	6.98031	6.48656	2.82925e-10	1.59717e-09	12.6852
STAT4	-0.3858	0.849432	-6.48549	2.84746e-10	1.60652e-09	12.6789
KIAA0040	-0.510022	2.16814	-6.48171	2.91212e-10	1.64205e-09	12.6571
CHIC2	-0.333454	2.68947	-6.48144	2.91691e-10	1.6438e-09	12.6555
DYNLL1	-0.445386	5.24581	-6.47977	2.94605e-10	1.65926e-09	12.6458
SH3GLB1	-0.340348	2.96432	-6.4792	2.95593e-10	1.66387e-09	12.6425
SUGCT	0.474694	2.71342	6.47836	2.97075e-10	1.67124e-09	12.6376
P3H4	-0.603808	1.84664	-6.47737	2.98843e-10	1.68022e-09	12.6319
ANXA2R	-0.348598	0.827813	-6.47504	3.03011e-10	1.70267e-09	12.6184
EMP1	-0.584596	1.818	-6.47238	3.07838e-10	1.7288e-09	12.603
EPS8L1	-0.502559	0.462233	-6.4721	3.08343e-10	1.73063e-09	12.6014
AGXT	1.19791	7.41974	6.47173	3.09018e-10	1.73342e-09	12.5993
ACADSB	0.772506	4.822	6.47154	3.09382e-10	1.73446e-09	12.5981
KRT80	-0.583959	0.575743	-6.47052	3.11257e-10	1.74397e-09	12.5922
MISP	-0.89831	0.803661	-6.46754	3.16824e-10	1.77414e-09	12.575
NRM	-0.683067	2.50044	-6.46669	3.18426e-10	1.78208e-09	12.57
DDX39A	-0.607046	3.58903	-6.46549	3.207e-10	1.79378e-09	12.5631
PC	0.657841	4.98756	6.46399	3.23558e-10	1.80873e-09	12.5545
CDC42EP2	-0.404657	1.68232	-6.46334	3.24819e-10	1.81474e-09	12.5507
LEPR	0.966801	3.0933	6.46188	3.27638e-10	1.82944e-09	12.5423
IRF3	-0.453331	3.80745	-6.45971	3.31894e-10	1.85214e-09	12.5297
NRP1	-0.555141	2.78523	-6.4572	3.36867e-10	1.87881e-09	12.5152
JCAD	-0.525135	1.45634	-6.4562	3.38877e-10	1.88894e-09	12.5094
SLC4A3	-0.463946	0.366897	-6.45593	3.39413e-10	1.89085e-09	12.5079
SFPQ	-0.394402	4.102	-6.45517	3.40953e-10	1.89834e-09	12.5035
CRACR2B	-0.591854	1.13212	-6.45448	3.4236e-10	1.90509e-09	12.4995
TNFSF13	-0.360514	1.08355	-6.45411	3.43108e-10	1.90816e-09	12.4973
ZNF213	-0.33714	0.970661	-6.45381	3.4372e-10	1.91047e-09	12.4956
BTN2A1	-0.406215	2.17282	-6.45287	3.45649e-10	1.91903e-09	12.4901
ALDH1L1	1.22546	4.38174	6.45286	3.45654e-10	1.91903e-09	12.4901
SUB1	-0.438241	3.82084	-6.45263	3.46133e-10	1.9206e-09	12.4888
SLC4A11	-0.418323	0.390898	-6.45198	3.47477e-10	1.92696e-09	12.485
ABCA8	0.62722	1.37423	6.4494	3.52831e-10	1.95553e-09	12.4701
SELENOP	0.810904	6.48451	6.44853	3.54642e-10	1.96445e-09	12.4651
EBF4	-0.63095	1.45844	-6.44767	3.56461e-10	1.9734e-09	12.4601
CYP2C9	1.44619	5.94952	6.44552	3.61035e-10	1.99759e-09	12.4477
MARS	-0.410232	3.2744	-6.4424	3.67764e-10	2.03366e-09	12.4297
REEP4	-0.495774	2.60504	-6.44085	3.71151e-10	2.05123e-09	12.4208
MAF1	-0.49931	5.09598	-6.44013	3.72734e-10	2.05881e-09	12.4167
PDRG1	-0.44504	3.1751	-6.43998	3.73084e-10	2.05958e-09	12.4158
TP53	-0.538058	2.92829	-6.43267	3.89562e-10	2.14932e-09	12.3737
HMGCS2	1.08354	8.29909	6.43235	3.90303e-10	2.15219e-09	12.3718
CARD6	-0.4462	1.23337	-6.42825	3.99901e-10	2.20387e-09	12.3482
FOSL2	-0.558285	2.66211	-6.42492	4.07846e-10	2.24638e-09	12.329
ZCCHC17	-0.369238	3.08504	-6.42422	4.09546e-10	2.25447e-09	12.325
CKAP4	-0.637978	4.71649	-6.42324	4.11919e-10	2.26625e-09	12.3193
CRYAB	-0.893859	1.67893	-6.42084	4.17793e-10	2.29727e-09	12.3055
PIWIL4	-0.339291	0.368674	-6.41869	4.23125e-10	2.32528e-09	12.2932
PPP1R14A	-0.510461	1.77191	-6.4159	4.30162e-10	2.36261e-09	12.2771
RGS3	-0.3951	1.92261	-6.41449	4.33763e-10	2.38105e-09	12.269
TGIF2	-0.500338	2.51101	-6.41285	4.37978e-10	2.40283e-09	12.2596
CHTOP	-0.375528	3.47962	-6.41203	4.40117e-10	2.41321e-09	12.2549
ETV5	-0.494229	1.63773	-6.41181	4.40688e-10	2.41498e-09	12.2536
DAPK3	-0.39503	3.35046	-6.41082	4.43253e-10	2.42767e-09	12.2479
TTLL4	-0.565636	1.64712	-6.40718	4.52876e-10	2.47898e-09	12.227
AGL	0.461162	2.16794	6.4058	4.56573e-10	2.49781e-09	12.2191
A1CF	0.563088	4.10853	6.40507	4.58543e-10	2.50718e-09	12.2149
PPARD	-0.522874	2.88698	-6.40235	4.65977e-10	2.5464e-09	12.1993
GNA12	-0.449064	2.64812	-6.40194	4.67092e-10	2.55106e-09	12.1969
NIN	-0.365869	1.26027	-6.40176	4.67602e-10	2.55177e-09	12.1959
SLC7A8	-0.463448	0.948172	-6.4017	4.67746e-10	2.55177e-09	12.1956
BTN3A2	-0.460584	2.33299	-6.40071	4.70506e-10	2.56539e-09	12.1898
EGFL7	-0.63448	3.82901	-6.39752	4.79412e-10	2.61249e-09	12.1716
SPP2	1.50548	4.92087	6.39651	4.82276e-10	2.62663e-09	12.1658
TTLL1	-0.358571	1.43136	-6.39485	4.87037e-10	2.65107e-09	12.1562
ELOVL1	-0.449639	4.23312	-6.3922	4.94694e-10	2.69125e-09	12.141
POLR3D	-0.323926	1.24868	-6.38889	5.04425e-10	2.74265e-09	12.1221
SLC28A1	1.04451	2.81181	6.38836	5.0599e-10	2.74963e-09	12.1191
RPS2	-0.544862	7.47957	-6.38707	5.09839e-10	2.76886e-09	12.1117
DUSP5	-0.740948	2.63156	-6.38699	5.10097e-10	2.76886e-09	12.1112
CPNE7	-0.525153	0.631126	-6.38305	5.22065e-10	2.83224e-09	12.0886
H2AFX	-0.701977	3.71892	-6.38212	5.24928e-10	2.84619e-09	12.0833
POFUT2	-0.358921	1.92064	-6.38109	5.28106e-10	2.86182e-09	12.0774
RCAN3	-0.352622	0.879558	-6.37959	5.32776e-10	2.88552e-09	12.0688
MIS18BP1	-0.326437	0.999333	-6.37896	5.34749e-10	2.8946e-09	12.0652
PAG1	-0.483117	1.28324	-6.37242	5.55702e-10	3.00635e-09	12.0278
SEC14L1	-0.369167	1.99734	-6.37157	5.58502e-10	3.01982e-09	12.0229
IST1	-0.336391	3.06211	-6.36655	5.75219e-10	3.10848e-09	11.9942
NUDT14	-0.598543	2.96138	-6.36573	5.77965e-10	3.12159e-09	11.9896
NOTCH4	-0.341842	1.46411	-6.36325	5.86447e-10	3.16564e-09	11.9754
SLC39A6	-0.528915	2.82044	-6.36129	5.93244e-10	3.20056e-09	11.9642
AFM	1.22025	5.36207	6.35894	6.01485e-10	3.24322e-09	11.9508
ACAA2	0.648924	5.54686	6.35589	6.1234e-10	3.29993e-09	11.9334
MYRIP	0.788274	1.94521	6.35524	6.14649e-10	3.31054e-09	11.9297
ELOVL7	-0.713118	1.05612	-6.3544	6.17683e-10	3.32504e-09	11.9249
PDGFA	-0.728082	2.28948	-6.35332	6.21617e-10	3.34437e-09	11.9187
PIMREG	-0.416659	0.521619	-6.352	6.26454e-10	3.36853e-09	11.9112
B9D2	-0.378362	1.57872	-6.35119	6.29423e-10	3.38263e-09	11.9066
RGCC	-0.572609	3.27531	-6.3505	6.3199e-10	3.39455e-09	11.9026
NFATC4	-0.377974	0.690416	-6.34847	6.39529e-10	3.43315e-09	11.8911
CNN2	-0.564788	3.80401	-6.34675	6.46019e-10	3.46608e-09	11.8813
GPD2	-0.364157	1.27468	-6.34664	6.46421e-10	3.46633e-09	11.8806
ADAMTS1	-0.604759	1.94323	-6.34499	6.52694e-10	3.49804e-09	11.8712
VRK1	-0.386633	1.64398	-6.34198	6.64317e-10	3.55837e-09	11.8541
GNB1	-0.357698	4.80883	-6.33959	6.73677e-10	3.60653e-09	11.8405
GNLY	-0.393624	0.892706	-6.3385	6.77981e-10	3.62757e-09	11.8343
SLC35D1	0.499784	3.46119	6.3367	6.85169e-10	3.66402e-09	11.824
FUOM	0.628552	5.67049	6.33609	6.87605e-10	3.6736e-09	11.8205
NUDT1	-0.590539	2.20663	-6.33606	6.87716e-10	3.6736e-09	11.8204
WNK2	-0.628026	0.648961	-6.33521	6.91175e-10	3.69005e-09	11.8155
MMUT	0.545021	4.72043	6.33278	7.01031e-10	3.74063e-09	11.8017
GRK2	-0.340014	3.2987	-6.33147	7.0645e-10	3.76748e-09	11.7942
PRXL2B	-0.555794	2.49998	-6.33119	7.07582e-10	3.77145e-09	11.7927
SNCG	-1.09691	2.519	-6.32984	7.13189e-10	3.79925e-09	11.785
RORC	0.764519	3.97265	6.32754	7.22841e-10	3.84856e-09	11.7719
TSC22D4	-0.456957	3.19078	-6.32672	7.26334e-10	3.86505e-09	11.7672
SLC38A3	0.960572	6.62754	6.32616	7.28713e-10	3.87559e-09	11.764
HSPA12B	-0.350764	1.24486	-6.32307	7.41958e-10	3.94388e-09	11.7465
SEMA4C	-0.408794	2.31012	-6.32154	7.48637e-10	3.97721e-09	11.7378
ANKS4B	0.51594	2.48057	6.32139	7.49282e-10	3.97847e-09	11.7369
TBC1D22B	-0.374891	1.69388	-6.3178	7.65165e-10	4.06059e-09	11.7165
APOBEC3F	-0.351499	1.10718	-6.31709	7.68348e-10	4.07526e-09	11.7125
ADRA1A	0.59828	0.894496	6.31318	7.86044e-10	4.16685e-09	11.6903
FETUB	1.33032	4.43818	6.31264	7.88567e-10	4.17795e-09	11.6872
CD47	-0.438423	2.64036	-6.31152	7.93703e-10	4.20287e-09	11.6809
TOX	-0.462389	0.560438	-6.3105	7.98443e-10	4.22567e-09	11.6751
CPSF6	-0.376068	2.53398	-6.30821	8.09163e-10	4.28008e-09	11.6621
GASK1B	-0.392572	1.32247	-6.30709	8.14469e-10	4.30581e-09	11.6558
DENND5A	-0.389255	2.14798	-6.30585	8.20365e-10	4.33236e-09	11.6488
THBD	-0.529345	1.62993	-6.30585	8.20381e-10	4.33236e-09	11.6487
COX7A1	-0.635215	1.82242	-6.30565	8.21359e-10	4.33517e-09	11.6476
KRBA1	-0.367352	0.742339	-6.30546	8.22261e-10	4.33758e-09	11.6465
ACOT13	0.376595	3.65962	6.30443	8.27181e-10	4.36117e-09	11.6407
SRRT	-0.351859	3.93755	-6.30217	8.38184e-10	4.4168e-09	11.6278
SET	-0.395182	4.98186	-6.30138	8.42047e-10	4.43475e-09	11.6234
SFXN1	0.37375	3.53556	6.30111	8.43356e-10	4.43924e-09	11.6219
HSPG2	-0.691108	2.09561	-6.30059	8.45902e-10	4.45024e-09	11.6189
CDHR5	0.98666	5.32941	6.2988	8.54762e-10	4.49443e-09	11.6088
CASP6	-0.340974	2.82355	-6.2985	8.56267e-10	4.49991e-09	11.6071
SPATS2	-0.441383	1.60999	-6.29792	8.59168e-10	4.51272e-09	11.6038
PIF1	-0.328598	0.586141	-6.29679	8.64824e-10	4.53882e-09	11.5974
RALA	-0.351322	3.18662	-6.29674	8.6507e-10	4.53882e-09	11.5971
SFI1	-0.367035	1.01855	-6.29266	8.85867e-10	4.64543e-09	11.574
ECM2	0.615773	2.24236	6.29239	8.87259e-10	4.65023e-09	11.5725
YBX1	-0.398873	6.85696	-6.29046	8.97308e-10	4.70037e-09	11.5615
OGN	-0.474235	0.543346	-6.2891	9.04417e-10	4.73506e-09	11.5539
RAI2	-0.491483	1.11228	-6.28597	9.21048e-10	4.81954e-09	11.5361
CRABP2	-0.57167	0.78207	-6.28544	9.23872e-10	4.83172e-09	11.5331
NAGS	0.817034	3.09739	6.28219	9.41506e-10	4.9213e-09	11.5148
PNKP	-0.365277	2.73627	-6.2819	9.43076e-10	4.92686e-09	11.5131
E2F5	-0.334649	0.811204	-6.27939	9.56952e-10	4.99405e-09	11.4989
PAQR5	-0.682321	1.07129	-6.27939	9.56963e-10	4.99405e-09	11.4989
OAS2	-0.659519	2.22372	-6.27589	9.76599e-10	5.0938e-09	11.4792
AASS	0.750816	1.8121	6.2745	9.84503e-10	5.13227e-09	11.4713
CKLF	-0.467354	2.39439	-6.27061	1.00697e-09	5.2466e-09	11.4494
ASNS	-0.660339	1.25717	-6.26679	1.02954e-09	5.36129e-09	11.4278
ZNF880	-0.356766	0.56998	-6.26613	1.03352e-09	5.37915e-09	11.4241
CDK2AP1	-0.468652	2.93642	-6.2656	1.03667e-09	5.39269e-09	11.4211
GPR160	-0.426993	0.792376	-6.2645	1.04333e-09	5.42444e-09	11.4149
RANBP3L	0.401977	0.506378	6.26256	1.05509e-09	5.48264e-09	11.404
AIG1	0.378245	4.31111	6.25993	1.07134e-09	5.5641e-09	11.3891
DSTYK	-0.341706	1.14006	-6.25981	1.07204e-09	5.56478e-09	11.3885
TBCB	-0.450502	3.40469	-6.25638	1.09359e-09	5.67363e-09	11.3691
RFX5	-0.521262	2.82338	-6.25502	1.10227e-09	5.71559e-09	11.3614
RIN3	-0.344641	1.88461	-6.25288	1.116e-09	5.78371e-09	11.3494
MYADM	-0.56412	3.85985	-6.2514	1.1256e-09	5.83037e-09	11.341
R3HDM4	-0.372936	3.97589	-6.25067	1.13035e-09	5.85188e-09	11.3369
HGD	0.842484	6.40684	6.24986	1.13569e-09	5.87639e-09	11.3324
B3GNT7	-0.49851	0.649143	-6.24842	1.14515e-09	5.9222e-09	11.3243
CDC20	-0.959498	2.50024	-6.2483	1.14598e-09	5.92331e-09	11.3236
DCAF16	-0.435741	1.67912	-6.24611	1.16059e-09	5.99569e-09	11.3113
ZBTB47	-0.380247	1.48365	-6.246	1.16135e-09	5.99642e-09	11.3106
FOXK1	-0.354926	1.22015	-6.24472	1.16998e-09	6.03779e-09	11.3034
TTR	1.38981	8.95853	6.24406	1.17446e-09	6.05768e-09	11.2997
LAMA2	-0.480849	0.814183	-6.24235	1.18613e-09	6.11465e-09	11.2901
PAPSS1	-0.453247	2.40164	-6.24121	1.19398e-09	6.15183e-09	11.2837
SH2B2	-0.333483	0.947203	-6.23893	1.20979e-09	6.23002e-09	11.2709
KIF2C	-0.668746	1.45707	-6.23824	1.21461e-09	6.25153e-09	11.267
DLGAP5	-0.539007	1.11389	-6.23433	1.24239e-09	6.39114e-09	11.245
ADHFE1	0.600892	2.86276	6.23412	1.2439e-09	6.39553e-09	11.2438
CIB2	-0.497356	0.905662	-6.23308	1.25136e-09	6.426e-09	11.238
CTDSPL	-0.436134	2.66535	-6.23304	1.25167e-09	6.426e-09	11.2378
CAPZA1	-0.394843	4.09197	-6.23302	1.25181e-09	6.426e-09	11.2377
GJA5	-0.530439	1.42905	-6.23292	1.25251e-09	6.42622e-09	11.2371
RERG	-0.380496	0.608096	-6.23135	1.26396e-09	6.48152e-09	11.2283
F11	0.729803	3.84456	6.22969	1.27616e-09	6.54066e-09	11.2189
PALM	-0.610673	1.65434	-6.22832	1.28627e-09	6.589e-09	11.2113
CLIC3	-0.469916	0.64904	-6.22812	1.28773e-09	6.593e-09	11.2102
TCN2	-0.534175	2.72659	-6.22711	1.29531e-09	6.62834e-09	11.2045
SCD5	-0.575732	0.69052	-6.2259	1.30432e-09	6.67096e-09	11.1977
SMPD2	-0.374104	2.07441	-6.22578	1.30528e-09	6.67235e-09	11.197
SIN3B	-0.323178	1.81045	-6.22432	1.31633e-09	6.72529e-09	11.1888
HOXB7	-0.457242	0.6766	-6.22289	1.32719e-09	6.77722e-09	11.1808
CDC14B	0.449809	1.82566	6.22273	1.32841e-09	6.77992e-09	11.1799
GTPBP4	-0.382133	2.51763	-6.21893	1.35788e-09	6.92669e-09	11.1586
CCDC6	-0.334832	2.26515	-6.21722	1.37133e-09	6.99163e-09	11.149
HSDL2	0.444435	5.05114	6.21647	1.37726e-09	7.01817e-09	11.1448
RBCK1	-0.476719	4.63276	-6.21614	1.37988e-09	7.02788e-09	11.143
FRMD4A	-0.319924	0.913261	-6.21582	1.38243e-09	7.03715e-09	11.1412
CHPF2	-0.383596	3.33571	-6.21526	1.3869e-09	7.05621e-09	11.138
TMEM147	-0.532848	4.6645	-6.21417	1.39562e-09	7.09689e-09	11.1319
C6orf132	-0.437554	0.393534	-6.21374	1.39912e-09	7.111e-09	11.1295
CARMIL1	-0.418872	1.01563	-6.2133	1.40266e-09	7.12526e-09	11.127
U2AF2	-0.375647	4.49476	-6.21252	1.40902e-09	7.15384e-09	11.1226
MFAP4	-1.03555	2.25123	-6.21134	1.41857e-09	7.19854e-09	11.1161
C14orf132	-0.3482	0.568097	-6.21117	1.42001e-09	7.2021e-09	11.1151
LAMTOR1	-0.352503	4.58833	-6.21081	1.42296e-09	7.21333e-09	11.1131
ANGPTL2	-0.578217	2.12213	-6.21059	1.42472e-09	7.21846e-09	11.1119
MINK1	-0.399179	2.53289	-6.20985	1.43086e-09	7.2458e-09	11.1077
ADAM12	-0.314311	0.281952	-6.20731	1.45187e-09	7.34841e-09	11.0935
SRD5A1	0.569187	2.55586	6.20665	1.45745e-09	7.3728e-09	11.0898
ADAP1	-0.483537	0.627577	-6.20511	1.47045e-09	7.43383e-09	11.0811
TLN1	-0.424406	4.32616	-6.20497	1.47158e-09	7.43383e-09	11.0804
MPRIP	-0.351832	2.03625	-6.20495	1.4718e-09	7.43383e-09	11.0803
PTK7	-0.600477	0.923955	-6.20402	1.47966e-09	7.46965e-09	11.0751
CCDC43	-0.338984	2.05242	-6.2017	1.49958e-09	7.56629e-09	11.0621
PTP4A2	-0.33683	4.05621	-6.19921	1.52119e-09	7.67136e-09	11.0482
ADAMTS4	-0.402122	1.20319	-6.19887	1.52418e-09	7.68245e-09	11.0463
FAH	0.451128	4.50686	6.19833	1.52892e-09	7.70234e-09	11.0432
MFSD5	-0.397783	3.26872	-6.19746	1.53655e-09	7.73414e-09	11.0384
N4BP2L1	0.414634	2.23597	6.19743	1.53682e-09	7.73414e-09	11.0382
UBE2E2	-0.458084	2.19024	-6.19709	1.53987e-09	7.74546e-09	11.0363
ILF2	-0.488896	5.53852	-6.19594	1.55012e-09	7.793e-09	11.0298
PLD3	-0.358492	4.97594	-6.19496	1.5588e-09	7.83263e-09	11.0244
CBX6	-0.559087	1.62443	-6.19442	1.56369e-09	7.85312e-09	11.0214
OLA1	-0.383375	3.0853	-6.19411	1.56649e-09	7.86312e-09	11.0196
MMD	-0.572735	2.39754	-6.19372	1.56995e-09	7.87412e-09	11.0175
GJA4	-0.523991	2.85863	-6.19369	1.5703e-09	7.87412e-09	11.0173
YDJC	-0.450642	2.94658	-6.19306	1.57596e-09	7.89844e-09	11.0138
DPEP1	-0.456986	0.440921	-6.19281	1.57822e-09	7.90572e-09	11.0124
PEX11G	0.482192	2.48108	6.19249	1.58116e-09	7.91636e-09	11.0106
HSD17B8	0.54361	4.80896	6.19159	1.5893e-09	7.95305e-09	11.0056
ITPR1	-0.318336	0.826256	-6.19071	1.5974e-09	7.98946e-09	11.0006
C1QTNF1	-0.840807	2.18842	-6.18729	1.6291e-09	8.14383e-09	10.9815
PKN1	-0.606775	4.23886	-6.18664	1.63517e-09	8.17e-09	10.9779
RBMX	-0.376505	3.65595	-6.18516	1.6491e-09	8.23534e-09	10.9697
E2F3	-0.460248	1.65475	-6.17941	1.70452e-09	8.50596e-09	10.9375
TAPBP	-0.417735	5.75536	-6.17935	1.70504e-09	8.50596e-09	10.9372
SZRD1	-0.334782	3.92475	-6.17694	1.72883e-09	8.62025e-09	10.9238
IYD	0.551119	1.35512	6.17626	1.73554e-09	8.64929e-09	10.92
SUMO3	-0.372718	4.47204	-6.17522	1.74593e-09	8.69152e-09	10.9142
HMGCL	0.485664	4.56092	6.17517	1.74646e-09	8.69152e-09	10.9139
TMEM106A	-0.358503	1.00143	-6.17513	1.74681e-09	8.69152e-09	10.9137
PEX11A	0.406506	2.7508	6.17506	1.74759e-09	8.69152e-09	10.9133
LAMP5	-0.522337	0.380153	-6.17367	1.76149e-09	8.75622e-09	10.9056
OAF	0.469306	5.87234	6.1727	1.77139e-09	8.80093e-09	10.9001
U2AF1L4	-0.334098	1.58044	-6.17142	1.78446e-09	8.86131e-09	10.893
NDUFA4L2	-0.769411	2.6612	-6.16928	1.80639e-09	8.96565e-09	10.8811
LONP2	0.412262	3.56685	6.16904	1.80897e-09	8.97388e-09	10.8797
GPR107	-0.409254	2.6469	-6.16692	1.83103e-09	9.0787e-09	10.8679
KRT23	-1.26829	1.91868	-6.1648	1.85345e-09	9.18521e-09	10.8561
ABCG8	0.865522	4.03156	6.16447	1.85689e-09	9.19754e-09	10.8543
HK2	-0.646982	0.925399	-6.16434	1.8583e-09	9.19986e-09	10.8536
RNF44	-0.463698	2.46173	-6.16232	1.87992e-09	9.30215e-09	10.8423
JRKL	-0.358689	1.28414	-6.16116	1.8924e-09	9.35918e-09	10.8359
GAR1	-0.332225	2.58875	-6.15845	1.92203e-09	9.50086e-09	10.8208
VAX2	-0.347084	0.34648	-6.1583	1.92373e-09	9.50446e-09	10.8199
RHOA	-0.309653	6.68543	-6.1572	1.93585e-09	9.55948e-09	10.8138
ZNF296	-0.374843	0.648413	-6.15685	1.93966e-09	9.57346e-09	10.8119
TRIM28	-0.485285	5.27309	-6.15666	1.94185e-09	9.57563e-09	10.8108
MPPED1	0.563165	1.12768	6.15664	1.94207e-09	9.57563e-09	10.8107
ENTPD6	-0.453846	3.59751	-6.15602	1.94891e-09	9.60449e-09	10.8073
UBALD2	-0.53515	4.21268	-6.15506	1.95965e-09	9.65253e-09	10.802
PRPF38B	-0.36856	2.38044	-6.15282	1.98497e-09	9.77232e-09	10.7895
ZNF580	-0.449902	2.03052	-6.15125	2.00288e-09	9.85552e-09	10.7808
SERPINA4	1.01472	6.07011	6.15084	2.00761e-09	9.87381e-09	10.7785
TMCC3	-0.338437	1.15648	-6.15068	2.0094e-09	9.87761e-09	10.7776
OLFML3	-0.717172	1.96216	-6.15027	2.01416e-09	9.896e-09	10.7753
BTBD1	-0.311109	3.03979	-6.14987	2.01869e-09	9.91327e-09	10.7731
CASP2	-0.376565	1.4912	-6.14927	2.02567e-09	9.94253e-09	10.7698
PAN3	-0.331601	1.564	-6.14523	2.07294e-09	1.01694e-08	10.7473
GPAM	0.818257	3.84644	6.14505	2.07506e-09	1.01745e-08	10.7463
GORAB	-0.4498	1.69546	-6.14497	2.07608e-09	1.01745e-08	10.7459
CHD4	-0.364562	4.16433	-6.14403	2.08723e-09	1.02241e-08	10.7407
PCK1	1.51528	5.52519	6.14122	2.12096e-09	1.03841e-08	10.7251
MPHOSPH6	-0.342775	2.06993	-6.13962	2.14043e-09	1.04741e-08	10.7162
PI3	-0.950038	1.26817	-6.13733	2.16862e-09	1.06067e-08	10.7035
SLC2A1	-0.60707	1.21496	-6.13675	2.17582e-09	1.06341e-08	10.7003
TSPAN4	-0.489678	3.06972	-6.13671	2.1764e-09	1.06341e-08	10.7
SLCO1B1	1.01873	5.1788	6.13187	2.23727e-09	1.0926e-08	10.6732
FAM155B	-0.317259	0.404408	-6.13085	2.25037e-09	1.09845e-08	10.6675
CCDC3	-0.586361	1.99777	-6.13001	2.2611e-09	1.10314e-08	10.6629
STMN1	-0.721539	3.21594	-6.12756	2.29298e-09	1.11813e-08	10.6493
ABHD17A	-0.312748	2.03363	-6.12742	2.29479e-09	1.11817e-08	10.6485
TNFRSF14	-0.400742	3.14069	-6.12738	2.29536e-09	1.11817e-08	10.6483
[truncated: 7,739 more rows]

## Sheet: c2vsno_c2
	logFC	AveExpr	t	P.Value	adj.P.Val	B
HLA-DQB1	1.57597	3.10244	12.0544	1.95034e-28	1.89924e-24	53.5905
HLA-DRB1	1.5285	6.6905	10.5723	5.40364e-23	2.63103e-19	41.3873
CD52	1.30525	2.98509	10.2312	8.59736e-22	2.7907e-18	38.6942
HLA-DRB5	1.59683	4.98547	9.74894	3.95307e-20	9.62374e-17	34.9697
HLA-DQA1	1.17222	2.43775	9.59383	1.32425e-19	2.5791e-16	33.7939
CD2	1.08411	1.86626	9.39425	6.17047e-19	9.04269e-16	32.2975
CD74	1.30118	8.02991	9.38745	6.50019e-19	9.04269e-16	32.2469
ADA2	0.914546	2.33973	9.20038	2.70112e-18	3.1556e-15	30.8623
CD3E	0.970226	1.64011	9.19024	2.91645e-18	3.1556e-15	30.7877
HLA-DPB1	1.20475	5.00731	9.1644	3.5454e-18	3.45251e-15	30.5979
HLA-DRA	1.35839	7.25349	9.08217	6.58481e-18	5.82935e-15	29.9963
HLA-DMB	0.94376	2.03957	9.03503	9.37615e-18	7.60874e-15	29.6529
CD6	0.566679	0.710663	8.99656	1.25003e-17	8.82044e-15	29.3735
HLA-DPA1	1.261	3.76974	8.99464	1.26808e-17	8.82044e-15	29.3595
CD48	0.779796	1.37129	8.94194	1.87787e-17	1.21912e-14	28.9781
SLAMF8	0.83575	1.35378	8.92787	2.08485e-17	1.26889e-14	28.8765
CCL5	1.27915	3.25465	8.8817	2.93649e-17	1.68209e-14	28.5438
SELPLG	0.846534	2.02566	8.82554	4.44744e-17	2.30203e-14	28.1406
S1PR4	0.539344	0.811902	8.8242	4.49154e-17	2.30203e-14	28.131
CCL19	1.78017	2.26468	8.75469	7.49028e-17	3.64702e-14	27.6343
ITGB2	0.933845	2.48137	8.66883	1.40381e-16	6.50965e-14	27.0243
LCK	0.702762	1.07424	8.6562	1.53928e-16	6.81341e-14	26.9349
CST7	0.940971	1.97829	8.63818	1.75508e-16	7.43085e-14	26.8075
CD5	0.595235	0.794423	8.60689	2.20329e-16	8.93985e-14	26.5867
SPOCK2	0.718614	1.5323	8.55993	3.09658e-16	1.19215e-13	26.2563
FCN1	0.493988	0.665231	8.55613	3.18299e-16	1.19215e-13	26.2296
HCST	0.909153	2.41772	8.54857	3.36184e-16	1.2125e-13	26.1765
CD53	0.979622	2.68094	8.4987	4.81763e-16	1.6755e-13	25.8273
FERMT3	0.780082	2.23937	8.4579	6.46003e-16	2.16923e-13	25.5425
HLA-DMA	1.15445	3.9388	8.39368	1.02325e-15	3.32147e-13	25.0962
GPSM3	0.783081	2.54949	8.35864	1.31383e-15	4.12713e-13	24.8537
CORO1A	0.908088	2.21854	8.32903	1.6219e-15	4.89743e-13	24.6493
LAPTM5	0.985239	4.27541	8.3258	1.65964e-15	4.89743e-13	24.627
DOK2	0.72159	1.72782	8.27094	2.44871e-15	7.0134e-13	24.2496
C1QA	1.19361	5.93505	8.26154	2.61693e-15	7.28104e-13	24.1852
C1QB	1.2394	5.58739	8.24577	2.92545e-15	7.91335e-13	24.0771
TYROBP	0.977312	4.77702	8.18815	4.38984e-15	1.15536e-12	23.6834
GZMA	0.95955	2.11617	8.13451	6.39454e-15	1.63869e-12	23.3187
SLC15A3	0.63305	1.95146	8.13029	6.58641e-15	1.64457e-12	23.29
IL7R	0.760565	1.01047	8.10847	7.67131e-15	1.8312e-12	23.1421
CASP1	0.601729	1.66785	8.10775	7.7099e-15	1.8312e-12	23.1373
IGSF6	0.671292	1.6516	8.0905	8.69589e-15	2.00368e-12	23.0206
CD37	0.663829	1.36768	8.08802	8.84765e-15	2.00368e-12	23.0038
SIT1	0.599393	0.800803	8.06657	1.02732e-14	2.26625e-12	22.859
PILRA	0.537598	1.3103	8.06381	1.04725e-14	2.26625e-12	22.8403
LSP1	0.818559	2.08363	8.02611	1.36072e-14	2.8806e-12	22.5865
GMFG	0.696812	2.97302	7.98652	1.78973e-14	3.66434e-12	22.3208
CARD16	0.587014	1.63482	7.9852	1.8062e-14	3.66434e-12	22.312
KLRB1	0.688648	1.43802	7.95546	2.21761e-14	4.40496e-12	22.1131
RNASE6	0.833355	2.37484	7.95048	2.29518e-14	4.40496e-12	22.0797
ARHGDIB	0.739525	4.56803	7.9491	2.317e-14	4.40496e-12	22.0706
HCLS1	0.728569	2.32259	7.94691	2.35221e-14	4.40496e-12	22.056
ARHGAP30	0.624817	1.48873	7.91078	3.0158e-14	5.37549e-12	21.8151
RASAL3	0.513979	1.1072	7.90862	3.06084e-14	5.37549e-12	21.8008
AIF1	0.896053	3.40897	7.90824	3.06881e-14	5.37549e-12	21.7982
CD27	0.763485	0.995016	7.90718	3.09127e-14	5.37549e-12	21.7912
SASH3	0.724732	1.60407	7.86859	4.02708e-14	6.87996e-12	21.5349
CD69	0.533062	0.78652	7.85881	4.30577e-14	7.22924e-12	21.4701
HLA-DOA	0.816096	1.56642	7.83229	5.1605e-14	8.51745e-12	21.2946
CD3D	1.00106	1.949	7.81109	5.96236e-14	9.67692e-12	21.1547
FOLR2	0.955129	3.04874	7.80121	6.37682e-14	1.01799e-11	21.0896
MPEG1	0.772004	2.42414	7.77948	7.39174e-14	1.16098e-11	20.9465
PTPN7	0.477168	0.685285	7.7351	9.98486e-14	1.54337e-11	20.6553
EVI2B	0.708532	1.63976	7.73051	1.02991e-13	1.56708e-11	20.6252
SMOC2	0.794917	1.37423	7.72259	1.08655e-13	1.62782e-11	20.5734
DUSP2	0.723809	1.31046	7.70828	1.19674e-13	1.76574e-11	20.4799
CXCR4	0.931224	3.29851	7.65986	1.65789e-13	2.40963e-11	20.1642
UCP2	0.849049	2.89415	7.65338	1.73159e-13	2.47974e-11	20.1221
HLA-B	1.03079	8.42433	7.63359	1.97735e-13	2.79065e-11	19.9936
ACKR1	0.67386	0.718813	7.62487	2.09633e-13	2.91629e-11	19.937
C3AR1	0.670102	1.67367	7.59771	2.51369e-13	3.44765e-11	19.7613
C1QC	1.08758	5.57207	7.53819	3.73658e-13	5.05373e-11	19.3775
WAS	0.586635	1.90519	7.53206	3.89194e-13	5.19174e-11	19.3381
HLA-E	0.626699	7.44191	7.5169	4.30375e-13	5.65985e-11	19.2408
CYTIP	0.583989	1.01593	7.51497	4.3591e-13	5.65985e-11	19.2284
LY86	0.64603	1.59353	7.50891	4.53752e-13	5.814e-11	19.1896
CLEC10A	0.583603	1.27554	7.50019	4.80741e-13	6.07982e-11	19.1337
IL18BP	0.586006	1.64877	7.47698	5.60462e-13	6.99715e-11	18.9852
COTL1	0.799114	2.50905	7.46909	5.90417e-13	7.27783e-11	18.9348
CXCL9	1.28829	2.57696	7.45615	6.4301e-13	7.82704e-11	18.8522
CXCR3	0.557202	0.791789	7.44917	6.73295e-13	8.0945e-11	18.8077
SRGN	0.903866	4.40014	7.41372	8.50011e-13	1.00944e-10	18.5822
IL32	1.11733	6.23647	7.35933	1.21362e-12	1.42388e-10	18.2377
S100A4	1.03143	3.7078	7.35134	1.27865e-12	1.47323e-10	18.1873
CD72	0.511313	0.891778	7.35047	1.28594e-12	1.47323e-10	18.1817
HLA-F	0.942441	4.02849	7.33485	1.42378e-12	1.61218e-10	18.0833
SLAMF6	0.489288	0.701485	7.32936	1.4756e-12	1.65165e-10	18.0487
CXCR6	0.484361	0.688027	7.31918	1.57672e-12	1.74479e-10	17.9846
CD96	0.390169	0.585327	7.31553	1.61456e-12	1.76658e-10	17.9617
GZMK	0.687689	0.99176	7.31314	1.63984e-12	1.77431e-10	17.9466
MAP4K1	0.491004	0.920084	7.30745	1.70166e-12	1.82096e-10	17.9109
SLAMF7	0.693766	0.975936	7.30421	1.73782e-12	1.83944e-10	17.8905
LST1	0.657025	1.84634	7.30084	1.77628e-12	1.85994e-10	17.8693
PLA2G2D	0.705783	0.567258	7.29513	1.84335e-12	1.90963e-10	17.8335
IL10RA	0.605743	1.4792	7.29015	1.90385e-12	1.94874e-10	17.8023
CCR7	0.464245	0.582878	7.28876	1.92112e-12	1.94874e-10	17.7936
GPR171	0.39009	0.470688	7.28562	1.96061e-12	1.96829e-10	17.7739
ITGAX	0.550242	1.24368	7.26738	2.20656e-12	2.1926e-10	17.6596
CCR5	0.507847	0.797156	7.25769	2.34927e-12	2.31083e-10	17.599
EVI2A	0.515026	1.07424	7.23742	2.67786e-12	2.6077e-10	17.4725
CCL4	0.698635	1.47087	7.23083	2.79415e-12	2.694e-10	17.4314
LCP1	0.866158	3.4804	7.22684	2.86697e-12	2.73712e-10	17.4065
IGLL5	1.14184	1.28869	7.21942	3.00738e-12	2.84329e-10	17.3603
PSTPIP1	0.425727	0.659159	7.19996	3.40865e-12	3.19168e-10	17.2392
ACAP1	0.409134	0.795797	7.19089	3.61329e-12	3.35107e-10	17.1828
SPI1	0.73233	2.48413	7.16043	4.39266e-12	4.03545e-10	16.9941
C16orf54	0.387089	0.572513	7.15089	4.66931e-12	4.24951e-10	16.9351
CD8A	0.742475	1.09103	7.13423	5.19397e-12	4.66332e-10	16.8322
MYO1F	0.456373	1.22838	7.13346	5.21978e-12	4.66332e-10	16.8274
ARHGAP9	0.472047	0.899649	7.11115	6.0179e-12	5.32748e-10	16.6899
AOAH	0.537696	1.15763	7.08724	7.00692e-12	6.14715e-10	16.5429
FCMR	0.53652	0.995744	7.07742	7.45819e-12	6.48463e-10	16.4826
HCK	0.654158	1.69951	7.06381	8.13086e-12	7.00693e-10	16.3992
SLA	0.496434	0.952751	7.06029	8.31448e-12	7.10232e-10	16.3776
CCL18	0.857641	1.35995	7.04926	8.91635e-12	7.55021e-10	16.3101
NCF4	0.631741	1.76384	7.045	9.15981e-12	7.6895e-10	16.284
RAC2	0.849724	2.48614	7.00756	1.16038e-11	9.65793e-10	16.0556
CMKLR1	0.468792	1.05686	6.98488	1.33847e-11	1.10458e-09	15.9177
GBP4	0.660492	2.13685	6.97408	1.43255e-11	1.17228e-09	15.8521
RGS10	0.752002	2.29132	6.93537	1.82597e-11	1.48178e-09	15.6179
BIN2	0.441106	0.974742	6.91968	2.01418e-11	1.621e-09	15.5232
RUNX3	0.481315	0.947911	6.90997	2.14011e-11	1.70823e-09	15.4646
CYBB	0.796186	1.89428	6.90123	2.25996e-11	1.78923e-09	15.412
CTSW	0.640832	1.31054	6.89834	2.30112e-11	1.80712e-09	15.3946
PLAAT4	0.849621	4.74088	6.8847	2.50501e-11	1.9361e-09	15.3126
PARVG	0.371994	0.736043	6.8847	2.50512e-11	1.9361e-09	15.3126
PLEKHO2	0.562798	2.51494	6.88105	2.5626e-11	1.96493e-09	15.2907
CD86	0.505736	1.12214	6.87606	2.64337e-11	2.01103e-09	15.2608
IL2RG	0.956787	2.34899	6.8585	2.9481e-11	2.21587e-09	15.1555
CTLA4	0.41014	0.499995	6.85756	2.96523e-11	2.21587e-09	15.1499
MS4A4A	0.639668	1.78461	6.85672	2.98089e-11	2.21587e-09	15.1448
SEPTIN1	0.438041	1.26372	6.84826	3.14141e-11	2.3175e-09	15.0942
PLEKHO1	0.603578	1.97456	6.83071	3.50198e-11	2.56408e-09	14.9893
PLEK	0.759194	1.83472	6.8267	3.58996e-11	2.60888e-09	14.9654
ABI3	0.508471	1.85727	6.81999	3.74214e-11	2.69933e-09	14.9253
GPR183	0.680367	1.45915	6.8151	3.85686e-11	2.76163e-09	14.8962
CYTH4	0.469332	1.13515	6.81065	3.96436e-11	2.81788e-09	14.8697
MMP9	1.1644	2.02235	6.80861	4.01459e-11	2.83291e-09	14.8575
GSN	0.677876	3.7234	6.80641	4.06952e-11	2.85101e-09	14.8444
THEMIS2	0.585309	1.51264	6.79795	4.2874e-11	2.98219e-09	14.7941
CD79A	0.792687	0.913279	6.78916	4.52624e-11	3.126e-09	14.7418
ZAP70	0.445504	0.755418	6.78476	4.65053e-11	3.18921e-09	14.7156
PSMB9	0.776508	3.48836	6.77315	4.99468e-11	3.40127e-09	14.6468
FGL2	0.691576	2.01813	6.75157	5.70273e-11	3.85647e-09	14.5189
MZB1	0.843255	0.967138	6.72773	6.59946e-11	4.43211e-09	14.378
CD247	0.396004	0.800928	6.7204	6.90212e-11	4.60362e-09	14.3348
EBI3	0.557133	1.34071	6.71428	7.1652e-11	4.74658e-09	14.2987
PSMB10	0.56201	3.4547	6.6985	7.88945e-11	5.19104e-09	14.2059
JCHAIN	1.33158	2.36543	6.69413	8.10268e-11	5.29556e-09	14.1802
LILRB4	0.487559	0.852037	6.68098	8.77839e-11	5.69893e-09	14.1029
FPR3	0.645081	1.67355	6.67667	9.01148e-11	5.81151e-09	14.0777
B2M	0.610263	8.89371	6.64665	1.0814e-10	6.92808e-09	13.9019
LILRB2	0.432165	1.00371	6.62424	1.23856e-10	7.88304e-09	13.7711
CALHM6	0.77207	1.7393	6.62224	1.25368e-10	7.9275e-09	13.7594
C1orf162	0.559515	1.67385	6.6148	1.31128e-10	8.23824e-09	13.7161
TNFAIP8L2	0.555328	1.60036	6.61268	1.32825e-10	8.29133e-09	13.7037
LCP2	0.492359	1.28817	6.60629	1.38042e-10	8.54395e-09	13.6666
PTPRC	0.635933	1.30042	6.60559	1.38626e-10	8.54395e-09	13.6625
SH2D1A	0.395528	0.538364	6.59168	1.50762e-10	9.23345e-09	13.5816
GPNMB	0.904621	2.65515	6.58569	1.56302e-10	9.51294e-09	13.5468
ARHGAP25	0.398079	1.13996	6.54576	1.98683e-10	1.20172e-08	13.3157
CCL3	0.624501	1.56816	6.54461	2.00057e-10	1.20256e-08	13.309
NCKAP1L	0.458937	0.995163	6.54277	2.02269e-10	1.2084e-08	13.2984
CTSS	0.797969	4.19988	6.53276	2.14771e-10	1.27527e-08	13.2407
TMC8	0.487131	1.12147	6.52236	2.28553e-10	1.34888e-08	13.1807
CXCL10	1.2517	3.55796	6.48632	2.83377e-10	1.66236e-08	12.9736
CD79B	0.467115	1.18884	6.47576	3.01764e-10	1.75963e-08	12.9131
C1orf54	0.43883	2.01927	6.45816	3.35019e-10	1.93884e-08	12.8124
CCL21	1.50741	3.23009	6.45742	3.36479e-10	1.93884e-08	12.8082
VAV1	0.442197	0.948909	6.45471	3.41939e-10	1.95871e-08	12.7927
PRF1	0.607079	1.58059	6.44508	3.62031e-10	2.06167e-08	12.7378
JAK3	0.478001	0.913951	6.41286	4.38025e-10	2.47993e-08	12.5543
NKG7	0.847802	2.61117	6.3879	5.07442e-10	2.85634e-08	12.4127
CSF1R	0.691415	2.35234	6.3715	5.58821e-10	3.12747e-08	12.3199
CD300LF	0.356663	0.671305	6.33991	6.72523e-10	3.7423e-08	12.1417
GZMH	0.596261	1.38933	6.33396	6.96328e-10	3.85275e-08	12.1082
TMEM173	0.542516	1.95754	6.3203	7.5419e-10	4.14932e-08	12.0314
GZMM	0.525305	1.17058	6.29866	8.55623e-10	4.66978e-08	11.91
ITGAL	0.587381	2.24752	6.2981	8.58379e-10	4.66978e-08	11.9069
LGALS2	0.805341	1.64329	6.28963	9.01741e-10	4.87842e-08	11.8595
DEF6	0.551196	1.55316	6.26364	1.04867e-09	5.64199e-08	11.7143
HAPLN3	0.456706	0.774156	6.26028	1.06932e-09	5.72147e-08	11.6955
HLA-A	0.70757	8.36692	6.24035	1.20003e-09	6.38574e-08	11.5846
GIMAP4	0.560924	2.94603	6.23846	1.21327e-09	6.4211e-08	11.5741
CCL4L2	0.601043	1.32579	6.23443	1.24183e-09	6.5367e-08	11.5517
NFAM1	0.375323	0.771885	6.22247	1.33063e-09	6.96648e-08	11.4853
SFRP4	0.632632	0.859961	6.2173	1.37088e-09	7.13885e-08	11.4567
CD8B	0.525361	0.682142	6.21409	1.39649e-09	7.23352e-08	11.4389
PLCB2	0.377633	0.958361	6.20668	1.4574e-09	7.50909e-08	11.3978
ECSCR	0.426632	1.51739	6.18179	1.68158e-09	8.61856e-08	11.2603
TNFRSF1B	0.575682	3.5877	6.1766	1.73241e-09	8.83259e-08	11.2317
FCER1G	0.793729	3.92848	6.15583	1.95133e-09	9.8969e-08	11.1173
STK10	0.361064	1.59622	6.12781	2.28994e-09	1.15541e-07	10.9635
LGMN	0.462025	4.47473	6.12016	2.39198e-09	1.20067e-07	10.9216
HLA-C	0.702243	8.22581	6.10454	2.6144e-09	1.30559e-07	10.8362
SIRPG	0.413391	0.575845	6.07566	3.08003e-09	1.53027e-07	10.6788
CCL2	0.847216	2.46596	6.06248	3.31844e-09	1.64035e-07	10.6072
CIITA	0.347102	0.692204	6.05747	3.41373e-09	1.67893e-07	10.58
GLIPR2	0.533204	1.60025	6.0519	3.52298e-09	1.72396e-07	10.5497
TAGAP	0.342493	0.602712	6.04692	3.62344e-09	1.76425e-07	10.5227
C5AR1	0.512836	1.68887	6.03381	3.90135e-09	1.89012e-07	10.4518
ITGBL1	0.429682	0.57801	6.02204	4.1688e-09	2.00969e-07	10.3881
UBE2L6	0.579548	4.86659	6.00252	4.65197e-09	2.23157e-07	10.2828
SH2D2A	0.456035	0.923935	6.00105	4.69044e-09	2.23899e-07	10.2749
CCDC88B	0.390887	1.08822	5.99145	4.94977e-09	2.35126e-07	10.2233
CRISPLD2	0.625043	1.37516	5.9887	5.02664e-09	2.37619e-07	10.2085
SAMSN1	0.437936	0.900491	5.98235	5.20871e-09	2.4426e-07	10.1743
PODN	0.653094	1.18084	5.98205	5.2173e-09	2.4426e-07	10.1728
MS4A6A	0.630598	1.99616	5.96963	5.5926e-09	2.60578e-07	10.1061
EFEMP1	1.04095	2.11147	5.95348	6.12037e-09	2.8381e-07	10.0195
BATF	0.81075	1.7608	5.94985	6.24524e-09	2.88228e-07	10.0002
CPXM2	0.414407	0.734493	5.94332	6.47663e-09	2.97497e-07	9.96526
CCDC80	0.725413	1.13969	5.92998	6.97584e-09	3.18923e-07	9.89402
FYB1	0.488241	1.05404	5.92597	7.13298e-09	3.24584e-07	9.87265
CD83	0.45696	1.64135	5.89563	8.43992e-09	3.8227e-07	9.71126
PIK3CD	0.413877	0.969332	5.88877	8.76629e-09	3.94839e-07	9.67487
EPSTI1	0.546013	1.39205	5.8881	8.79853e-09	3.94839e-07	9.67135
IKZF3	0.359624	0.579653	5.88568	8.91741e-09	3.98338e-07	9.65847
INPP5D	0.378854	1.13307	5.86133	1.01998e-08	4.5354e-07	9.52963
MOXD1	0.477102	0.650953	5.85709	1.04408e-08	4.62146e-07	9.50724
C9	1.95918	4.66809	5.85251	1.07071e-08	4.71247e-07	9.48308
CCR1	0.49018	1.27345	5.8519	1.07431e-08	4.71247e-07	9.47986
TIGIT	0.334323	0.433366	5.83656	1.16883e-08	5.10405e-07	9.39902
SOD2	0.690644	5.01105	5.82364	1.25467e-08	5.45447e-07	9.33108
PLA2G7	0.65856	1.65343	5.8191	1.28624e-08	5.56685e-07	9.30726
GNA15	0.369858	0.899288	5.81785	1.29508e-08	5.58032e-07	9.30069
TREM2	0.779673	1.922	5.8135	1.32634e-08	5.68984e-07	9.27783
PECAM1	0.497888	3.31498	5.80947	1.3559e-08	5.79114e-07	9.25671
IFI27	1.36853	4.33988	5.79384	1.47677e-08	6.27984e-07	9.17487
ATP2A3	0.48508	1.24582	5.77747	1.61471e-08	6.83653e-07	9.0893
RNASE1	0.756161	4.61684	5.77516	1.63519e-08	6.8933e-07	9.07722
WIPF1	0.466653	1.44311	5.76567	1.72183e-08	7.22722e-07	9.02776
TIMP1	1.17571	6.59048	5.76015	1.77424e-08	7.41526e-07	8.99903
NRROS	0.338285	1.08018	5.74591	1.91695e-08	7.97745e-07	8.92491
BST2	0.928296	6.66841	5.72992	2.0904e-08	8.66226e-07	8.84194
IFI35	0.531014	4.32308	5.70785	2.35518e-08	9.71813e-07	8.72772
HLA-DOB	0.496807	0.812695	5.70219	2.42816e-08	9.97698e-07	8.6985
ALOX5AP	0.577067	1.3252	5.69483	2.52643e-08	1.03371e-06	8.66051
TYMP	0.718888	4.47938	5.68467	2.66839e-08	1.08723e-06	8.60817
LAIR1	0.445732	1.04416	5.67259	2.84749e-08	1.15537e-06	8.54598
RGS1	0.791067	1.94704	5.6612	3.02681e-08	1.22303e-06	8.48751
FCGR3A	0.773144	3.02222	5.65273	3.1674e-08	1.27455e-06	8.44406
EMP3	0.630666	2.66641	5.64635	3.27749e-08	1.31342e-06	8.41136
LTB	0.845392	2.27508	5.63431	3.49529e-08	1.39497e-06	8.34978
IRF1	0.489911	2.79779	5.63353	3.50983e-08	1.39505e-06	8.34581
MGP	0.942777	3.21113	5.62417	3.68975e-08	1.4606e-06	8.29797
OR2I1P	1.29509	4.72333	5.61853	3.80227e-08	1.49905e-06	8.26923
KANK3	0.308017	1.17596	5.60823	4.01678e-08	1.57724e-06	8.21671
MMP19	0.381914	0.964852	5.60629	4.05843e-08	1.58719e-06	8.20684
TRIM22	0.594373	1.98303	5.6006	4.18297e-08	1.62535e-06	8.17793
RCSD1	0.35539	1.01634	5.60032	4.18939e-08	1.62535e-06	8.17646
AEBP1	1.01476	3.13601	5.59373	4.33858e-08	1.67655e-06	8.14299
MILR1	0.321094	0.791598	5.58871	4.45577e-08	1.71503e-06	8.11749
SAA1	2.06936	7.20406	5.57918	4.68672e-08	1.79682e-06	8.06915
SHISA3	0.440055	0.567337	5.56915	4.94239e-08	1.88741e-06	8.01835
UBD	1.23638	4.98277	5.56764	4.98218e-08	1.89517e-06	8.01068
CLEC7A	0.318974	0.66067	5.5647	5.06017e-08	1.91735e-06	7.99583
PIM2	0.47719	2.43544	5.54791	5.5295e-08	2.08707e-06	7.91101
LCN2	1.70155	4.10848	5.53361	5.96239e-08	2.24177e-06	7.83894
TNFSF13B	0.419528	1.05143	5.5302	6.07038e-08	2.27359e-06	7.82178
CD163	0.679084	2.23171	5.52702	6.17291e-08	2.30313e-06	7.80577
KCTD12	0.532546	1.91627	5.52033	6.39398e-08	2.37542e-06	7.77213
IGFBP7	0.644275	6.47261	5.51969	6.41545e-08	2.37542e-06	7.76892
EMB	0.418775	0.813562	5.50332	6.99118e-08	2.57879e-06	7.68678
MS4A7	0.533047	1.86412	5.48173	7.8278e-08	2.87649e-06	7.57875
VIM	0.594837	5.23659	5.47458	8.12571e-08	2.97474e-06	7.54306
LRRC25	0.464166	1.49409	5.46523	8.53188e-08	3.11174e-06	7.49646
GBP5	0.566261	0.88195	5.45631	8.93765e-08	3.24757e-06	7.45207
ISLR	0.864958	1.77446	5.43776	9.84279e-08	3.56316e-06	7.35992
TBC1D10C	0.44836	1.03779	5.4355	9.959e-08	3.59188e-06	7.34871
THY1	0.686785	2.74428	5.42651	1.04344e-07	3.74947e-06	7.30417
IL34	0.515825	1.29919	5.4248	1.05276e-07	3.76349e-06	7.29568
PSMB8	0.582393	5.1929	5.42437	1.05508e-07	3.76349e-06	7.29358
ITM2A	0.596296	1.76729	5.42065	1.07564e-07	3.82283e-06	7.27515
XCL2	0.409474	0.798702	5.4126	1.12141e-07	3.97101e-06	7.23535
SELL	0.458132	1.28685	5.40995	1.13689e-07	4.01124e-06	7.22226
TBXAS1	0.340795	1.00181	5.40857	1.14502e-07	4.02536e-06	7.21545
TMEM92	0.75773	1.47614	5.40648	1.15749e-07	4.05454e-06	7.20511
SIGLEC1	0.411012	1.1063	5.40483	1.16742e-07	4.07468e-06	7.19695
CHIT1	0.449443	0.33175	5.40344	1.17582e-07	4.08932e-06	7.19011
DPT	0.839416	1.44817	5.40261	1.18084e-07	4.09217e-06	7.18604
FSTL3	0.852254	2.6393	5.39979	1.19818e-07	4.13754e-06	7.17213
CLEC2B	0.424493	1.44019	5.38279	1.308e-07	4.50081e-06	7.0884
HAVCR2	0.474754	1.24376	5.38206	1.31295e-07	4.50194e-06	7.08479
FRZB	0.529481	1.49614	5.38018	1.3257e-07	4.52969e-06	7.07557
CCL16	1.14079	4.71649	5.37818	1.33943e-07	4.56063e-06	7.06573
FGR	0.380634	1.14238	5.37478	1.36304e-07	4.62485e-06	7.04905
SOCS1	0.611306	1.87244	5.3684	1.40851e-07	4.76253e-06	7.01773
TAGLN	0.652219	3.65168	5.36418	1.43943e-07	4.85024e-06	6.99701
APOBR	0.335552	1.26901	5.36153	1.45912e-07	4.89964e-06	6.98404
TNFRSF18	0.446408	0.865754	5.35462	1.51184e-07	5.05922e-06	6.95017
APOBEC3C	0.565747	1.73178	5.35147	1.5365e-07	5.12411e-06	6.93473
LXN	0.472274	1.34304	5.34608	1.57952e-07	5.24963e-06	6.90837
APOL3	0.646557	2.8973	5.34504	1.58794e-07	5.25963e-06	6.9033
PPP1R16B	0.299752	0.761158	5.33391	1.68107e-07	5.54922e-06	6.84892
SAA2-SAA4	1.4607	3.09241	5.3322	1.69576e-07	5.57881e-06	6.84062
OSCAR	0.29875	0.707751	5.32568	1.75321e-07	5.74841e-06	6.80883
GPX2	1.35368	6.54974	5.31684	1.83419e-07	5.99375e-06	6.76575
IL3RA	0.405868	2.05446	5.31143	1.8855e-07	6.1408e-06	6.73944
NCF2	0.600295	1.8031	5.27647	2.25225e-07	7.31082e-06	6.56993
SVEP1	0.291366	0.454356	5.26471	2.39051e-07	7.7338e-06	6.51313
THBS2	0.822369	2.10852	5.24597	2.62799e-07	8.47396e-06	6.42284
CSF2RB	0.333398	0.745422	5.23953	2.71481e-07	8.72503e-06	6.39186
BTN3A2	0.413875	2.33299	5.23326	2.80187e-07	8.97519e-06	6.36177
GEM	0.622453	1.6186	5.22585	2.90846e-07	9.28609e-06	6.32619
APOBEC3G	0.346718	0.876145	5.20164	3.28445e-07	1.04523e-05	6.21035
VSIR	0.446678	2.27008	5.19872	3.3328e-07	1.05716e-05	6.19643
TMEM119	0.534524	0.883992	5.19735	3.35587e-07	1.06102e-05	6.18986
RAMP3	0.616289	2.99693	5.19228	3.44208e-07	1.08464e-05	6.16569
LILRB1	0.294603	0.645906	5.19166	3.45284e-07	1.08464e-05	6.16272
IFI44	0.659237	2.71444	5.18243	3.61586e-07	1.13219e-05	6.11878
IGFBP2	1.10231	5.55936	5.17678	3.71944e-07	1.15941e-05	6.09188
CCL24	0.419119	0.814769	5.1764	3.72658e-07	1.15941e-05	6.09005
LUM	1.07191	2.72452	5.1491	4.26961e-07	1.32412e-05	5.96051
ANXA1	0.523431	2.3887	5.12883	4.72158e-07	1.45964e-05	5.86472
IL18	0.491056	1.24918	5.1146	5.06629e-07	1.56125e-05	5.79765
MNDA	0.416142	1.06856	5.10397	5.33936e-07	1.64021e-05	5.74769
PTGIR	0.297955	0.761664	5.10325	5.35839e-07	1.64088e-05	5.74431
LBH	0.525696	2.37253	5.1014	5.40756e-07	1.65075e-05	5.73562
IL2RB	0.441395	1.17072	5.08457	5.87531e-07	1.78609e-05	5.65668
PRELP	0.679876	1.59811	5.08414	5.8876e-07	1.78609e-05	5.65469
GIMAP2	0.403961	1.89485	5.08213	5.9464e-07	1.79833e-05	5.64524
LILRA5	0.323341	0.723928	5.07984	6.01351e-07	1.81299e-05	5.63456
PDCD1	0.490215	0.704581	5.0783	6.05922e-07	1.82113e-05	5.62736
TMSB4X	0.575054	7.87851	5.07718	6.09274e-07	1.82557e-05	5.62211
CD300A	0.426734	1.42987	5.07511	6.15519e-07	1.83863e-05	5.61241
SAA2	1.65655	4.22075	5.07173	6.25823e-07	1.86369e-05	5.59662
CCL8	0.337995	0.71915	5.05951	6.64484e-07	1.97279e-05	5.5396
SH3BGRL	0.557848	3.47157	5.05386	6.83148e-07	2.02094e-05	5.51326
HSH2D	0.450489	0.891501	5.05335	6.84854e-07	2.02094e-05	5.51089
GIMAP6	0.38401	1.6828	5.04366	7.18108e-07	2.10796e-05	5.4658
CD4	0.61335	3.26563	5.0435	7.18673e-07	2.10796e-05	5.46505
TLR2	0.430932	1.118	5.0402	7.30392e-07	2.1359e-05	5.44967
PIGR	1.12896	3.62869	5.03206	7.60002e-07	2.21584e-05	5.41189
TNFRSF4	0.414226	1.37829	5.02702	7.78915e-07	2.2642e-05	5.38852
F13A1	0.555184	1.1285	5.0176	8.15509e-07	2.36352e-05	5.34488
FCGR2A	0.433801	1.43472	5.01423	8.29016e-07	2.39554e-05	5.32926
VSIG4	0.633805	1.92625	5.00958	8.47976e-07	2.44307e-05	5.30777
EMILIN1	0.719518	2.60952	5.0087	8.51629e-07	2.44636e-05	5.30368
MSR1	0.371021	1.10384	5.00202	8.79698e-07	2.51956e-05	5.27286
NLRC5	0.359324	1.25573	4.9989	8.93163e-07	2.55062e-05	5.25843
MFAP4	0.911969	2.25123	4.97619	9.97083e-07	2.83906e-05	5.15384
PLAU	0.476677	1.65295	4.95293	1.11556e-06	3.16715e-05	5.04719
APLNR	0.601494	2.34231	4.94553	1.15606e-06	3.27259e-05	5.01332
HK3	0.372201	0.896139	4.94301	1.17014e-06	3.30285e-05	5.00183
LPXN	0.318775	2.0547	4.93824	1.19731e-06	3.36977e-05	4.98003
STAC3	0.289796	1.12246	4.9338	1.22312e-06	3.4325e-05	4.95978
LGALS9	0.53599	2.25878	4.90414	1.40997e-06	3.94547e-05	4.82482
CCL13	0.310223	0.413614	4.90179	1.42587e-06	3.97855e-05	4.81418
FBLN2	0.674921	1.81507	4.89897	1.44526e-06	4.02112e-05	4.80136
SULT1A2	0.629766	2.57308	4.87443	1.62458e-06	4.50716e-05	4.69038
CFD	0.578556	2.09321	4.86558	1.69445e-06	4.68767e-05	4.65043
CPVL	0.650126	2.53432	4.84201	1.89479e-06	5.22705e-05	4.54444
CD68	0.285971	0.742453	4.83858	1.92573e-06	5.2974e-05	4.52908
TUBA1A	0.508871	2.74703	4.83573	1.95186e-06	5.35411e-05	4.5163
ETV7	0.441397	1.11832	4.83514	1.95735e-06	5.35411e-05	4.51364
CAPG	0.762495	2.9959	4.8336	1.97165e-06	5.37812e-05	4.50674
ETS1	0.437407	2.54195	4.83273	1.97972e-06	5.38506e-05	4.50286
OAS2	0.559236	2.22372	4.82696	2.03446e-06	5.51853e-05	4.477
FCAMR	0.634846	1.04473	4.82325	2.07035e-06	5.6003e-05	4.46042
SOD3	0.730728	2.18864	4.81478	2.15467e-06	5.81223e-05	4.42258
TRPV2	0.42659	1.62946	4.80922	2.21183e-06	5.94995e-05	4.39776
WARS	0.419286	3.2169	4.78987	2.42238e-06	6.4984e-05	4.31158
LRG1	0.801495	6.88103	4.78598	2.46694e-06	6.59974e-05	4.29431
PCED1B	0.3981	1.27177	4.77996	2.53749e-06	6.76989e-05	4.26759
GBP3	0.53483	2.19932	4.77283	2.62364e-06	6.98061e-05	4.23596
GPR34	0.34788	1.0476	4.7632	2.74438e-06	7.28196e-05	4.19334
PRAP1	1.00622	7.5254	4.76145	2.76687e-06	7.32169e-05	4.18561
SIGLEC14	0.284144	0.523029	4.7605	2.77918e-06	7.33432e-05	4.18141
CD200	0.31726	0.89877	4.75701	2.82476e-06	7.43445e-05	4.166
RASSF2	0.352447	1.13381	4.75514	2.8495e-06	7.47935e-05	4.15774
FXYD5	0.531948	3.03955	4.75388	2.86631e-06	7.50327e-05	4.15217
GPBAR1	0.308893	0.629022	4.75201	2.89149e-06	7.54887e-05	4.14389
HP	1.28381	9.39914	4.74352	3.008e-06	7.81784e-05	4.10648
JAML	0.364123	1.09888	4.74334	3.01057e-06	7.81784e-05	4.10567
IFI6	0.798831	6.37229	4.73977	3.06106e-06	7.91443e-05	4.08992
LOXL1	0.486419	0.98694	4.73935	3.06695e-06	7.91443e-05	4.0881
LRRC32	0.490272	2.46575	4.73883	3.07438e-06	7.91443e-05	4.08581
LMO2	0.319788	1.84722	4.73842	3.08027e-06	7.91443e-05	4.084
ENG	0.476839	4.18797	4.73437	3.13886e-06	8.04375e-05	4.06616
VAMP5	0.438683	5.79423	4.72809	3.23175e-06	8.26005e-05	4.03854
IL4I1	0.494664	0.989765	4.7186	3.37707e-06	8.60887e-05	3.99691
PTAFR	0.381996	1.02675	4.7055	3.58815e-06	9.12308e-05	3.93952
CXCL11	0.485582	0.973777	4.70016	3.67785e-06	9.32355e-05	3.91616
ADAMDEC1	0.394158	0.492657	4.69967	3.68614e-06	9.32355e-05	3.91403
IFI16	0.507744	2.15038	4.69348	3.79312e-06	9.56927e-05	3.88696
PTGDS	1.27314	2.88906	4.69223	3.81505e-06	9.59974e-05	3.8815
MMP2	0.706663	2.30826	4.69126	3.83206e-06	9.61769e-05	3.87729
HPR	1.06363	6.55746	4.69036	3.84799e-06	9.63284e-05	3.87336
FGL1	1.02947	7.75897	4.67207	4.18602e-06	0.000104522	3.79371
SERPING1	0.517343	9.02887	4.66305	4.36314e-06	0.000108666	3.75452
SYK	0.38811	1.13716	4.66094	4.40555e-06	0.000109315	3.74537
IFITM1	0.722839	4.52457	4.66064	4.41167e-06	0.000109315	3.74405
GJA4	0.434697	2.85863	4.65652	4.49576e-06	0.000110951	3.7262
VEGFC	0.316396	1.40207	4.65591	4.50842e-06	0.000110951	3.72354
ADAP2	0.330525	1.42461	4.65574	4.51186e-06	0.000110951	3.72282
GBP1	0.530029	3.11971	4.65386	4.55095e-06	0.00011163	3.71466
FMNL1	0.367711	1.17358	4.65303	4.56842e-06	0.000111777	3.71104
ADAMTS2	0.478313	1.36106	4.65199	4.59007e-06	0.000112025	3.70657
LPAR6	0.322298	1.65027	4.64985	4.63536e-06	0.000112848	3.69728
OGN	0.386129	0.543346	4.6323	5.02253e-06	0.000121969	3.62144
CDC42EP5	0.332028	1.43282	4.61757	5.37157e-06	0.00013012	3.55794
NNMT	1.27783	5.84926	4.61392	5.46152e-06	0.000131971	3.54224
CYYR1	0.310835	1.60676	4.61091	5.53683e-06	0.00013346	3.5293
SYT11	0.25933	0.840076	4.60802	5.61006e-06	0.000134891	3.51689
CD1C	0.332171	0.775782	4.59913	5.84112e-06	0.000140101	3.47875
CALHM2	0.323215	1.30908	4.59511	5.94865e-06	0.000142329	3.46152
RRAD	0.494426	1.07914	4.59013	6.08445e-06	0.000145222	3.44019
GAS1	0.293394	0.544683	4.58657	6.18346e-06	0.000147224	3.42495
BCL2A1	0.450261	1.06308	4.58545	6.2147e-06	0.000147607	3.42019
IFI27L2	0.529983	1.97977	4.58288	6.28751e-06	0.000148973	3.40918
IGFLR1	0.270332	0.922138	4.57805	6.42633e-06	0.000151892	3.38856
PTGER4	0.308108	0.802732	4.57377	6.55193e-06	0.000154486	3.37028
TWF2	0.450926	4.40743	4.56887	6.69866e-06	0.000157564	3.34936
BIRC3	0.676748	2.48334	4.56792	6.72723e-06	0.000157855	3.34534
SUSD2	0.441044	1.1737	4.56715	6.75066e-06	0.000158024	3.34206
NPDC1	0.416213	2.52785	4.56043	6.9584e-06	0.000162496	3.31344
TNXB	0.261137	0.533747	4.55275	7.20343e-06	0.000167816	3.28077
SAMD9L	0.33644	0.969409	4.55051	7.27628e-06	0.000169108	3.27127
ACVRL1	0.296355	1.6696	4.54764	7.37097e-06	0.000170901	3.25906
TAP1	0.52532	3.57861	4.54537	7.44653e-06	0.000172243	3.24944
TAP2	0.369457	2.14893	4.53921	7.65541e-06	0.000176643	3.22332
INMT	0.587034	1.56594	4.53828	7.68744e-06	0.000176643	3.21938
DPYSL3	0.446296	1.35656	4.53817	7.69115e-06	0.000176643	3.21893
PLTP	0.690631	3.10905	4.53019	7.97169e-06	0.000182655	3.18512
GGT5	0.569416	2.03364	4.52784	8.05617e-06	0.000184157	3.17517
FABP1	1.19121	7.73031	4.51503	8.53159e-06	0.000194568	3.12107
STAB1	0.406186	2.40086	4.50927	8.75372e-06	0.000199167	3.09682
NINJ2	0.454452	1.89662	4.50713	8.83786e-06	0.000200613	3.0878
ARHGAP45	0.363555	2.13521	4.50587	8.8878e-06	0.000201278	3.08248
LBP	0.92534	7.58645	4.49774	9.216e-06	0.000208226	3.04828
MICAL1	0.400885	1.39252	4.4967	9.25867e-06	0.000208706	3.04392
TMEM273	0.368687	1.06116	4.49092	9.49997e-06	0.000213651	3.01966
CD34	0.4102	2.20391	4.48669	9.68066e-06	0.000217213	3.00189
HLA-G	0.399352	1.61056	4.48131	9.91505e-06	0.00022196	2.97933
HMOX1	0.61891	4.26658	4.47645	1.01315e-05	0.000226285	2.95897
ITPKB	0.265089	1.14829	4.47532	1.01821e-05	0.000226895	2.95427
LAG3	0.426626	1.03332	4.47305	1.02853e-05	0.000228673	2.94476
MS4A1	0.262945	0.265424	4.46968	1.04403e-05	0.00023159	2.93066
IFIT3	0.492824	3.19946	4.46909	1.04676e-05	0.000231666	2.92821
VWF	0.539832	2.60329	4.45876	1.09577e-05	0.000241963	2.88507
COL6A2	0.633505	4.20974	4.44788	1.14976e-05	0.000253311	2.83975
RGCC	0.444545	3.27531	4.44644	1.15709e-05	0.000254352	2.83375
COL14A1	0.553909	1.49144	4.43416	1.22147e-05	0.000267737	2.78274
LY96	0.714547	2.90798	4.43379	1.22348e-05	0.000267737	2.78119
RAB7B	0.273063	0.800087	4.43174	1.23459e-05	0.000269561	2.77268
CLEC14A	0.408694	2.85721	4.42323	1.28168e-05	0.00027859	2.73742
FCGR1A	0.277657	0.507788	4.42287	1.28369e-05	0.00027859	2.73594
GIMAP7	0.422741	2.69111	4.42272	1.28452e-05	0.00027859	2.73533
SKAP1	0.472203	1.68368	4.41783	1.31242e-05	0.000284007	2.71509
CELF2	0.263012	0.644877	4.40419	1.39334e-05	0.000300851	2.65875
LIMD2	0.466116	1.75616	4.4011	1.41233e-05	0.000304277	2.646
GIMAP8	0.300521	1.64984	4.39658	1.44058e-05	0.000309677	2.62736
MAP2	0.431467	1.15763	4.39402	1.45679e-05	0.000312473	2.61682
LTBP2	0.524676	1.63182	4.38801	1.49558e-05	0.000320088	2.59208
PTGIS	0.388074	0.827423	4.38556	1.51164e-05	0.000322814	2.58203
STMN2	0.460112	0.613183	4.37848	1.55908e-05	0.000332217	2.55295
COL1A1	0.913329	4.2525	4.3753	1.5808e-05	0.00033611	2.53993
DPEP1	0.356121	0.440921	4.35823	1.70266e-05	0.000360455	2.47006
SERPINA7	1.006	5.39597	4.35823	1.7027e-05	0.000360455	2.47003
C11orf96	0.595483	2.4714	4.35644	1.71598e-05	0.000362478	2.46272
FNDC1	0.348757	0.559176	4.35178	1.75103e-05	0.00036908	2.4437
P2RY8	0.332694	1.12749	4.34725	1.78574e-05	0.000375584	2.42524
ARHGEF6	0.27204	1.08815	4.34599	1.79556e-05	0.000376835	2.42008
GLIPR1	0.382381	1.02824	4.34234	1.82418e-05	0.000382019	2.40521
CPXM1	0.389077	0.888764	4.33207	1.90705e-05	0.000398515	2.36343
MMRN2	0.327756	2.13895	4.33021	1.92239e-05	0.000400862	2.3559
ENPP7	0.618836	2.17996	4.31174	2.08183e-05	0.00043318	2.281
LGALS3	0.736209	3.82646	4.31087	2.08965e-05	0.000433832	2.27747
PDCD1LG2	0.256908	0.559839	4.3104	2.09387e-05	0.000433832	2.27557
PLA2G5	0.2614	0.850258	4.30951	2.10193e-05	0.000434578	2.27196
ISG15	0.616675	5.49105	4.30812	2.11456e-05	0.000436262	2.26633
FBN1	0.376307	1.18604	4.29856	2.20328e-05	0.000453605	2.22771
MX1	0.536397	2.51174	4.28472	2.33799e-05	0.000480324	2.17195
SH2D3C	0.27813	1.66104	4.28338	2.35145e-05	0.000482071	2.16656
MFNG	0.297483	1.67867	4.27754	2.4109e-05	0.000493222	2.1431
NOS3	0.261837	1.06889	4.27676	2.41903e-05	0.000493848	2.13994
SIGLEC9	0.238632	0.690656	4.27599	2.42698e-05	0.000494434	2.13686
RAMP2	0.421497	3.23017	4.25423	2.66314e-05	0.000541412	2.04966
S100A6	0.79355	5.27781	4.24738	2.74193e-05	0.00055627	2.02229
COL27A1	-0.381374	2.0427	-4.24484	2.77174e-05	0.000561147	2.01214
FANCC	-0.298458	1.4572	-4.2418	2.8077e-05	0.000567249	2.00004
SHFL	0.305275	3.85336	4.23925	2.83831e-05	0.000572246	1.98986
EMCN	0.285239	1.32925	4.23315	2.91276e-05	0.000586042	1.96557
EGR2	0.333584	0.815918	4.21504	3.14491e-05	0.000631446	1.89362
THBD	0.392846	1.62993	4.21236	3.18064e-05	0.000636013	1.88302
MSN	0.452437	4.63019	4.21236	3.18072e-05	0.000636013	1.883
CD93	0.385824	2.47339	4.20907	3.22522e-05	0.000643589	1.86996
TNFSF12	0.353812	2.74864	4.19784	3.38158e-05	0.000673411	1.82556
CD40	0.466916	2.70726	4.19675	3.39719e-05	0.000675139	1.82125
DCAKD	-0.27004	3.18595	-4.18686	3.54151e-05	0.000702387	1.78224
HEYL	0.486942	1.75058	4.18453	3.57625e-05	0.000707048	1.77308
SAMHD1	0.358508	3.48809	4.18432	3.57953e-05	0.000707048	1.77222
TAPBPL	0.322607	3.26564	4.18005	3.64429e-05	0.00071726	1.75542
PREPL	-0.257799	1.90028	-4.17994	3.64596e-05	0.00071726	1.75499
STAT5A	0.272563	1.86449	4.17869	3.6651e-05	0.000719571	1.75008
NPL	0.438915	2.08319	4.17448	3.73041e-05	0.00073092	1.73352
SGCA	0.265735	0.577193	4.16776	3.83698e-05	0.000750291	1.70713
AXL	0.359906	1.54922	4.16422	3.89414e-05	0.000758628	1.69327
CSF2RA	0.286485	0.788195	4.16416	3.89519e-05	0.000758628	1.69301
LAP3	0.387958	4.78732	4.1604	3.95688e-05	0.000769105	1.67829
C1R	0.53147	7.29368	4.15697	4.0141e-05	0.000778671	1.66484
CLEC11A	0.455746	1.92244	4.15573	4.03498e-05	0.000781165	1.65998
ITGAM	0.36878	1.12564	4.15515	4.04469e-05	0.000781493	1.65772
HSPA12B	0.256134	1.24486	4.15115	4.11276e-05	0.000793071	1.64209
SOCS3	0.666033	3.22936	4.1487	4.15502e-05	0.000799636	1.63251
NGFR	0.526977	1.54177	4.14794	4.16824e-05	0.000800597	1.62954
ACTA2	0.497277	4.59704	4.14658	4.192e-05	0.000803577	1.62421
CD44	0.564511	2.05256	4.14582	4.20537e-05	0.000804556	1.62123
LAMC3	0.43987	1.39565	4.14363	4.24379e-05	0.000810315	1.61271
P2RY6	0.261575	0.536924	4.14111	4.28862e-05	0.000817272	1.60287
PREX1	0.357547	1.98778	4.13912	4.32439e-05	0.000822478	1.59509
SPON1	0.289016	0.564805	4.1345	4.40826e-05	0.000836796	1.5771
COL6A1	0.553453	4.26325	4.13389	4.41942e-05	0.000837282	1.57473
EIF1AX	-0.262572	3.53232	-4.12986	4.49419e-05	0.000849796	1.55902
ARPC1B	0.438525	4.6072	4.12752	4.53804e-05	0.000856424	1.54993
STAT1	0.502958	4.70648	4.12541	4.57806e-05	0.000862305	1.54171
SLC9A9	0.268995	0.912842	4.1234	4.61645e-05	0.000867754	1.53389
TMEM204	0.37233	2.61428	4.12296	4.62481e-05	0.000867754	1.5322
AKNA	0.283622	1.38226	4.11797	4.72149e-05	0.000884189	1.51283
SNAI1	0.374007	1.2403	4.11477	4.78471e-05	0.000894309	1.50038
ALG2	-0.243216	3.60889	-4.11207	4.83842e-05	0.000902615	1.48993
COL1A2	0.743623	3.58276	4.1099	4.88202e-05	0.000909008	1.48153
IRF8	0.382082	1.85456	4.10826	4.91546e-05	0.000913488	1.47514
IL17RB	0.502857	3.81376	4.10339	5.01547e-05	0.000930299	1.45629
ADAMTS4	0.295499	1.20319	4.10154	5.05381e-05	0.000935628	1.44917
PMP22	0.434567	2.01115	4.09723	5.14475e-05	0.000950656	1.43248
BATF2	0.307306	1.36441	4.09654	5.15941e-05	0.00095156	1.42982
BCL6B	0.288762	1.62247	4.0953	5.18577e-05	0.000954613	1.42505
PCYOX1	-0.319678	4.41999	-4.09396	5.21462e-05	0.000958113	1.41986
HERC6	0.293715	1.06839	4.08962	5.30882e-05	0.000973584	1.40311
CFB	0.5131	5.94025	4.08734	5.35894e-05	0.000980927	1.39432
SEPHS2	0.307433	7.36355	4.08353	5.44373e-05	0.000994579	1.37963
APOBEC3D	0.263527	0.722669	4.08106	5.49931e-05	0.00100285	1.37013
FGG	0.822196	10.0144	4.07809	5.56706e-05	0.00101331	1.35868
APOL4	0.274027	0.760208	4.07102	5.73103e-05	0.00104121	1.33153
RARRES1	0.566067	1.64753	4.06379	5.90365e-05	0.00107057	1.30378
MYH11	0.362949	0.993835	4.06128	5.96492e-05	0.00107967	1.29413
NCOA7	0.391985	2.27985	4.05692	6.07225e-05	0.00109706	1.27746
EMP1	0.40856	1.818	4.05425	6.13922e-05	0.0011063	1.2672
RCN3	0.350926	2.63586	4.05397	6.1461e-05	0.0011063	1.26616
SLC5A3	-0.242422	0.971309	-4.04962	6.25646e-05	0.00112409	1.24952
FGD5	0.248088	1.1183	4.04766	6.30693e-05	0.00113107	1.24201
PSME1	0.25171	6.61683	4.04624	6.34346e-05	0.00113553	1.23661
TRIM21	0.284843	3.1109	4.04467	6.38439e-05	0.00114076	1.2306
SIGLEC7	0.232982	0.643485	4.04329	6.42054e-05	0.00114511	1.22533
CD7	0.49064	1.47551	4.03814	6.55685e-05	0.00116729	1.20569
PLEKHF1	0.421495	2.48322	4.03471	6.64941e-05	0.00118161	1.1926
CTSC	0.46491	2.56211	4.02592	6.89179e-05	0.00122245	1.15915
PALLD	0.432221	2.28205	4.02002	7.05902e-05	0.00124983	1.13675
LYN	0.304025	2.35285	4.01698	7.1468e-05	0.00126308	1.12521
DDX60	0.363382	1.71233	4.01435	7.2238e-05	0.00127437	1.1152
OASL	0.534218	2.41353	4.01121	7.31622e-05	0.00128834	1.10333
WDR72	-0.498057	1.50477	-4.00929	7.37362e-05	0.0012951	1.09603
MASP2	0.771398	4.75985	4.00903	7.38121e-05	0.0012951	1.09507
ITIH3	0.697323	7.59354	4.00618	7.46716e-05	0.00130659	1.08426
SDC3	0.403774	2.73734	4.00597	7.47353e-05	0.00130659	1.08346
ITGA9	0.317811	1.16786	4.00446	7.51951e-05	0.00131228	1.07774
GZMB	0.345294	0.957539	4.00339	7.55209e-05	0.0013156	1.0737
MTHFD2	0.282606	0.926441	4.00052	7.64026e-05	0.00132859	1.06286
ADAMTS1	0.42476	1.94323	4.00005	7.65491e-05	0.00132876	1.06108
UBA7	0.304944	3.32187	3.99699	7.75032e-05	0.00134293	1.04951
PYCARD	0.579502	2.70761	3.99644	7.76753e-05	0.00134352	1.04744
SERPINA3	0.490611	1.9297	3.99345	7.86212e-05	0.00135747	1.03614
CARD11	0.279837	0.704181	3.9915	7.92439e-05	0.0013658	1.02878
PLK3	0.298854	1.51185	3.99042	7.959e-05	0.00136934	1.02471
EPHA3	0.302786	0.665318	3.9897	7.982e-05	0.00137088	1.02202
HS3ST2	0.262486	0.596259	3.98463	8.14738e-05	0.00139682	1.00288
OSGIN1	0.67113	5.19624	3.98207	8.23182e-05	0.0014071	0.993256
ANTXR1	0.40839	1.29271	3.98194	8.23627e-05	0.0014071	0.992753
F2R	0.429249	2.31928	3.97446	8.48826e-05	0.00144761	0.964632
ORM1	0.836297	10.7366	3.96924	8.66867e-05	0.0014758	0.945011
TNFAIP3	0.442481	2.74083	3.96537	8.80444e-05	0.00149629	0.930514
NT5M	-0.299084	1.11499	-3.96041	8.98156e-05	0.00152374	0.911936
ICAM1	0.574867	3.51459	3.95238	9.27581e-05	0.00157092	0.881873
GSTP1	0.571666	3.5318	3.93921	9.77825e-05	0.00165314	0.83269
CCL20	0.946429	3.30416	3.93734	9.85153e-05	0.00166264	0.825731
ADGRE5	0.454949	2.5576	3.93659	9.88104e-05	0.00166473	0.822943
SLC7A7	0.348378	1.33602	3.93481	9.9517e-05	0.00167374	0.816301
DCN	0.692018	2.11136	3.92527	0.000103376	0.00173565	0.780844
DACT1	0.230545	0.614742	3.92372	0.000104016	0.00174339	0.77509
BTN3A3	0.308304	1.92687	3.92195	0.000104755	0.00175197	0.768495
PPP1R14A	0.348303	1.77191	3.92163	0.000104888	0.00175197	0.767313
ASPN	0.519496	2.38457	3.90315	0.000112883	0.00188229	0.69888
GYPC	0.375288	2.25158	3.9023	0.000113267	0.00188545	0.695723
EFEMP2	0.341767	1.55078	3.89942	0.00011457	0.0019039	0.685067
JAM2	0.223339	0.832747	3.8987	0.000114897	0.00190607	0.682417
TAPBP	0.293133	5.75536	3.89727	0.000115549	0.00191363	0.677145
GBP7	0.702829	2.78507	3.89581	0.000116217	0.00192143	0.671775
GRASP	0.274704	1.46485	3.89297	0.000117535	0.00193992	0.661279
FBXO21	-0.276251	2.1946	-3.8913	0.000118315	0.00194949	0.65512
UBE2H	-0.262505	3.84584	-3.88614	0.000120751	0.00198628	0.636141
TMEM106B	-0.231728	2.22933	-3.88452	0.00012153	0.00199534	0.630157
FGD4	-0.266014	1.40273	-3.88414	0.000121712	0.00199534	0.628763
SLC2A3	0.369825	1.42021	3.87343	0.000126968	0.00207801	0.589413
PDZK1IP1	1.10971	3.1872	3.86818	0.000129621	0.00211787	0.570169
TRPM7	-0.257372	1.85248	-3.86074	0.000133474	0.00217717	0.542913
CD38	0.28592	0.607537	3.85891	0.000134439	0.00218924	0.536217
ODF3B	0.338768	2.94467	3.85543	0.000136293	0.00221573	0.523473
CLIC2	0.324337	1.50429	3.85356	0.000137298	0.00222835	0.516639
CST3	0.33034	6.21988	3.85291	0.000137645	0.00223026	0.51429
ESAM	0.309876	2.93531	3.85249	0.000137874	0.00223026	0.512746
COL5A1	0.540823	1.92884	3.85204	0.000138119	0.00223053	0.511091
STK17B	0.289775	1.16092	3.85021	0.000139115	0.00224289	0.504409
MMRN1	0.22455	0.582734	3.84599	0.000141435	0.00227439	0.489033
FGB	0.864494	10.5511	3.84581	0.000141537	0.00227439	0.488362
ACP5	0.583405	3.40051	3.84484	0.000142073	0.00227925	0.484845
SYNPO2	0.222623	0.665358	3.84307	0.000143065	0.0022881	0.478374
CAVIN1	0.38847	4.11943	3.84301	0.000143094	0.0022881	0.478184
GBP2	0.471502	3.43926	3.84188	0.000143731	0.00229451	0.474057
SLC51A	0.661058	3.26817	3.84043	0.00014455	0.00230381	0.468771
SELP	0.241929	0.582522	3.83909	0.000145308	0.00231211	0.463905
FAM167B	0.307946	2.51438	3.82943	0.000150907	0.00239729	0.428757
PPP5C	-0.220195	2.76812	-3.82693	0.000152387	0.00241445	0.419688
P2RY13	0.247897	0.703225	3.82638	0.000152711	0.00241445	0.417712
MFSD12	0.264028	2.85895	3.82635	0.000152731	0.00241445	0.417589
FXYD6	0.269686	1.49884	3.82526	0.000153385	0.00242085	0.413618
PRKCA	-0.297709	1.99169	-3.80851	0.000163727	0.0025799	0.352986
CYP4F11	0.553806	4.22313	3.80403	0.000166606	0.00262101	0.336796
LAMA2	0.326521	0.814183	3.80281	0.000167395	0.00262918	0.332407
FGA	0.757636	10.7645	3.80171	0.000168111	0.00263617	0.328443
CTSZ	0.295088	7.01686	3.79887	0.000169978	0.00266117	0.318183
FGGY	0.58561	3.18282	3.79619	0.000171753	0.00268272	0.308535
AGXT2	0.592301	2.95949	3.79596	0.000171905	0.00268272	0.307712
DEPP1	0.539163	5.43306	3.79542	0.000172268	0.00268407	0.305755
MYCT1	0.234192	1.47833	3.79453	0.000172858	0.00268897	0.302579
ISG20	0.311811	1.54433	3.79149	0.000174913	0.00271244	0.291608
CCL3L1	0.296374	0.91429	3.79147	0.000174924	0.00271244	0.291546
ELK3	0.305925	2.19007	3.78863	0.000176859	0.00273809	0.281329
LILRB5	0.242071	0.830152	3.78724	0.000177811	0.00274845	0.276347
TMSB10	0.625351	9.13762	3.7867	0.000178185	0.00274987	0.274395
C1S	0.469494	7.8709	3.78277	0.000180915	0.00278758	0.260281
TMEM243	0.268692	1.11287	3.77263	0.000188147	0.00289443	0.223898
COL3A1	0.734445	4.45587	3.7722	0.00018846	0.00289468	0.222353
GNB4	0.213784	0.900233	3.77008	0.000190005	0.00291381	0.214777
GGH	0.563171	5.267	3.76835	0.000191277	0.0029287	0.208586
SPARC	0.471722	5.99389	3.76597	0.000193037	0.00295101	0.200087
SIGLEC10	0.244683	0.657459	3.76478	0.000193925	0.00295994	0.195825
NRXN2	0.224113	0.543145	3.76275	0.000195451	0.00297856	0.188554
CD14	0.549897	7.1401	3.75831	0.00019882	0.00302517	0.172696
UGT2B4	0.727274	7.71949	3.74568	0.000208699	0.00317053	0.127716
IDO1	0.326686	0.760019	3.74524	0.000209055	0.00317099	0.126138
COMP	0.381243	0.57197	3.74287	0.000210968	0.00319503	0.11769
PARP10	0.329754	4.01076	3.74013	0.000213196	0.00322376	0.107949
SLC22A18AS	0.393918	1.80156	3.73857	0.000214472	0.00323803	0.102415
CCDC3	0.398066	1.99777	3.73769	0.000215192	0.00324387	0.0993064
PRKACA	-0.246392	4.09755	-3.73709	0.00021569	0.00324516	0.097163
CXCL2	0.676412	3.92281	3.73678	0.000215944	0.00324516	0.0960722
GSDMD	0.308366	4.71567	3.73627	0.000216367	0.0032465	0.0942586
SERPINA1	0.521345	11.6461	3.73564	0.000216889	0.00324934	0.0920228
TTC32	-0.270621	1.79389	-3.73308	0.000219022	0.00327624	0.082953
AKR1C4	0.725426	5.98439	3.72525	0.000225679	0.00337064	0.0551985
STAT4	0.248016	0.849432	3.72276	0.000227836	0.00339765	0.0463811
POU2AF1	0.212364	0.343706	3.71936	0.000230814	0.0034368	0.0343447
SLCO2A1	0.375205	1.38421	3.71893	0.000231193	0.00343719	0.0328251
ADGRL4	0.277208	1.99817	3.71717	0.000232744	0.00345497	0.0266301
GOLGA2	-0.222148	3.0549	-3.71597	0.000233817	0.00346562	0.0223661
AKR1D1	0.825872	3.43153	3.71404	0.000235544	0.00348591	0.0155473
SNAP25	-0.419777	0.84791	-3.71312	0.00023637	0.00349283	0.0123043
DOK1	0.241251	1.11218	3.70708	0.000241866	0.00356862	-0.0089893
DHRS3	0.264725	6.20563	3.70393	0.000244784	0.00360553	-0.0200988
VSIG10L	0.413489	1.21842	3.70358	0.000245108	0.00360553	-0.0213222
MYL9	0.507696	4.03636	3.69699	0.000251318	0.0036913	-0.0444953
FGD3	0.252161	0.82032	3.69507	0.000253158	0.00371274	-0.0512539
CEBPD	0.429542	5.30783	3.68713	0.000260895	0.00381621	-0.0791279
TNFAIP8	0.219868	0.801957	3.68702	0.000260998	0.00381621	-0.0794912
CD209	0.265703	0.874516	3.68517	0.000262842	0.00383742	-0.0860104
TNFRSF14	0.268369	3.14069	3.68305	0.000264953	0.00386245	-0.093417
CRP	1.44734	7.20308	3.68098	0.000267041	0.00388706	-0.10068
ID4	0.34152	1.05223	3.67856	0.00026949	0.00391686	-0.109132
COL15A1	0.43143	1.69816	3.67725	0.000270835	0.00393053	-0.113739
PDLIM3	0.272652	0.98518	3.67636	0.000271744	0.00393709	-0.116841
NBDY	0.328543	2.3731	3.67602	0.000272095	0.00393709	-0.118036
C7	0.843496	2.85628	3.67413	0.000274038	0.00395932	-0.124622
CASP4	0.272126	2.42191	3.67275	0.000275476	0.0039742	-0.129463
ARL4C	0.438651	2.30923	3.66869	0.000279731	0.00402962	-0.143649
KLF2	0.348526	2.4319	3.6663	0.000282261	0.00406006	-0.15198
RAB31	0.335251	1.56432	3.66204	0.000286832	0.00411971	-0.166841
DHODH	0.385702	2.79464	3.66078	0.000288195	0.0041332	-0.171226
GRINA	0.304285	7.16186	3.66004	0.00028899	0.0041385	-0.173775
COL8A1	0.250322	0.643434	3.65544	0.000294041	0.00420466	-0.189803
LFNG	0.28212	1.2208	3.65076	0.000299261	0.00427302	-0.206078
FMNL3	0.209553	0.960236	3.6483	0.000302033	0.0043063	-0.214606
BGN	0.653174	5.9166	3.64624	0.000304376	0.00433336	-0.221752
RMND5A	-0.257916	3.53907	-3.63855	0.000313281	0.00444894	-0.248414
PROCR	0.362665	1.92487	3.63845	0.000313408	0.00444894	-0.248788
CYP2S1	0.289307	0.72992	3.63697	0.000315148	0.00445806	-0.253905
HLA-DQB2	0.466612	1.53923	3.63683	0.000315315	0.00445806	-0.254394
NPC2	0.317951	5.06952	3.63674	0.000315424	0.00445806	-0.254715
PCDH12	0.225079	1.53958	3.63349	0.000319285	0.00450608	-0.26596
LIPA	0.303488	4.27139	3.63294	0.000319938	0.00450876	-0.267849
PPP1R18	0.378926	2.99524	3.63237	0.000320623	0.00451145	-0.269827
LHFPL6	0.3961	2.41203	3.63201	0.000321055	0.00451145	-0.271071
CALCRL	0.326317	1.6414	3.63011	0.000323341	0.00453702	-0.277628
ARHGAP4	0.424562	2.22418	3.62665	0.000327552	0.00458527	-0.289588
TMEM106A	0.234865	1.00143	3.6262	0.000328107	0.00458527	-0.29115
DIPK2B	0.213894	1.14398	3.62613	0.000328192	0.00458527	-0.29139
TMEM246	-0.350379	1.03331	-3.625	0.000329578	0.00459804	-0.295285
CERK	-0.281711	3.36078	-3.62124	0.000334242	0.00465644	-0.30827
SPP1	1.27173	5.11685	3.62076	0.000334836	0.00465805	-0.309909
FTL	0.428927	13.0745	3.61947	0.000336446	0.00467377	-0.314343
CRIP2	0.355588	3.21346	3.61832	0.000337892	0.00468716	-0.318303
SELENOM	0.617866	2.81991	3.61687	0.000339735	0.00470603	-0.323329
PLAUR	0.331978	1.12136	3.6138	0.000343636	0.00475331	-0.333877
CTSK	0.475903	2.16666	3.61057	0.000347797	0.00480405	-0.344996
S1PR2	0.351814	2.04492	3.60611	0.000353616	0.0048775	-0.36032
NFKBIE	0.365748	2.89636	3.60462	0.00035558	0.00489765	-0.365434
ZC3H12A	0.361721	2.20408	3.6031	0.000357592	0.0049184	-0.370644
MRC2	0.385902	1.36734	3.60186	0.000359247	0.0049342	-0.37491
MSC	0.668627	1.64905	3.60134	0.000359945	0.00493483	-0.3767
CCDC85B	0.325771	3.04081	3.60107	0.000360307	0.00493483	-0.377628
PTGR1	0.581295	5.56976	3.60048	0.000361099	0.00493874	-0.379656
PPP1R10	-0.221629	3.99093	-3.5983	0.000364026	0.00497179	-0.387111
TRIM69	0.230024	1.65303	3.59693	0.000365891	0.00499026	-0.391829
TRIM55	0.693843	2.78024	3.59387	0.000370069	0.00504018	-0.40231
PEX11A	-0.263867	2.7508	-3.592	0.000372642	0.00506813	-0.408706
ADGRA2	0.324534	1.2471	3.58736	0.00037911	0.00514891	-0.424591
CFHR3	0.831857	3.7059	3.58636	0.000380513	0.00516078	-0.428002
TEK	0.269751	1.03734	3.58557	0.000381627	0.00516868	-0.430699
KLF5	-0.431743	1.29644	-3.58155	0.000387338	0.00523875	-0.444408
IFITM2	0.416162	6.51436	3.5809	0.000388269	0.00524405	-0.446622
TEX2	-0.235822	2.73154	-3.57976	0.000389917	0.00525902	-0.450532
IPO7	-0.263952	3.48646	-3.5783	0.00039202	0.00528007	-0.455495
FMOD	0.499039	1.80341	3.57612	0.000395196	0.00531549	-0.462939
FAM107A	0.231516	1.04169	3.5728	0.000400071	0.00537364	-0.474251
GMIP	0.267082	1.64078	3.5675	0.000407971	0.0054722	-0.492289
LYZ	0.914409	5.48894	3.56031	0.000418922	0.00560525	-0.516719
COL16A1	0.31156	0.842085	3.56023	0.000419041	0.00560525	-0.516981
EHD2	0.385301	2.98891	3.55968	0.000419895	0.00560896	-0.518858
EVA1B	0.340755	2.39346	3.55895	0.000421028	0.0056164	-0.521345
APOF	0.885949	4.31245	3.55731	0.000423565	0.00564251	-0.526883
TMEM45B	0.664264	3.71999	3.55081	0.000433818	0.0057712	-0.548936
FASTKD1	-0.210523	1.81283	-3.54683	0.000440189	0.00584796	-0.562375
LRPPRC	-0.219542	3.6255	-3.54562	0.00044216	0.00586615	-0.566494
GPR4	0.214972	1.44705	3.53993	0.00045148	0.00597817	-0.585718
ZNF395	-0.249018	2.26585	-3.53971	0.000451831	0.00597817	-0.586435
SOX7	0.210159	0.90566	3.53441	0.000460685	0.00608185	-0.604318
IL27RA	0.298002	1.51057	3.53428	0.000460917	0.00608185	-0.604781
RHOBTB3	-0.312867	2.57206	-3.52767	0.00047218	0.00622204	-0.627023
PUM2	-0.209136	3.64296	-3.52162	0.000482727	0.00635242	-0.647371
APOBEC3B	0.380056	1.21226	3.51989	0.000485782	0.006384	-0.653182
BCL7A	-0.231523	1.7121	-3.51869	0.000487912	0.00639593	-0.657211
RASIP1	0.216873	1.70751	3.51864	0.000488003	0.00639593	-0.657382
DIS3L	-0.200632	2.21	-3.51572	0.000493225	0.00645568	-0.667184
AL049839.2	0.309885	1.62388	3.5056	0.000511728	0.00668887	-0.70109
CMTM7	0.282869	1.58395	3.50465	0.000513488	0.00670288	-0.704251
RAP2B	0.268923	2.24954	3.50413	0.00051446	0.00670658	-0.705993
CD248	0.372517	2.19629	3.50375	0.00051517	0.00670685	-0.707261
ZNF618	-0.23566	1.15273	-3.49878	0.000524551	0.00681986	-0.723869
FPR1	0.296774	0.821014	3.49807	0.000525917	0.00682829	-0.726263
ZSWIM8	-0.248411	2.63615	-3.49771	0.000526602	0.00682829	-0.727461
IFITM3	0.31664	9.36949	3.49653	0.000528864	0.00684851	-0.731406
ATP13A3	-0.278522	3.45404	-3.49492	0.000531946	0.00687927	-0.736753
UNC13B	-0.325925	2.8281	-3.49387	0.000533975	0.00689636	-0.740257
FTH1	0.294637	7.86519	3.49255	0.000536541	0.00692031	-0.744666
OAS1	0.361893	2.89794	3.48955	0.000542404	0.00698668	-0.754667
TMEM150B	0.505338	2.10976	3.48895	0.000543582	0.00699195	-0.756662
LTBP4	0.407769	2.1525	3.48861	0.000544249	0.00699195	-0.757791
CD9	0.391845	3.57351	3.48798	0.000545502	0.00699882	-0.759906
PTPN6	0.218615	2.8149	3.48663	0.000548169	0.00702378	-0.764393
HBEGF	0.249678	1.53732	3.48557	0.000550263	0.00704135	-0.767901
ORM2	0.66772	9.27835	3.48503	0.000551352	0.00704601	-0.769718
UNG	-0.243749	3.85704	-3.48329	0.000554833	0.00708121	-0.775507
KCNJ5	0.272619	0.648952	3.4809	0.000559642	0.00713323	-0.783445
SLFN11	0.253042	0.95738	3.47913	0.000563233	0.00716963	-0.789328
SLC37A2	0.223503	0.84014	3.47652	0.000568557	0.00722794	-0.79798
RNF19B	0.27459	2.50187	3.47521	0.000571252	0.00725274	-0.802329
PSME2	0.267174	5.44028	3.4748	0.000572102	0.00725408	-0.803697
STX11	0.265443	1.00325	3.47312	0.000575587	0.00728877	-0.80928
SLIT3	0.207926	0.57543	3.46811	0.000586075	0.00741194	-0.825882
SH3BGRL3	0.346134	5.3697	3.46717	0.000588066	0.00742748	-0.829
ARG1	0.804013	6.56132	3.45749	0.000608914	0.00768083	-0.861021
RIN3	0.212978	1.88461	3.4538	0.000617028	0.00777311	-0.873185
FAM168B	-0.284378	3.75118	-3.45284	0.000619167	0.00778998	-0.876365
SULF1	0.39365	1.0353	3.44674	0.000632851	0.00795188	-0.89645
AKR1B10	1.30206	5.57104	3.44584	0.000634911	0.00796747	-0.899434
ELN	0.485961	1.78071	3.44487	0.000637117	0.00798487	-0.902621
BTN3A1	0.30886	2.36292	3.44193	0.000643853	0.00805892	-0.912281
KCNK6	0.196623	0.84679	3.43826	0.00065238	0.00814543	-0.924365
NSMCE1	0.231951	3.65061	3.43823	0.000652437	0.00814543	-0.924445
IFI44L	0.299153	0.746482	3.43083	0.000669927	0.00835307	-0.948736
KIF13B	-0.235964	1.80234	-3.42765	0.00067757	0.00843757	-0.959151
SLC22A18	0.463698	3.97184	3.41788	0.000701597	0.0087256	-0.991135
ARHGAP35	-0.20503	3.24225	-3.41301	0.00071386	0.0088668	-1.00704
MEGF6	0.332683	1.16502	3.41201	0.000716383	0.00888681	-1.01027
RNF122	0.227044	1.55733	3.41163	0.000717363	0.00888763	-1.01153
PRSS23	0.308514	1.49883	3.40625	0.000731208	0.00904765	-1.02906
CFH	0.488023	6.82409	3.40567	0.000732701	0.00905462	-1.03094
RELB	0.329656	2.8884	3.40304	0.000739573	0.00912796	-1.0395
FCER1A	0.268798	0.713291	3.40261	0.0007407	0.0091303	-1.04089
CYP27A1	0.49199	7.09966	3.39907	0.000750067	0.00923407	-1.05242
TTR	0.844805	8.95853	3.39249	0.000767741	0.00942899	-1.07378
MRS2	-0.22386	2.90717	-3.39246	0.000767836	0.00942899	-1.07389
VWA1	0.324883	4.20282	3.39179	0.000769649	0.00943245	-1.07605
P4HTM	-0.265369	1.66492	-3.39164	0.000770055	0.00943245	-1.07654
DERL3	0.369106	1.30996	3.38919	0.000776758	0.00950261	-1.08448
PRAMEF33	0.249164	0.356061	3.38696	0.000782898	0.0095657	-1.0917
GLCE	-0.25782	2.36701	-3.3863	0.000784746	0.00957626	-1.09386
RBP5	0.572609	5.59083	3.38401	0.000791111	0.00964185	-1.10126
VNN3	0.430624	1.89681	3.3803	0.000801548	0.00975684	-1.11328
ARRB2	0.262392	3.15219	3.378	0.000808072	0.00982398	-1.12071
FSTL1	0.397943	2.55127	3.37309	0.000822178	0.00998301	-1.13656
GAL3ST1	-0.595253	1.6633	-3.37262	0.000823533	0.009987	-1.13807
TRPM2	0.191192	0.602878	3.37189	0.000825642	0.0100001	-1.14041
SLC1A3	0.261304	0.893418	3.36969	0.000832082	0.0100656	-1.14753
PLA2G2A	1.26953	4.5198	3.36687	0.000840382	0.0101534	-1.15662
SERPINF2	0.580088	8.47059	3.36516	0.000845448	0.0102019	-1.16213
TRAF1	0.209073	1.17665	3.36306	0.000851712	0.0102648	-1.16889
AKR1B1	0.459499	2.3682	3.35775	0.000867726	0.0104449	-1.18595
MMP7	0.623939	1.40082	3.3521	0.000885098	0.0106408	-1.2041
DHX40	-0.203318	1.95774	-3.35074	0.000889325	0.0106785	-1.20846
SULT1A1	0.37618	3.08079	3.34997	0.000891734	0.0106942	-1.21094
FETUB	0.789076	4.43818	3.3417	0.000917912	0.0109946	-1.23742
SLC13A5	0.671729	4.11273	3.33488	0.000940043	0.0112459	-1.25922
GTF2IRD1	-0.246062	1.46751	-3.33088	0.000953241	0.0113847	-1.27197
ATP1B1	-0.404862	6.29541	-3.33065	0.000953984	0.0113847	-1.27268
CMTM4	-0.249696	1.14212	-3.32856	0.00096097	0.0114287	-1.27936
OGDH	-0.26273	4.45517	-3.32852	0.0009611	0.0114287	-1.27948
ACSM2A	0.593941	4.01102	3.32849	0.000961194	0.0114287	-1.27957
JSRP1	0.192327	0.372203	3.3272	0.000965545	0.0114664	-1.2837
TRANK1	0.225971	1.50035	3.32508	0.000972693	0.0115373	-1.29045
FYN	0.221535	1.78814	3.32249	0.000981491	0.0116274	-1.29868
CSF1	0.344878	2.47376	3.3162	0.00100321	0.0118703	-1.31869
WDR91	-0.257994	1.8839	-3.31423	0.00101009	0.0119355	-1.32494
MT-CO1	-0.305294	13.1462	-3.31373	0.00101182	0.0119355	-1.32651
ATXN7L3B	-0.261925	3.24416	-3.31357	0.0010124	0.0119355	-1.32702
RANBP6	-0.213378	2.08944	-3.30739	0.00103436	0.0121796	-1.34664
P3H3	0.279194	0.847258	3.30684	0.00103631	0.0121825	-1.34836
MARVELD1	0.324467	1.48288	3.30662	0.0010371	0.0121825	-1.34906
RPS6KA1	0.284475	2.04683	3.30592	0.00103961	0.0121973	-1.35127
NUPR1	0.447876	5.01789	3.3048	0.00104367	0.0122301	-1.35483
EMILIN2	0.245794	0.886058	3.30391	0.00104687	0.0122529	-1.35763
MAGIX	0.260485	1.60846	3.30112	0.00105704	0.0123571	-1.36646
IGFBP6	0.341478	1.57775	3.30075	0.0010584	0.0123581	-1.36763
GASK1B	0.230211	1.32247	3.29888	0.00106527	0.0124103	-1.37355
PLAC9	0.344571	1.53617	3.29884	0.00106541	0.0124103	-1.37367
CFHR2	0.43017	2.8609	3.29828	0.00106748	0.0124195	-1.37544
FBLN5	0.427668	2.14945	3.29754	0.00107022	0.0124365	-1.37778
LRIG3	-0.278231	1.56175	-3.29621	0.00107516	0.0124764	-1.38199
RFTN1	0.398616	2.85788	3.29592	0.00107622	0.0124764	-1.38289
GNG11	0.261414	2.71783	3.29515	0.00107912	0.0124952	-1.38535
FAM214A	-0.191222	1.7563	-3.29337	0.00108574	0.0125569	-1.39094
TIE1	0.250497	1.96157	3.28972	0.00109954	0.0127014	-1.40247
LDHB	0.402514	3.07631	3.28595	0.00111394	0.012845	-1.41435
MED13	-0.21667	2.27286	-3.28547	0.00111577	0.012845	-1.41585
ACSM2B	0.561906	4.44399	3.28543	0.00111593	0.012845	-1.41598
RRAS	0.31454	4.22029	3.28487	0.00111809	0.0128547	-1.41775
CXCL13	0.538826	1.08046	3.28009	0.00113665	0.0130348	-1.43278
CD5L	0.632354	1.86554	3.28002	0.00113692	0.0130348	-1.433
NRGN	0.271345	1.5593	3.2798	0.00113777	0.0130348	-1.43367
CXCL12	0.5465	2.6929	3.27774	0.00114589	0.0131124	-1.44017
CP	0.603449	6.05858	3.27128	0.00117162	0.0133911	-1.46044
ALOX15B	0.366339	0.473659	3.27093	0.00117302	0.0133914	-1.46153
HPX	0.701714	8.64088	3.26976	0.00117773	0.0134294	-1.46518
AQP8	0.474006	0.932735	3.26834	0.0011835	0.0134794	-1.46964
RAB20	0.346644	3.96235	3.26694	0.00118918	0.0135283	-1.47401
PODXL	0.361451	2.3532	3.26654	0.00119083	0.0135313	-1.47528
PRDX1	0.261184	7.54219	3.26021	0.00121697	0.0138121	-1.49508
PSMD5	-0.210435	2.50451	-3.25841	0.00122449	0.0138813	-1.5007
ZC3H7B	-0.244827	3.06133	-3.25355	0.00124503	0.0140978	-1.51588
HSD3B7	0.312765	4.43451	3.25305	0.00124717	0.0141056	-1.51744
MDK	0.743023	4.96988	3.25243	0.00124981	0.0141191	-1.51937
ASH1L	-0.253138	1.82237	-3.25194	0.0012519	0.0141263	-1.52089
DDC	0.478834	3.34593	3.25146	0.00125396	0.014129	-1.52239
BASP1	0.450851	1.71774	3.25121	0.00125504	0.014129	-1.52318
TNFRSF10D	-0.282429	1.90299	-3.25009	0.00125984	0.0141667	-1.52666
PLEKHA4	0.348647	2.39616	3.24695	0.00127343	0.014303	-1.53645
NQO1	0.949252	3.14562	3.24405	0.00128609	0.0144285	-1.54546
CLDN7	0.528204	3.49397	3.2395	0.00130622	0.0146375	-1.55962
COX7A1	0.365294	1.82242	3.23326	0.00133425	0.0149267	-1.57897
PTPN3	-0.206035	2.30361	-3.23301	0.00133539	0.0149267	-1.57974
PDPN	0.19624	0.341156	3.23274	0.00133663	0.0149267	-1.58059
S100B	0.185907	0.486848	3.23033	0.00134762	0.0150322	-1.58805
LDLRAD1	0.333575	0.685638	3.22425	0.00137574	0.0153284	-1.60687
CNNM1	-0.301178	0.609054	-3.22183	0.00138713	0.0154376	-1.61437
SUSD3	0.474151	2.70455	3.22021	0.00139474	0.0155045	-1.61936
CD59	0.249818	5.39505	3.21607	0.00141445	0.0157057	-1.63213
DIPK1A	0.234596	2.56773	3.21506	0.00141931	0.0157418	-1.63526
ITIH4	0.327697	2.74993	3.21422	0.00142335	0.0157686	-1.63785
TGFB1I1	0.193028	1.2212	3.21287	0.00142988	0.0158229	-1.64201
FUCA1	0.23089	5.07455	3.20861	0.00145064	0.0160344	-1.65513
MRPS28	0.201862	3.55165	3.20813	0.001453	0.0160424	-1.65662
APOL6	0.294157	3.29134	3.20428	0.00147205	0.0162203	-1.66847
SLC19A1	-0.253995	1.87635	-3.2042	0.00147245	0.0162203	-1.66872
SHD	0.377472	1.38606	3.20346	0.00147611	0.0162287	-1.67098
SERPINB8	0.269531	1.42356	3.20337	0.00147655	0.0162287	-1.67124
JUNB	0.392235	5.5027	3.20188	0.00148402	0.0162925	-1.67584
ARV1	-0.220807	3.33492	-3.20048	0.00149105	0.0163512	-1.68014
ITPRIP	0.223882	1.65249	3.19999	0.00149353	0.01636	-1.68165
PPM1M	0.253172	1.9008	3.19849	0.00150108	0.0164242	-1.68624
ALKBH5	-0.188876	4.5111	-3.19467	0.00152053	0.0166183	-1.69795
RCAN2	0.31481	1.29879	3.19298	0.00152923	0.0166947	-1.70314
HRG	0.934017	7.54795	3.19159	0.00153641	0.0167445	-1.7074
PRAMEF10	0.351893	0.588387	3.19143	0.00153724	0.0167445	-1.70789
PAK4	-0.245949	2.59951	-3.1898	0.00154568	0.0168176	-1.71287
EPB41L5	-0.202891	2.18108	-3.18856	0.00155216	0.0168694	-1.71668
SLC27A2	0.522299	5.18663	3.18772	0.00155657	0.0168984	-1.71926
CXCL17	0.360156	0.548217	3.18665	0.00156215	0.0169401	-1.72251
APOC1	0.472972	11.2217	3.18351	0.00157874	0.017101	-1.73212
SLC22A7	0.78876	5.24412	3.1813	0.00159049	0.0172091	-1.73886
MRVI1	0.186184	0.639723	3.17984	0.00159831	0.0172746	-1.74332
OLFML1	0.315	1.51061	3.17909	0.00160237	0.0172992	-1.74562
DIP2C	-0.23959	1.69546	-3.17807	0.00160783	0.017339	-1.74872
GMCL1	-0.223551	2.18512	-3.17741	0.00161143	0.0173585	-1.75075
FUOM	0.353677	5.67049	3.17584	0.00161993	0.0174308	-1.75553
RDH16	0.755363	4.57648	3.17547	0.00162195	0.0174332	-1.75667
PKHD1	-0.236696	0.419518	-3.17304	0.00163522	0.0175565	-1.76407
PPP4C	0.193465	4.8988	3.17165	0.00164281	0.0176186	-1.76828
ORC2	-0.178731	1.57001	-3.17079	0.0016476	0.0176505	-1.77093
POMP	0.193018	5.68283	3.17043	0.00164958	0.0176523	-1.77202
SPINK1	1.20154	4.89288	3.16761	0.00166521	0.0178	-1.78059
NIPA1	-0.220755	1.39129	-3.16708	0.00166817	0.0178076	-1.7822
CMTM3	0.330954	2.22158	3.16679	0.00166978	0.0178076	-1.78308
CRKL	-0.229223	3.52855	-3.1665	0.00167141	0.0178076	-1.78396
MAP3K21	-0.245825	0.886654	-3.16573	0.00167575	0.0178344	-1.78632
GRN	0.265117	6.3499	3.16507	0.0016794	0.0178537	-1.7883
MTRNR2L12	-0.252431	1.04351	-3.16404	0.00168524	0.0178839	-1.79145
TLR4	0.228357	1.17625	3.16392	0.00168591	0.0178839	-1.79181
GNAQ	-0.185293	2.82596	-3.16135	0.00170046	0.0180186	-1.79962
GUCD1	-0.220656	5.12368	-3.15938	0.00171169	0.0180998	-1.8056
C8B	0.533088	6.37762	3.15935	0.00171184	0.0180998	-1.80568
TDO2	0.743295	4.31341	3.15899	0.0017139	0.0181019	-1.80677
TBC1D8	-0.256428	2.39301	-3.15838	0.0017174	0.0181106	-1.80863
WDSUB1	-0.208429	1.87135	-3.1582	0.00171845	0.0181106	-1.80918
RAB32	0.296849	4.10372	3.15715	0.00172448	0.018148	-1.81236
APCS	0.770749	8.81326	3.15684	0.00172624	0.018148	-1.81329
RIOX2	0.221754	1.78084	3.15661	0.00172758	0.018148	-1.81399
SEPTIN10	-0.247232	3.04039	-3.15379	0.00174392	0.0182999	-1.82254
GMPS	-0.21901	2.40135	-3.15345	0.00174588	0.0183007	-1.82356
PLEKHA5	-0.180823	1.35884	-3.15221	0.00175312	0.0183569	-1.82732
TALDO1	0.273001	5.8558	3.14952	0.00176889	0.018488	-1.83545
SERPINC1	0.79597	9.7228	3.14943	0.00176945	0.018488	-1.83573
ZNF875	-0.202745	1.5363	-3.14871	0.00177367	0.0185123	-1.8379
DOCK5	-0.189711	1.09895	-3.14765	0.00177996	0.0185496	-1.84111
CREB3L3	0.519338	6.02188	3.14739	0.00178152	0.0185496	-1.84191
COLCA2	-0.307405	0.932772	-3.14715	0.00178296	0.0185496	-1.84264
ADIPOR2	-0.229715	4.3293	-3.14589	0.00179043	0.0186075	-1.84644
CCN4	0.19538	0.464614	3.14549	0.00179281	0.0186123	-1.84764
PUS7	-0.215289	1.69592	-3.14333	0.00180577	0.0187269	-1.85418
MPP6	-0.207702	1.438	-3.14028	0.00182413	0.0188972	-1.86336
SERPINA10	0.405692	5.12408	3.136	0.00185026	0.0191476	-1.87627
APOM	0.576167	6.85207	3.13481	0.00185757	0.0192027	-1.87985
PLAT	0.278918	1.25705	3.13287	0.00186957	0.0193063	-1.88569
EHD4	0.214897	2.67794	3.13166	0.0018771	0.0193636	-1.88934
FBXW2	-0.216815	2.36371	-3.12871	0.00189556	0.0195332	-1.89821
NUDT14	0.330488	2.96138	3.12826	0.00189839	0.0195418	-1.89957
UGT2B15	0.773738	5.96464	3.12335	0.00192952	0.0198413	-1.91432
HERC5	0.276425	1.31681	3.12047	0.001948	0.020006	-1.92296
APOL1	0.357845	5.6202	3.12021	0.00194965	0.020006	-1.92373
RREB1	-0.184996	2.07684	-3.11754	0.00196695	0.0201556	-1.93174
IL1RAP	-0.314318	1.76915	-3.11732	0.00196837	0.0201556	-1.9324
PPIF	-0.240352	5.3343	-3.10957	0.00201935	0.020636	-1.95557
BAZ1B	-0.213803	3.21796	-3.10955	0.00201953	0.020636	-1.95565
UGT2B7	0.726123	6.0125	3.1089	0.0020238	0.020658	-1.95757
SLC5A11	0.245944	0.545875	3.10683	0.00203766	0.0207644	-1.96375
SERTAD1	0.266673	2.89095	3.10671	0.00203849	0.0207644	-1.96412
PNMA6A	0.421094	2.4463	3.10283	0.00206472	0.0210023	-1.97571
ANKMY2	-0.194396	2.17482	-3.1022	0.00206901	0.0210023	-1.97759
TMEM88	0.24699	1.82143	3.10216	0.00206927	0.0210023	-1.9777
MT-ATP8	-0.461706	10.8323	-3.10198	0.00207047	0.0210023	-1.97822
SIK2	-0.250556	3.24278	-3.10136	0.0020747	0.0210233	-1.98007
CDK19	-0.214553	1.42766	-3.10003	0.00208381	0.021088	-1.98404
NRP2	0.201432	0.971874	3.0998	0.00208541	0.021088	-1.98474
PDE4B	0.212488	0.838055	3.09818	0.00209652	0.0211784	-1.98955
ADA	0.235915	1.61822	3.09555	0.00211473	0.0213401	-1.99738
SUN1	-0.225505	2.54995	-3.09476	0.00212021	0.0213733	-1.99973
FUT6	0.376665	1.4816	3.09106	0.00214612	0.0215875	-2.01073
F9	0.781259	5.1239	3.09068	0.00214883	0.0215875	-2.01187
S100A11	0.511963	5.78247	3.09062	0.00214925	0.0215875	-2.01205
DUSP5	0.403057	2.63156	3.09038	0.00215092	0.0215875	-2.01275
COL4A2	0.434137	4.26787	3.09015	0.00215254	0.0215875	-2.01343
RASSF1	0.195976	2.49449	3.08974	0.00215543	0.0215942	-2.01465
CDH5	0.263423	2.47003	3.08924	0.002159	0.0216078	-2.01615
GSTO1	0.281811	7.09132	3.08588	0.00218293	0.0218248	-2.02613
PTAR1	-0.174322	1.48838	-3.08521	0.0021877	0.0218501	-2.0281
BAG4	-0.201438	1.99594	-3.08437	0.00219372	0.0218878	-2.03059
LEAP2	0.502002	4.86763	3.0824	0.00220792	0.0220068	-2.03643
SDS	1.0168	5.18387	3.08152	0.00221429	0.0220478	-2.03904
POFUT1	-0.215182	3.76156	-3.07672	0.00224938	0.0223744	-2.05327
MAMDC4	-0.454342	1.93454	-3.07573	0.00225667	0.0224239	-2.05619
TMEM219	0.225176	5.22472	3.0753	0.00225983	0.0224325	-2.05746
BRPF3	-0.269644	2.67019	-3.07425	0.00226759	0.0224844	-2.06056
PHF2	-0.213422	2.06321	-3.07397	0.00226968	0.0224844	-2.0614
P4HA1	0.385288	4.10478	3.07092	0.00229237	0.0226861	-2.0704
ANKS6	-0.24935	1.02603	-3.06978	0.00230093	0.0227476	-2.07377
CD163L1	0.208159	0.840338	3.06287	0.00235337	0.0232426	-2.09415
IL20RA	-0.192122	0.233639	-3.06207	0.00235953	0.0232798	-2.09651
TNFRSF10B	-0.233006	3.22211	-3.06052	0.00237144	0.0233736	-2.10107
FIBIN	0.282876	0.839543	3.05503	0.00241416	0.0237706	-2.11721
CEACAM20	0.291025	0.405463	3.05277	0.00243197	0.0239217	-2.12385
CNN1	0.270329	1.13056	3.05017	0.00245263	0.0241006	-2.1315
THSD4	-0.227867	0.834908	-3.04938	0.00245892	0.0241381	-2.13381
OSBP2	-0.190459	0.622947	-3.04714	0.00247684	0.0242895	-2.14038
CTSV	-0.288422	0.52674	-3.04608	0.00248536	0.0243486	-2.14348
BIVM	-0.192548	1.97054	-3.04552	0.00248992	0.0243687	-2.14513
ICAM2	0.194566	1.33644	3.04434	0.00249946	0.0244374	-2.14859
DCAF7	-0.227332	3.17468	-3.04389	0.00250309	0.0244485	-2.1499
XAF1	0.197422	0.836549	3.04348	0.00250642	0.0244525	-2.1511
F12	0.589967	6.84196	3.04322	0.00250853	0.0244525	-2.15186
PPT1	0.282612	3.93546	3.04124	0.00252469	0.0245855	-2.15766
MIB1	-0.222771	1.99747	-3.03901	0.00254296	0.0247386	-2.16418
RTP4	0.325655	2.45229	3.03734	0.00255671	0.0248396	-2.16905
OTC	0.674506	5.15728	3.03713	0.00255844	0.0248396	-2.16966
CLPTM1	-0.191932	5.03562	-3.0366	0.00256286	0.0248577	-2.17122
BST1	0.201736	0.853851	3.03592	0.00256849	0.0248725	-2.1732
NECTIN3	-0.248102	1.68499	-3.03556	0.00257149	0.0248725	-2.17426
DDX42	-0.172843	3.16604	-3.03549	0.00257205	0.0248725	-2.17445
SAMD9	0.182721	0.852961	3.03512	0.00257514	0.0248777	-2.17554
NET1	-0.219441	3.47491	-3.03205	0.00260087	0.025089	-2.18451
LARP4B	-0.179238	1.96125	-3.03189	0.00260216	0.025089	-2.18496
RAMP1	0.55918	5.49693	3.02879	0.00262839	0.0253168	-2.19402
EDN1	0.239894	1.02329	3.02756	0.00263883	0.0253922	-2.19759
MT-CO3	-0.253473	13.255	-3.02652	0.00264772	0.0254526	-2.20063
VNN2	0.498871	1.83649	3.02448	0.00266522	0.025587	-2.20658
PARM1	0.261342	0.93659	3.02427	0.00266695	0.025587	-2.20717
SDCBP	0.264686	4.68032	3.02149	0.00269099	0.0257716	-2.21527
TP53INP1	0.358058	4.56707	3.02143	0.00269149	0.0257716	-2.21543
MXRA8	0.365078	1.82123	3.01954	0.00270799	0.0259041	-2.22095
HPF1	0.180832	3.17226	3.01922	0.00271073	0.0259049	-2.22186
CFHR4	0.564808	2.98329	3.01878	0.00271459	0.0259164	-2.22315
CCN2	0.439342	4.47984	3.01758	0.0027251	0.0259912	-2.22663
LIMK2	0.306207	2.26361	3.01651	0.00273446	0.026055	-2.22973
SPIN1	-0.261282	2.86488	-3.01599	0.00273911	0.0260639	-2.23126
TRIM15	0.365805	2.39167	3.0158	0.00274075	0.0260639	-2.2318
TSPAN18	0.204818	1.33633	3.01489	0.00274882	0.0261001	-2.23445
AKR1C1	0.521851	5.15868	3.01432	0.00275381	0.0261001	-2.23609
OLFML2B	0.331706	1.49654	3.01411	0.0027557	0.0261001	-2.23671
SLC25A18	0.435398	3.11254	3.01402	0.00275646	0.0261001	-2.23695
CDK13	-0.174824	2.20702	-3.01385	0.00275796	0.0261001	-2.23745
METRNL	0.366123	2.09822	3.0071	0.00281842	0.0266464	-2.25701
MARCKS	0.367694	4.00584	3.00651	0.00282381	0.0266662	-2.25873
ANXA5	0.379888	5.41828	3.00627	0.00282599	0.0266662	-2.25943
PKP4	-0.202909	2.63144	-3.00093	0.00287474	0.0270999	-2.27485
MYOM1	0.401934	2.45158	3.00024	0.00288114	0.027134	-2.27685
STAP2	0.295613	4.46234	2.99583	0.00292213	0.0274934	-2.28959
HELZ	-0.173997	1.55988	-2.99247	0.00295367	0.0277434	-2.29926
MVP	0.313141	4.45049	2.9924	0.0029544	0.0277434	-2.29949
RNASET2	0.258137	2.29626	2.9916	0.00296194	0.0277874	-2.30178
MR1	0.181636	1.42178	2.98919	0.00298484	0.0279608	-2.30872
ASIC1	-0.208649	0.440268	-2.98905	0.00298616	0.0279608	-2.30912
USP54	-0.188324	0.658974	-2.98681	0.00300758	0.0281343	-2.31556
SLC35F5	-0.178583	2.23931	-2.9821	0.00305313	0.028533	-2.3291
UBE3C	-0.20641	2.80033	-2.98155	0.00305846	0.0285554	-2.33068
ANG	0.506256	7.53125	2.98106	0.00306327	0.0285729	-2.33209
SMIM20	0.231775	3.59402	2.97698	0.00310334	0.028919	-2.34379
KCNIP3	-0.171161	0.4372	-2.97651	0.00310803	0.028935	-2.34516
MYRF	-0.33923	2.30039	-2.97573	0.0031157	0.0289787	-2.34737
ROBO4	0.190887	1.6614	2.97437	0.00312927	0.0290771	-2.35129
APOA1	0.816646	11.3135	2.97397	0.00313318	0.0290857	-2.35241
JAM3	0.188983	1.22808	2.97177	0.00315526	0.0292628	-2.35873
PPP1R37	-0.22357	2.13457	-2.9706	0.00316702	0.029337	-2.36208
MT-ND4L	-0.465908	10.777	-2.97037	0.00316928	0.029337	-2.36273
SHTN1	0.245454	2.61709	2.96704	0.00320304	0.0296065	-2.37226
GALM	0.226881	4.56099	2.96689	0.00320448	0.0296065	-2.37267
C3	0.391782	10.0078	2.96497	0.00322408	0.0297593	-2.37816
SDSL	0.397727	4.26839	2.9645	0.00322895	0.0297761	-2.37951
OXSR1	-0.167736	2.41853	-2.96325	0.00324179	0.0298388	-2.38309
RASSF5	0.227756	1.55273	2.96324	0.00324188	0.0298388	-2.38311
PDK2	-0.231753	2.73499	-2.9607	0.00326806	0.0300513	-2.39035
POM121	-0.212948	1.56033	-2.96016	0.00327365	0.0300744	-2.39189
RHOG	0.208955	4.28153	2.95963	0.00327917	0.0300967	-2.3934
RTL10	-0.182432	1.47834	-2.95871	0.00328874	0.030156	-2.39602
UGT2B10	0.714867	5.65473	2.95829	0.00329313	0.0301679	-2.39722
CTHRC1	0.467567	1.50432	2.95782	0.00329808	0.0301849	-2.39857
ASXL2	-0.168197	1.3315	-2.95744	0.00330201	0.0301925	-2.39965
IL15RA	0.278858	2.32435	2.95712	0.00330537	0.0301949	-2.40056
MRPL50	-0.190153	2.71387	-2.95213	0.00335795	0.0306464	-2.41476
ZKSCAN1	-0.225611	3.33987	-2.95158	0.00336378	0.0306709	-2.41632
S100A9	0.585887	3.65963	2.95089	0.00337116	0.0307094	-2.41829
PANX2	0.437757	2.31089	2.94935	0.00338763	0.0308306	-2.42267
BRD1	-0.187269	2.03445	-2.94869	0.00339472	0.0308593	-2.42455
BIRC6	-0.172452	1.86225	-2.94846	0.00339712	0.0308593	-2.42519
KLHL24	-0.188949	2.27511	-2.94531	0.00343118	0.0311396	-2.43416
ADAM19	0.180495	1.13041	2.94473	0.00343739	0.0311669	-2.43578
CTSB	0.259976	6.87391	2.9431	0.00345513	0.0312986	-2.44041
RBP7	0.393023	3.18308	2.93983	0.00349096	0.0315938	-2.44968
GALNT11	-0.185429	2.07358	-2.93743	0.00351748	0.0318043	-2.45648
GLO1	-0.220528	5.48663	-2.933	0.00356688	0.0322211	-2.46902
TOB2	-0.233446	3.2458	-2.9323	0.00357471	0.0322618	-2.47099
BAALC	0.273841	0.717063	2.9318	0.00358036	0.0322829	-2.47241
IPO5	-0.228209	3.20599	-2.93006	0.0036	0.0324078	-2.47732
GFPT2	0.192208	0.459874	2.92998	0.00360087	0.0324078	-2.47754
CNNM3	-0.192535	3.31403	-2.92845	0.00361825	0.0325342	-2.48186
HK1	0.281506	1.76995	2.92808	0.00362245	0.0325419	-2.4829
VOPP1	0.220271	2.38831	2.92652	0.00364025	0.0326717	-2.48731
GCHFR	0.270487	3.29497	2.92547	0.00365224	0.0327282	-2.49026
VAV2	-0.20027	3.7628	-2.92538	0.00365327	0.0327282	-2.49051
GSTA2	0.921442	5.04742	2.92448	0.00366361	0.0327906	-2.49305
CYB5A	0.316489	5.24795	2.924	0.00366923	0.0328108	-2.49443
RHOC	0.251975	5.10022	2.92059	0.00370869	0.0331332	-2.50403
SIX5	-0.200155	1.65369	-2.9195	0.00372135	0.0332158	-2.50709
MAP2K1	-0.192034	3.42466	-2.91695	0.00375125	0.0334521	-2.51428
MYO19	-0.20489	1.50422	-2.91663	0.00375496	0.0334546	-2.51517
AFG3L2	-0.169935	3.01289	-2.91597	0.00376272	0.0334896	-2.51702
KRT23	0.672973	1.91868	2.91571	0.00376578	0.0334896	-2.51775
ZBED3	-0.244963	2.27142	-2.91533	0.0037703	0.0334992	-2.51883
RND1	0.401352	3.7426	2.91463	0.00377854	0.0335384	-2.52079
TGFB1	0.4114	3.06521	2.91437	0.00378159	0.0335384	-2.52151
COL6A3	0.348471	1.82164	2.91216	0.00380789	0.0337329	-2.52773
CLEC3B	0.357448	2.73882	2.91194	0.00381045	0.0337329	-2.52833
NOTCH3	0.344952	2.12319	2.91013	0.00383215	0.0338942	-2.53343
ZC3H11A	-0.213112	3.09159	-2.9086	0.00385056	0.0340261	-2.53773
CDKN2D	0.196543	1.71499	2.90698	0.00387	0.0341668	-2.54225
SPRED2	-0.219879	2.52702	-2.90592	0.00388293	0.034239	-2.54524
PIK3IP1	0.297162	2.43513	2.90573	0.0038852	0.034239	-2.54577
LRRC58	-0.201029	2.18647	-2.90195	0.00393125	0.0346134	-2.55633
ANO8	-0.200186	1.42905	-2.89922	0.0039649	0.0348782	-2.56398
PILRB	-0.168037	0.63111	-2.89634	0.00400069	0.0351613	-2.57204
HADHB	-0.189303	5.41022	-2.89604	0.00400438	0.035162	-2.57287
TMEM209	-0.189402	2.14092	-2.89551	0.00401099	0.0351883	-2.57434
CNTNAP2	-0.262556	0.862431	-2.89347	0.0040366	0.0353811	-2.58005
F2RL3	0.243326	0.842352	2.89135	0.00406332	0.0355833	-2.58597
BTN2A2	0.183812	1.316	2.89045	0.00407469	0.0356489	-2.58847
C4BPA	0.620885	8.02589	2.89018	0.00407813	0.0356489	-2.58923
C11orf95	-0.179249	1.80979	-2.88741	0.00411337	0.0359246	-2.59694
CYP2B6	0.657625	3.96115	2.88686	0.00412038	0.0359536	-2.59846
MFSD3	0.300663	4.44037	2.8859	0.00413275	0.0360293	-2.60115
LMCD1	0.192426	1.22347	2.88452	0.00415049	0.0361516	-2.60499
DIO1	0.584118	4.66215	2.88367	0.00416138	0.036214	-2.60734
NMNAT3	-0.170657	1.10638	-2.8812	0.00419344	0.0364604	-2.61421
KPNA7	0.197246	0.627292	2.88066	0.00420046	0.0364889	-2.61571
EXTL3	-0.187823	1.4502	-2.87759	0.00424057	0.0368045	-2.62423
KRIT1	-0.176648	1.73939	-2.87647	0.00425531	0.0368995	-2.62734
LARGE1	-0.170069	1.46389	-2.87426	0.00428454	0.03712	-2.63347
HSD17B6	0.639046	6.76673	2.87358	0.00429359	0.0371653	-2.63536
TNPO3	-0.182202	3.25727	-2.87188	0.00431624	0.0372835	-2.64007
ATP6V1A	-0.174586	3.62044	-2.87184	0.00431675	0.0372835	-2.64018
PLVAP	0.418436	4.91385	2.8717	0.00431873	0.0372835	-2.64059
TNFRSF25	0.217012	1.12391	2.87112	0.00432637	0.0372919	-2.64217
LTN1	-0.163706	1.42335	-2.87098	0.00432836	0.0372919	-2.64258
MGST1	0.401871	5.90693	2.87076	0.00433119	0.0372919	-2.64317
NR4A3	0.191422	0.586228	2.86991	0.00434268	0.0373578	-2.64554
IGHMBP2	-0.205454	1.75791	-2.8696	0.00434677	0.0373599	-2.64638
FBXO46	-0.214882	2.35198	-2.86875	0.00435828	0.0374259	-2.64875
SLC25A19	-0.172127	1.21233	-2.8654	0.00440357	0.0377815	-2.658
MFGE8	0.288067	1.94511	2.86223	0.00444684	0.0381192	-2.66676
FBXO6	0.230329	3.25621	2.86164	0.00445507	0.0381261	-2.66841
MSMO1	0.322938	6.08516	2.8616	0.00445549	0.0381261	-2.6685
DHFR	-0.222659	2.05332	-2.85979	0.00448052	0.0383067	-2.67351
GFI1	0.16548	0.462136	2.85822	0.00450229	0.038459	-2.67785
ITLN2	0.19956	0.456005	2.85774	0.00450887	0.0384815	-2.67915
KIF21A	-0.185707	1.87811	-2.85719	0.0045165	0.0385129	-2.68067
SLC25A22	0.210358	2.92346	2.85615	0.00453107	0.0386032	-2.68355
AHSG	0.769035	9.40774	2.85494	0.00454792	0.038713	-2.68687
ARHGAP23	0.176759	1.04933	2.85465	0.00455206	0.0387144	-2.68768
AHCTF1	-0.198603	2.18188	-2.85378	0.00456418	0.0387836	-2.69006
TSPAN12	-0.307754	2.38313	-2.85227	0.00458552	0.038931	-2.69424
THPO	0.251452	3.01411	2.8516	0.0045949	0.0389431	-2.69606
FAM163B	0.229145	0.543133	2.8516	0.00459495	0.0389431	-2.69607
SGCE	-0.456754	2.48061	-2.84895	0.00463263	0.0392283	-2.70338
DOCK11	0.174143	0.740868	2.84537	0.00468378	0.0396111	-2.7132
ZNF316	-0.176393	2.2733	-2.84522	0.00468598	0.0396111	-2.71362
C6orf223	-0.362343	0.577324	-2.84494	0.00469003	0.0396111	-2.71439
MAP4K3	-0.21659	2.07061	-2.84331	0.00471359	0.0397647	-2.71887
WNT7B	-0.196566	0.204347	-2.84311	0.0047164	0.0397647	-2.7194
REXO1	-0.181421	2.34198	-2.8425	0.00472529	0.0398052	-2.72109
IL6	0.168439	0.303183	2.84108	0.00474586	0.039944	-2.72497
ARHGEF40	-0.242622	3.18364	-2.84058	0.00475318	0.0399475	-2.72635
VMO1	0.239136	2.00456	2.84049	0.00475449	0.0399475	-2.72659
GAS7	0.182174	0.615639	2.83882	0.00477886	0.0401138	-2.73116
TM4SF1	0.427977	4.36992	2.83857	0.00478251	0.0401138	-2.73185
RASSF4	0.259686	2.71245	2.83665	0.00481071	0.0403155	-2.7371
BORCS6	0.177937	1.91387	2.83589	0.00482192	0.0403748	-2.73918
PLCH2	0.254815	0.579553	2.83533	0.00483029	0.0403933	-2.74073
CXADR	-0.242304	3.05359	-2.83518	0.00483243	0.0403933	-2.74113
SAA4	0.668243	6.11603	2.83228	0.00487563	0.0407195	-2.74908
NEURL1B	0.234423	1.89469	2.83111	0.00489306	0.0407955	-2.75227
RGS19	0.249787	2.13298	2.83111	0.00489312	0.0407955	-2.75228
KRCC1	-0.198023	3.67709	-2.83081	0.00489756	0.0407977	-2.75309
WAC	-0.171867	2.83914	-2.8296	0.00491569	0.0409137	-2.75639
DENND2D	0.228905	1.52731	2.82867	0.00492977	0.0409958	-2.75895
GTF3C2	-0.179487	2.38582	-2.82812	0.00493797	0.0410289	-2.76043
GJA5	0.270235	1.42905	2.82506	0.00498445	0.0413798	-2.7688
COL8A2	0.183961	0.467566	2.82413	0.00499853	0.0414614	-2.77132
IL4R	0.250535	3.37052	2.81989	0.0050636	0.0419578	-2.78287
GLTPD2	0.420518	4.23602	2.81941	0.00507099	0.0419578	-2.78417
TEX261	-0.160332	4.00142	-2.81937	0.00507169	0.0419578	-2.78429
PLG	0.576215	7.01243	2.81912	0.0050756	0.0419578	-2.78498
GAREM1	-0.195056	1.1816	-2.81758	0.00509941	0.0421188	-2.78916
DPYS	0.54583	5.26289	2.81681	0.00511134	0.0421464	-2.79125
HINT2	0.216596	4.41311	2.81681	0.00511141	0.0421464	-2.79126
FNBP1L	-0.243759	2.35109	-2.81636	0.00511848	0.042169	-2.79249
NFKB2	0.255636	3.66435	2.81544	0.00513271	0.0422505	-2.79497
KCNJ4	0.292871	0.968512	2.81511	0.00513788	0.0422574	-2.79587
YPEL2	-0.196405	1.85801	-2.81253	0.00517841	0.0425547	-2.80288
RBM3	0.274057	4.78818	2.81008	0.00521723	0.0428376	-2.80955
KLF4	0.306472	1.69095	2.80922	0.00523077	0.0429126	-2.81186
TMEM181	-0.209857	2.64245	-2.80849	0.00524241	0.0429719	-2.81384
COX11	-0.164218	2.7472	-2.8081	0.00524865	0.0429868	-2.81491
MAMLD1	-0.240748	0.978398	-2.80723	0.00526261	0.0430649	-2.81727
LNPK	-0.162321	1.88028	-2.80606	0.00528132	0.0431688	-2.82044
HTATIP2	0.279883	4.81182	2.80545	0.00529109	0.0431688	-2.82209
WNK2	-0.313123	0.648961	-2.80545	0.00529117	0.0431688	-2.8221
RNF216	-0.177537	2.36078	-2.80533	0.00529303	0.0431688	-2.82242
APOC3	0.687884	11.2578	2.80398	0.0053148	0.0433101	-2.82608
GATAD1	-0.193557	2.7347	-2.80237	0.00534083	0.0434858	-2.83044
CSAG3	0.2843	0.488211	2.80173	0.00535112	0.0435331	-2.83215
WRNIP1	-0.193857	3.41163	-2.80135	0.0053573	0.043547	-2.83318
BDH1	0.351078	3.89815	2.80065	0.00536868	0.0435746	-2.83508
CEACAM1	0.275413	3.5496	2.8006	0.00536964	0.0435746	-2.83523
TMEM53	0.16657	3.00456	2.79947	0.00538794	0.0436867	-2.83827
DECR1	0.218094	5.6727	2.79883	0.00539847	0.0437357	-2.84001
COX7B2	0.60421	1.28629	2.79788	0.00541404	0.0438254	-2.84258
HTRA3	0.347665	1.24871	2.79408	0.00547673	0.044296	-2.85285
DYSF	0.224087	2.41308	2.79349	0.00548654	0.0443385	-2.85444
EIF4H	-0.172956	5.37046	-2.79261	0.0055012	0.0444202	-2.85682
NTAN1	0.207226	2.63358	2.79082	0.00553099	0.0445895	-2.86163
ANGPTL2	0.292006	2.12213	2.7907	0.00553299	0.0445895	-2.86196
MAPK1	-0.199331	2.93162	-2.79053	0.00553592	0.0445895	-2.86243
LGALS4	0.752688	5.62269	2.7896	0.0055515	0.0446781	-2.86493
POGZ	-0.228605	2.50613	-2.78795	0.00557915	0.0448635	-2.86936
BCORL1	-0.195181	1.2408	-2.78448	0.00563803	0.0452996	-2.87871
LZTS1	0.1746	0.799364	2.78385	0.00564866	0.0453115	-2.88039
ZNF841	-0.166604	1.03299	-2.78365	0.00565214	0.0453115	-2.88094
SCARF2	0.174307	0.911197	2.78356	0.00565366	0.0453115	-2.88118
APOH	0.569513	11.0482	2.78318	0.00566006	0.0453115	-2.88219
BRI3BP	-0.192402	1.91558	-2.78303	0.00566278	0.0453115	-2.88262
SLC25A23	-0.204326	3.41644	-2.78239	0.00567364	0.0453612	-2.88432
A1BG	0.47442	4.04979	2.78192	0.00568174	0.0453887	-2.8856
FN3KRP	-0.217159	3.71435	-2.78096	0.00569823	0.0454831	-2.88818
KIAA0040	0.246836	2.16814	2.77907	0.00573082	0.0457057	-2.89326
SDK1	-0.160364	0.327282	-2.77841	0.00574221	0.0457487	-2.89503
TRAK1	-0.16199	1.76649	-2.77821	0.0057456	0.0457487	-2.89555
MEIS2	-0.205089	1.11142	-2.77523	0.00579746	0.0461056	-2.90355
KDM3A	-0.15987	1.50171	-2.77509	0.0057999	0.0461056	-2.90393
YBX2	0.265018	0.692308	2.77325	0.00583205	0.0463234	-2.90885
STK36	-0.160859	1.36677	-2.77253	0.0058447	0.0463335	-2.91078
PPP1R26	-0.189901	1.91848	-2.77229	0.005849	0.0463335	-2.91144
LNPEP	-0.1693	1.28529	-2.77223	0.00584999	0.0463335	-2.91159
TGM3	0.521607	1.71524	2.7721	0.00585236	0.0463335	-2.91195
SLC38A6	0.167601	1.2856	2.76944	0.00589937	0.0466038	-2.91907
TTLL12	-0.213093	3.40097	-2.76942	0.00589966	0.0466038	-2.91911
CLIP3	0.208991	0.964706	2.76935	0.00590085	0.0466038	-2.91929
WIPF2	-0.171534	2.19945	-2.76904	0.00590632	0.0466092	-2.92012
LDB2	0.196577	1.47868	2.76762	0.00593161	0.0467709	-2.92392
DBR1	-0.164604	1.80717	-2.7643	0.00599102	0.0472011	-2.93279
RAB3A	-0.18675	1.35104	-2.76307	0.0060133	0.0473383	-2.93609
CMPK2	0.227016	1.17259	2.76178	0.0060366	0.0474834	-2.93954
SPSB1	0.302593	3.47629	2.76143	0.00604288	0.0474944	-2.94046
MT-ND4	-0.264763	12.9465	-2.75923	0.00608296	0.0477709	-2.94634
COX4I2	0.267392	1.59661	2.75858	0.00609467	0.0478129	-2.94805
ANXA2	0.349931	4.75482	2.75839	0.00609814	0.0478129	-2.94856
SECISBP2L	-0.173469	1.99392	-2.75787	0.0061078	0.0478501	-2.94997
GORASP2	-0.169938	3.90566	-2.75651	0.00613274	0.0480069	-2.95359
MAGEH1	0.320682	2.74252	2.75391	0.00618063	0.048343	-2.96051
PLAAT3	0.338029	3.78354	2.75345	0.006189	0.0483696	-2.96171
SLC25A40	-0.156328	1.57617	-2.7527	0.00620304	0.0484404	-2.96373
NACC2	-0.171462	2.15198	-2.74969	0.00625915	0.0488394	-2.97174
ZNF189	-0.24302	2.57274	-2.74918	0.00626871	0.0488625	-2.9731
KANSL1L	-0.156375	1.00129	-2.74899	0.00627214	0.0488625	-2.97358
TENT5C	0.236648	1.34703	2.74782	0.00629413	0.0489946	-2.97669
NUP160	-0.180122	1.9635	-2.74751	0.00630003	0.0490014	-2.97753
EVL	0.231807	2.12916	2.74673	0.00631467	0.049049	-2.97959
ATF3	0.326365	3.07835	2.74647	0.00631961	0.049049	-2.98028
GNAI1	-0.260253	2.70897	-2.74638	0.00632127	0.049049	-2.98052
ATP5F1C	-0.166959	6.34792	-2.74565	0.00633507	0.049117	-2.98246
PARD3	-0.184953	2.84294	-2.74538	0.00634012	0.049117	-2.98316
KRAS	-0.176816	1.94095	-2.74499	0.00634755	0.0491355	-2.98421
UNC119B	-0.2274	1.69497	-2.74455	0.00635592	0.0491612	-2.98538
YOD1	-0.156788	1.3245	-2.74332	0.00637932	0.049303	-2.98864
FKBP1A	0.207328	5.40569	2.74292	0.00638681	0.0493101	-2.98969
ST6GALNAC6	0.188023	3.18429	2.74274	0.00639036	0.0493101	-2.99018
OAT	-0.56137	3.06074	-2.74213	0.00640199	0.0493524	-2.9918
ITGA7	0.214885	2.00571	2.74192	0.00640598	0.0493524	-2.99235
ERMP1	-0.236834	2.23304	-2.74158	0.00641238	0.0493627	-2.99324
LAMP3	0.205116	0.707038	2.73905	0.00646111	0.0496985	-2.99997
CRCP	-0.165549	3.31989	-2.73805	0.00648034	0.049807	-3.0026
NCOA6	-0.179647	1.94634	-2.73743	0.00649237	0.0498602	-3.00425
CD1D	0.295278	1.59168	2.73557	0.00652829	0.0500465	-3.00915
NUDT7	0.232117	2.69134	2.7355	0.00652967	0.0500465	-3.00934
SH3BGRL2	-0.264472	3.65692	-2.73538	0.00653205	0.0500465	-3.00967
ZBED6	-0.169231	0.572793	-2.73196	0.00659877	0.050518	-3.01869
MAD2L2	0.219136	3.18535	2.73116	0.00661449	0.0505775	-3.02081
MAP7D1	0.221613	2.76212	2.73104	0.00661693	0.0505775	-3.02113
CCDC14	-0.181427	1.19333	-2.73042	0.00662906	0.0506304	-3.02276
KMT5B	-0.162566	2.17722	-2.73016	0.00663431	0.0506308	-3.02346
PIP4K2A	0.197045	2.18682	2.72888	0.0066595	0.0507274	-3.02683
MIIP	0.216266	2.98219	2.72887	0.00665966	0.0507274	-3.02685
BAG1	-0.165031	2.872	-2.72842	0.00666864	0.0507274	-3.02805
TMPRSS9	0.245059	0.963825	2.72828	0.00667151	0.0507274	-3.02843
IRF2BP1	-0.198559	3.76075	-2.7282	0.00667302	0.0507274	-3.02863
ZNF467	-0.309263	1.94325	-2.72747	0.00668748	0.0507977	-3.03055
ETNPPL	0.529507	3.57279	2.72692	0.00669834	0.0508405	-3.03199
ZDHHC23	-0.15856	0.979694	-2.72588	0.00671904	0.0509565	-3.03473
CXCL8	0.506236	1.92552	2.72563	0.00672408	0.0509565	-3.0354
CES1	0.571389	8.63074	2.72316	0.00677349	0.0512815	-3.0419
PATZ1	-0.190245	2.73083	-2.72297	0.00677749	0.0512815	-3.04242
DOCK8	0.170863	0.742812	2.7224	0.00678888	0.0513277	-3.04391
GFER	0.182863	2.98178	2.7219	0.00679891	0.0513637	-3.04522
NPW	0.536231	2.15055	2.72006	0.00683618	0.0516052	-3.05007
CAD	-0.227492	2.05972	-2.71871	0.00686355	0.0517717	-3.05362
TAOK1	-0.156216	1.54488	-2.71806	0.00687669	0.0518306	-3.05532
ZNF550	-0.156998	0.847931	-2.71762	0.00688564	0.0518579	-3.05647
B4GALNT1	0.234354	0.651348	2.71693	0.00689981	0.0519245	-3.0583
C1GALT1	-0.17317	1.79658	-2.71586	0.0069216	0.0520483	-3.06109
NUFIP2	-0.162758	2.66463	-2.71532	0.0069327	0.0520916	-3.06252
PC	0.311757	4.98756	2.71354	0.0069693	0.0523261	-3.06719
ADAMTSL2	0.3944	2.14426	2.71285	0.00698366	0.0523936	-3.06901
PDS5A	-0.168886	2.66184	-2.70751	0.00709472	0.0531564	-3.08301
RIPK2	0.246565	2.33767	2.70744	0.00709626	0.0531564	-3.0832
C2CD5	-0.181801	1.78363	-2.70663	0.00711316	0.0532421	-3.08531
DACT2	-0.328689	1.01825	-2.70574	0.00713185	0.053341	-3.08764
APMAP	0.226806	6.69024	2.70487	0.00715022	0.0534374	-3.08992
SH3BP1	0.21633	1.01379	2.70379	0.00717304	0.0535668	-3.09274
TMEM208	0.189386	4.92349	2.70299	0.00718986	0.0536512	-3.09482
WDR5	-0.195147	3.50142	-2.70157	0.00722011	0.0538357	-3.09854
PALD1	0.18813	1.18708	2.70108	0.00723058	0.0538725	-3.09982
TCF20	-0.18957	2.23158	-2.70051	0.00724262	0.0539209	-3.1013
DMTN	-0.28531	2.48187	-2.70001	0.00725348	0.0539507	-3.10263
MANF	0.276006	5.1668	2.69981	0.00725769	0.0539507	-3.10314
AJM1	-0.180255	0.966628	-2.69827	0.00729059	0.0541539	-3.10715
SERPINB9	0.246283	1.76673	2.69784	0.0072999	0.0541636	-3.10828
CNTFR	-0.434105	1.37453	-2.69754	0.00730628	0.0541636	-3.10906
MT-ND1	-0.249738	12.0245	-2.69744	0.00730859	0.0541636	-3.10934
CYP26B1	-0.21006	0.437465	-2.69714	0.00731504	0.0541702	-3.11012
DOK7	-0.209562	0.583759	-2.69526	0.0073556	0.0544292	-3.11502
APOA2	0.697581	12.5607	2.69028	0.00746407	0.0551672	-3.12799
CES2	0.4343	6.12294	2.69016	0.00746666	0.0551672	-3.12829
RIBC2	-0.204173	0.598927	-2.68881	0.00749643	0.0553451	-3.13182
TNFSF10	0.33309	4.51959	2.68733	0.00752908	0.0555106	-3.13567
RASSF8	-0.192415	0.926365	-2.68727	0.00753024	0.0555106	-3.13581
LGALS1	0.335923	6.16531	2.68603	0.00755768	0.0556707	-3.13903
NR1I3	0.468691	3.55097	2.68466	0.00758812	0.0558527	-3.14259
SHBG	0.532023	3.07596	2.68371	0.00760939	0.05594	-3.14506
RAB3IL1	0.279584	1.73345	2.68362	0.00761147	0.05594	-3.14531
TSHZ1	-0.152928	1.69708	-2.68204	0.0076467	0.0561565	-3.14939
GOLIM4	-0.255371	3.72091	-2.68147	0.00765959	0.0562088	-3.15089
ST3GAL4	0.214097	2.3359	2.68034	0.0076849	0.0563521	-3.15381
HLA-DQA2	0.463849	2.30005	2.67838	0.00772921	0.0565943	-3.1589
IL1RN	0.404107	3.68069	2.67836	0.00772956	0.0565943	-3.15894
RARB	0.152973	0.728857	2.67714	0.00775714	0.0567536	-3.16209
CDC42EP2	0.189236	1.68232	2.67615	0.00777983	0.0568768	-3.16467
ZNF552	-0.152184	1.29234	-2.67471	0.00781254	0.0570732	-3.16839
CEP95	-0.151757	1.48691	-2.67427	0.0078226	0.0571033	-3.16952
PFKFB2	-0.184525	1.04769	-2.67379	0.00783373	0.0571033	-3.17078
PRRC2A	-0.23673	3.92355	-2.67376	0.00783426	0.0571033	-3.17084
GUK1	0.208105	5.20684	2.6733	0.00784488	0.0571379	-3.17204
CYP4F2	0.534426	4.32044	2.67228	0.0078684	0.0572664	-3.17469
CFHR5	0.661296	4.51509	2.67081	0.00790227	0.05747	-3.17849
WBP11	-0.171831	3.34981	-2.66989	0.00792336	0.0575804	-3.18085
VKORC1	0.220277	4.70553	2.66876	0.00794963	0.0577282	-3.18378
COG1	-0.154815	2.45544	-2.66442	0.00805102	0.0584209	-3.19499
CD2BP2	0.195952	3.58263	2.66335	0.00807596	0.0584974	-3.19772
TRIM45	-0.176433	0.775823	-2.66308	0.00808253	0.0584974	-3.19844
ITIH1	0.48044	7.94878	2.66296	0.00808525	0.0584974	-3.19874
AGTRAP	0.229286	3.03883	2.66295	0.00808559	0.0584974	-3.19877
PTP4A3	0.40952	2.64504	2.66018	0.00815108	0.0589274	-3.20591
ANKRD1	0.319419	0.80034	2.65914	0.00817565	0.0590612	-3.20857
CCN1	0.385753	4.04316	2.65852	0.00819041	0.059124	-3.21016
PACSIN3	-0.309142	3.44684	-2.65754	0.00821392	0.0592498	-3.2127
ALB	0.587817	13.3415	2.65674	0.00823293	0.0593429	-3.21474
EP300	-0.208184	2.44193	-2.65647	0.00823941	0.0593457	-3.21543
HOOK1	-0.208342	2.35478	-2.65583	0.00825485	0.0594129	-3.21709
DERL1	0.164781	3.84775	2.65425	0.0082929	0.0596427	-3.22115
A2M	0.480073	8.00245	2.65381	0.00830356	0.0596754	-3.22229
RASSF9	-0.194308	0.403671	-2.6502	0.00839092	0.0602587	-3.23154
SMPD4	-0.184185	2.47745	-2.64939	0.00841078	0.0603568	-3.23362
PANK3	-0.194008	2.88265	-2.64812	0.00844187	0.0605353	-3.23688
ANKIB1	-0.18593	1.88426	-2.64752	0.00845658	0.0605364	-3.23842
HLTF	-0.226217	2.51716	-2.64744	0.00845839	0.0605364	-3.23861
RNF20	-0.173761	2.846	-2.64735	0.00846067	0.0605364	-3.23885
LZTS3	-0.215622	1.91563	-2.64691	0.00847146	0.0605491	-3.23997
CA9	-0.540096	1.12848	-2.64677	0.00847488	0.0605491	-3.24033
CBX5	-0.203998	1.98653	-2.64528	0.00851157	0.0607666	-3.24415
WDR3	-0.163355	1.66988	-2.64472	0.00852551	0.0608216	-3.24559
PLA2G15	0.173277	2.23392	2.64415	0.00853964	0.0608777	-3.24705
TSPAN8	0.598737	3.97899	2.64365	0.00855187	0.0609203	-3.24832
MYO7B	0.204307	0.563857	2.64301	0.00856778	0.0609891	-3.24996
ZNF664	-0.210827	3.64505	-2.64244	0.00858209	0.0610463	-3.25143
CYBRD1	0.294198	2.11655	2.64213	0.0085897	0.0610558	-3.25222
C1QTNF1	0.403649	2.18842	2.64124	0.0086118	0.0611682	-3.25448
KCTD3	-0.222069	4.31491	-2.64044	0.0086319	0.0612664	-3.25654
SYT17	0.230212	1.53105	2.63884	0.00867181	0.0615048	-3.26062
SLC2A9	0.268674	1.51334	2.63784	0.00869713	0.0616395	-3.26319
CD46	-0.231671	4.353	-2.636	0.00874358	0.0619237	-3.26789
SAP130	-0.172817	2.34894	-2.63546	0.00875719	0.0619749	-3.26926
IER5	0.221355	2.39682	2.63458	0.00877935	0.0620416	-3.27149
PHLDB2	-0.17704	1.68196	-2.63458	0.00877936	0.0620416	-3.27149
HMGXB4	-0.158055	1.54511	-2.63252	0.0088319	0.0623677	-3.27676
ZYX	0.269639	5.01647	2.62993	0.00889811	0.0627897	-3.28335
KAAG1	-0.183497	0.406351	-2.62958	0.0089071	0.0628076	-3.28424
GATA4	-0.22637	2.84151	-2.62899	0.00892225	0.0628321	-3.28574
SIX2	-0.206866	0.314373	-2.62894	0.00892348	0.0628321	-3.28586
ETNK1	-0.170574	2.48439	-2.62841	0.00893716	0.062883	-3.28721
CCND2	0.221572	1.0153	2.62808	0.00894579	0.0628982	-3.28807
ATF7IP	-0.157086	1.81243	-2.62752	0.00896013	0.0629284	-3.28948
VEZT	-0.172353	2.07111	-2.62741	0.008963	0.0629284	-3.28976
MOCS2	-0.157777	3.1998	-2.62654	0.0089855	0.0630244	-3.29197
PGAP2	-0.160276	3.05258	-2.62638	0.00898961	0.0630244	-3.29238
ITM2B	0.182675	5.2079	2.62446	0.0090397	0.0633299	-3.29728
PRKAR1A	-0.198509	4.59646	-2.62406	0.00905012	0.0633574	-3.29829
DUSP3	-0.171702	4.6579	-2.62341	0.00906697	0.0634297	-3.29993
SUCLA2	-0.159474	2.43731	-2.62168	0.00911216	0.0637001	-3.30432
POLM	-0.153706	2.06611	-2.62109	0.0091279	0.0637299	-3.30584
ID3	0.275838	3.33235	2.62102	0.00912952	0.0637299	-3.306
CEBPZOS	-0.154888	2.94602	-2.62065	0.00913921	0.0637502	-3.30693
TM4SF5	0.485006	6.89806	2.62042	0.00914551	0.0637502	-3.30754
VPS54	-0.18274	2.67102	-2.62012	0.00915324	0.0637584	-3.30828
SLC7A9	0.256737	2.64186	2.61933	0.00917404	0.0638361	-3.31028
LGALS3BP	0.496608	6.09191	2.6192	0.0091775	0.0638361	-3.31062
FILIP1L	0.216962	1.48414	2.61744	0.00922421	0.0640759	-3.31509
RPS4Y1	0.826485	3.61016	2.6174	0.00922513	0.0640759	-3.31518
LY6E	0.575237	4.73487	2.61597	0.0092632	0.0642944	-3.31881
GC	0.423797	9.69026	2.61454	0.00930139	0.0645135	-3.32244
ABITRAM	-0.157444	2.13414	-2.61262	0.0093529	0.0648246	-3.3273
DMKN	-0.314566	0.720125	-2.61213	0.00936587	0.0648683	-3.32853
MYO5C	-0.168839	1.13897	-2.61115	0.00939233	0.0650053	-3.33101
QSER1	-0.14974	1.32232	-2.61073	0.00940354	0.0650367	-3.33206
HECTD1	-0.184055	2.94687	-2.61015	0.00941938	0.0651	-3.33354
ITPRID2	-0.213462	3.02985	-2.60807	0.00947558	0.065442	-3.33879
INPP5A	-0.148989	2.40091	-2.60705	0.00950344	0.0655879	-3.34137
GPR157	-0.16657	1.53993	-2.60669	0.00951328	0.0656093	-3.34228
SLC66A2	0.190452	4.64824	2.60593	0.00953409	0.0656623	-3.34421
IL27	0.301266	2.0904	2.60582	0.00953702	0.0656623	-3.34448
ELK1	-0.153806	3.07967	-2.60567	0.0095412	0.0656623	-3.34486
ASPDH	0.519799	3.98677	2.60505	0.00955797	0.0657313	-3.34641
PLIN1	-0.307163	1.4225	-2.60416	0.00958238	0.0658527	-3.34866
MCHR1	0.23546	0.880589	2.60232	0.00963306	0.0661543	-3.3533
SPATA21	0.153456	0.361727	2.60207	0.00964002	0.0661554	-3.35394
SLC2A6	0.289859	1.59116	2.60107	0.00966764	0.0662982	-3.35646
VAMP8	0.234329	6.2384	2.60051	0.00968303	0.066357	-3.35786
SAT1	0.213659	6.67681	2.59917	0.0097204	0.0665663	-3.36125
GRB7	-0.27788	1.97364	-2.59842	0.00974117	0.0666232	-3.36313
SHISA5	0.157074	5.046	2.59838	0.00974239	0.0666232	-3.36324
PAXBP1	-0.148377	1.52242	-2.59734	0.00977122	0.0667734	-3.36584
PLCD3	-0.2076	0.796779	-2.59673	0.00978833	0.0668434	-3.36738
MAU2	-0.150085	1.81748	-2.59581	0.00981401	0.0669718	-3.36969
KANSL2	-0.160893	2.2265	-2.59493	0.00983889	0.0670946	-3.37192
LNX1	-0.152195	0.992853	-2.59324	0.00988625	0.0673498	-3.37614
ADGRF5	0.191353	1.72899	2.59311	0.00989014	0.0673498	-3.37649
UBE2E3	-0.1711	3.43836	-2.59125	0.00994273	0.0676606	-3.38115
CHST2	0.161952	0.807739	2.58868	0.0100157	0.0681096	-3.38759
MTUS1	-0.225367	2.57153	-2.58771	0.0100435	0.0681977	-3.39003
CPQ	0.218861	4.4789	2.5877	0.0100438	0.0681977	-3.39005
RAI1	-0.18087	1.23271	-2.5875	0.0100497	0.0681977	-3.39057
SPIDR	0.166492	2.37352	2.58424	0.0101432	0.0687636	-3.39871
CKLF	0.216993	2.39439	2.58411	0.0101472	0.0687636	-3.39906
NES	0.276724	2.59383	2.58275	0.0101865	0.0689822	-3.40246
PPT2	-0.206219	2.0433	-2.58244	0.0101955	0.0689953	-3.40324
ZNF385A	0.250065	2.06658	2.58194	0.0102099	0.0690298	-3.40448
FOXS1	0.258839	1.15569	2.58177	0.0102148	0.0690298	-3.4049
SNRNP200	-0.191169	3.78623	-2.57999	0.0102666	0.0693317	-3.40935
ST6GALNAC4	0.247456	1.69102	2.57912	0.0102923	0.069412	-3.41154
GSTA1	0.702087	8.08501	2.57907	0.0102936	0.069412	-3.41166
RGS2	0.400151	2.62167	2.57885	0.0102999	0.069412	-3.41219
UCHL5	-0.172269	2.5695	-2.57696	0.0103554	0.0697375	-3.41692
HMOX2	0.177038	3.86464	2.57659	0.0103664	0.0697639	-3.41786
TRRAP	-0.170925	1.90962	-2.57453	0.0104273	0.0701231	-3.423
LRSAM1	-0.17144	2.47553	-2.57429	0.0104342	0.0701231	-3.42358
NMI	0.167098	2.50983	2.57216	0.0104976	0.0705005	-3.42891
AGL	-0.209058	2.16794	-2.57178	0.0105089	0.070528	-3.42985
EPOR	-0.158706	1.50296	-2.57049	0.0105473	0.0707364	-3.43305
LSM14B	-0.197924	3.05592	-2.56931	0.0105826	0.0709124	-3.43599
TRIM4	-0.16146	2.61721	-2.56913	0.0105881	0.0709124	-3.43644
KLF3	-0.164783	3.23032	-2.56889	0.0105954	0.070913	-3.43706
ARHGAP5	-0.16195	2.07116	-2.56822	0.0106155	0.0709982	-3.43871
TRIM16	0.331922	1.34847	2.56702	0.0106516	0.0711913	-3.4417
TTI1	-0.154655	2.49753	-2.56652	0.0106668	0.0712081	-3.44295
SYT8	-0.229205	0.350749	-2.56645	0.0106688	0.0712081	-3.44312
LAT2	0.181953	1.16419	2.56614	0.0106782	0.0712222	-3.44389
KDM4B	-0.148467	1.70674	-2.56316	0.0107686	0.0717759	-3.45129
BTAF1	-0.196237	1.82702	-2.55909	0.0108933	0.0725369	-3.4614
HLX	0.166213	1.7996	2.55895	0.0108977	0.0725369	-3.46175
CFI	0.320665	6.27232	2.55826	0.0109189	0.0726283	-3.46346
TBC1D2	-0.188246	2.12695	-2.55638	0.0109769	0.0729642	-3.46811
KANK1	-0.222477	2.8735	-2.55595	0.0109904	0.0730044	-3.46919
ARPC2	0.167098	4.078	2.55498	0.0110205	0.0731542	-3.47159
SNTB1	0.236131	4.3063	2.55307	0.0110798	0.0734981	-3.4763
PPFIA1	-0.171306	2.02272	-2.55185	0.0111181	0.0737021	-3.47933
CEACAM19	-0.18113	1.11889	-2.55141	0.0111318	0.0737428	-3.48041
URB1	-0.153375	1.51787	-2.55103	0.011144	0.0737729	-3.48137
KLHDC7A	-0.220115	1.18336	-2.54903	0.0112069	0.0741388	-3.48631
GLOD5	0.213684	1.08583	2.54867	0.0112183	0.0741631	-3.4872
PIK3R4	-0.15774	2.40236	-2.54843	0.0112258	0.0741631	-3.48778
LMBRD2	-0.162222	1.69348	-2.54682	0.0112767	0.0744448	-3.49176
IREB2	-0.144927	1.98464	-2.5466	0.0112837	0.0744448	-3.4923
UBXN4	-0.188181	4.31502	-2.54582	0.0113084	0.0745576	-3.49422
MTX2	-0.158118	3.69879	-2.54365	0.0113778	0.0748443	-3.49958
CRYAB	0.399912	1.67893	2.5435	0.0113827	0.0748443	-3.49996
C8orf76	0.186953	2.08417	2.54342	0.0113853	0.0748443	-3.50016
SLC35C1	0.285037	4.16798	2.54333	0.011388	0.0748443	-3.50037
SLC43A2	0.203682	1.32142	2.54326	0.0113903	0.0748443	-3.50055
PPP1R14C	-0.190964	0.191437	-2.54184	0.0114358	0.0750562	-3.50404
CCN5	0.163568	0.349826	2.54164	0.0114422	0.0750562	-3.50453
MAT1A	0.449812	7.35409	2.54153	0.0114457	0.0750562	-3.5048
MAN2A2	-0.219018	2.39743	-2.54108	0.0114603	0.075101	-3.50591
SUDS3	-0.147103	2.38529	-2.53973	0.011504	0.0753366	-3.50925
MSRB3	0.192322	1.05922	2.53846	0.011545	0.0755544	-3.51237
CBLN1	0.180725	0.739472	2.53733	0.0115817	0.0757442	-3.51516
PRODH2	0.418329	4.39426	2.53678	0.0115995	0.0757947	-3.5165
GAMT	0.307191	7.15736	2.53661	0.011605	0.0757947	-3.51692
PEX5	-0.153673	3.32961	-2.53498	0.0116581	0.0760902	-3.52092
MRPL3	-0.149917	4.06036	-2.53432	0.01168	0.0761819	-3.52256
OTULINL	0.161019	0.662861	2.53342	0.0117092	0.0763211	-3.52475
CYP2C18	0.442856	3.74801	2.53173	0.0117648	0.0765693	-3.5289
ACSM5	0.511252	3.77749	2.53156	0.0117705	0.0765693	-3.52932
SLC51B	0.430137	2.16323	2.53155	0.0117708	0.0765693	-3.52935
ZNF593	0.168667	1.63414	2.53003	0.011821	0.0768446	-3.53308
ZMYND11	-0.167348	3.10155	-2.52929	0.0118455	0.0769521	-3.53489
DPY19L1	-0.181943	2.28896	-2.52888	0.0118593	0.0769697	-3.53591
FBXO9	-0.174337	2.59866	-2.52871	0.0118648	0.0769697	-3.53631
CFL1	0.180135	6.22024	2.5285	0.0118719	0.0769697	-3.53684
TLK1	-0.145945	2.39934	-2.52762	0.011901	0.0771073	-3.53898
GM2A	0.199328	3.86633	2.52725	0.0119134	0.0771358	-3.53989
GAL3ST4	0.179163	0.66384	2.52609	0.011952	0.0773344	-3.54273
LGR4	-0.24751	3.5049	-2.52441	0.0120085	0.0776486	-3.54686
2023-03-06	-0.161369	3.17153	-2.52415	0.0120172	0.0776531	-3.54749
ZNF12	-0.147472	1.81994	-2.52373	0.0120313	0.0776571	-3.54852
SPON2	0.322143	4.53992	2.52366	0.0120337	0.0776571	-3.5487
SLFN5	0.174545	1.15783	2.5228	0.0120624	0.0777905	-3.55078
DMTF1	-0.154485	1.45323	-2.52184	0.0120949	0.0779483	-3.55313
C2	0.29006	6.36052	2.52092	0.0121261	0.0780663	-3.55539
PRR12	-0.184611	1.79888	-2.52053	0.0121391	0.0780663	-3.55633
GLIS3	-0.191308	0.725491	-2.52045	0.0121419	0.0780663	-3.55653
SKP2	-0.249924	2.33975	-2.52035	0.0121453	0.0780663	-3.55677
CYP2A6	0.954837	5.69843	2.51979	0.0121644	0.0781248	-3.55815
HIST1H2BD	-0.335039	4.40243	-2.51933	0.0121799	0.0781248	-3.55927
SP1	-0.152981	2.88584	-2.51927	0.012182	0.0781248	-3.55942
MAN1A2	-0.15459	2.32653	-2.51914	0.0121866	0.0781248	-3.55974
SLC4A11	-0.18462	0.390898	-2.51891	0.0121945	0.0781248	-3.56031
RNF144A	-0.174111	0.829766	-2.51795	0.0122272	0.0782828	-3.56265
MRPL4	0.151906	3.68032	2.5163	0.0122835	0.0785916	-3.56667
CYP7A1	0.61741	3.22033	2.51431	0.0123517	0.0789761	-3.57152
TSPAN4	0.225592	3.06972	2.51327	0.0123876	0.0791538	-3.57406
H2AFV	-0.156118	4.32679	-2.51154	0.0124473	0.0794833	-3.57827
IFT22	-0.160097	1.68244	-2.51111	0.0124623	0.0795269	-3.57932
C6	0.516874	5.04712	2.50968	0.0125119	0.0796561	-3.5828
ATP8B2	0.208776	1.30461	2.50951	0.0125179	0.0796561	-3.58321
COL4A1	0.359882	4.18862	2.5095	0.0125184	0.0796561	-3.58325
EIF4B	-0.176247	5.04455	-2.50943	0.0125206	0.0796561	-3.5834
XRCC1	-0.179923	2.90449	-2.50935	0.0125235	0.0796561	-3.5836
RASL12	0.174811	0.990259	2.50851	0.0125529	0.0797284	-3.58565
RNF135	0.208947	1.29746	2.50847	0.0125543	0.0797284	-3.58576
UFL1	-0.178523	2.77965	-2.50812	0.0125666	0.0797284	-3.58661
NCKAP1	-0.165213	2.03947	-2.50809	0.0125676	0.0797284	-3.58668
TJP2	-0.20364	3.05303	-2.50745	0.0125899	0.0797971	-3.58823
KDM5C	-0.183935	2.86809	-2.50729	0.0125954	0.0797971	-3.58861
ALOX5	0.277241	1.13101	2.50708	0.012603	0.0797971	-3.58914
ACY3	0.345112	3.63663	2.50391	0.0127144	0.0804491	-3.59683
RMI1	-0.17518	1.62261	-2.50364	0.0127239	0.0804491	-3.59749
CAVIN3	0.282662	2.12697	2.50345	0.0127308	0.0804491	-3.59796
ZBTB12	-0.221318	1.23056	-2.50303	0.0127456	0.0804755	-3.59897
TUBE1	-0.158049	1.22636	-2.50286	0.0127515	0.0804755	-3.59938
ERLIN2	-0.189835	2.53823	-2.50161	0.0127957	0.0807025	-3.60241
ERN1	-0.176819	2.06027	-2.50134	0.0128056	0.0807128	-3.60308
PIP4K2B	-0.171441	2.92299	-2.50062	0.012831	0.0808204	-3.60481
GABRD	0.232411	1.28354	2.49956	0.0128687	0.0810057	-3.60738
RIDA	0.335559	6.99224	2.49776	0.0129331	0.0813583	-3.61174
IDO2	0.153695	0.341104	2.49753	0.0129415	0.0813585	-3.61231
TULP3	-0.187556	2.09844	-2.49508	0.0130296	0.0818598	-3.61824
FAM136A	-0.168104	3.53096	-2.49429	0.0130583	0.0819871	-3.62016
TASOR2	-0.16844	1.62792	-2.49353	0.0130857	0.0820936	-3.62199
OVOL2	-0.142815	0.204408	-2.49335	0.0130921	0.0820936	-3.62242
POLD2	-0.175263	4.76083	-2.49292	0.0131077	0.0821163	-3.62346
CFP	0.253004	0.993446	2.49279	0.0131126	0.0821163	-3.62379
ADCY6	-0.192578	2.01084	-2.49186	0.0131463	0.0822102	-3.62603
ACOT12	0.406657	3.3374	2.49173	0.0131512	0.0822102	-3.62635
CLN3	0.208383	2.87613	2.4915	0.0131595	0.0822102	-3.6269
TSR3	0.177618	4.98613	2.49131	0.0131663	0.0822102	-3.62735
ENPP1	-0.212506	2.94617	-2.49122	0.0131698	0.0822102	-3.62759
METTL7B	0.297796	6.30433	2.48974	0.0132237	0.0824935	-3.63115
FLT4	0.147872	1.24164	2.48912	0.0132465	0.0825827	-3.63265
SERPINA11	0.573471	5.76467	2.48782	0.0132942	0.0828273	-3.6358
OGFR	0.155109	3.93126	2.48754	0.0133045	0.0828294	-3.63647
PAMR1	0.194066	0.8218	2.48734	0.0133116	0.0828294	-3.63694
RGS14	0.208369	3.69305	2.48474	0.0134078	0.0833636	-3.64322
HSPA1B	0.382545	4.12758	2.48453	0.0134154	0.0833636	-3.64372
FANCF	-0.143966	1.89476	-2.48432	0.0134234	0.0833636	-3.64424
BPTF	-0.155168	1.58041	-2.48393	0.0134379	0.0833636	-3.64518
CCDC93	-0.164226	1.6383	-2.48339	0.0134577	0.0833636	-3.64647
AOC3	0.191483	2.0817	2.48314	0.013467	0.0833636	-3.64707
RAI2	0.218935	1.11228	2.48308	0.0134691	0.0833636	-3.64721
AP1M2	0.511579	1.64887	2.48295	0.0134743	0.0833636	-3.64754
AQP1	0.390418	3.75114	2.48294	0.0134745	0.0833636	-3.64755
C8A	0.478545	5.92166	2.48102	0.0135462	0.0837151	-3.65219
C4B	0.353581	4.6474	2.48096	0.0135485	0.0837151	-3.65233
SOCS7	-0.142909	0.929022	-2.48036	0.0135707	0.0837992	-3.65376
SEMA3G	0.200856	1.35892	2.47938	0.0136075	0.0839217	-3.65613
SCCPDH	0.241463	6.09774	2.47937	0.0136078	0.0839217	-3.65614
BMERB1	0.246882	2.14915	2.47837	0.0136456	0.0840504	-3.65857
SFT2D2	-0.171313	2.39191	-2.47811	0.0136551	0.0840504	-3.65917
PHF3	-0.181014	2.55874	-2.47799	0.0136596	0.0840504	-3.65946
KNG1	0.489254	8.69064	2.47786	0.0136644	0.0840504	-3.65977
RFC5	-0.182207	2.17177	-2.47767	0.0136718	0.0840504	-3.66024
ATOX1	0.236591	4.4214	2.47656	0.0137136	0.0842101	-3.6629
EGR1	0.451477	4.60521	2.47652	0.0137151	0.0842101	-3.663
TWF1	-0.177216	3.09468	-2.47619	0.0137276	0.0842342	-3.6638
RRM1	-0.207775	3.1832	-2.47464	0.0137863	0.0845173	-3.66752
CWC22	-0.143604	2.46275	-2.47418	0.0138039	0.0845173	-3.66863
TMEM176A	0.33831	7.36365	2.47379	0.0138188	0.0845173	-3.66957
RBFOX2	-0.176121	2.34301	-2.47369	0.0138225	0.0845173	-3.6698
IPO9	-0.178513	2.55612	-2.47348	0.0138305	0.0845173	-3.67031
PSD3	-0.192129	1.34722	-2.47346	0.013831	0.0845173	-3.67034
NIF3L1	-0.1458	3.0385	-2.47337	0.0138345	0.0845173	-3.67056
XPO7	-0.172879	2.34241	-2.47314	0.0138434	0.0845187	-3.67112
SULT2A1	0.619297	7.02869	2.47112	0.0139206	0.0849365	-3.67597
GLT1D1	0.341717	2.42884	2.46961	0.0139782	0.0851814	-3.67957
TRIM31	0.324341	1.29597	2.46961	0.0139782	0.0851814	-3.67957
RAD23B	-0.147429	5.27559	-2.46939	0.013987	0.0851814	-3.68012
MAPK3	0.181583	3.15815	2.46727	0.0140686	0.0856191	-3.68519
NSD3	-0.14819	1.3285	-2.46707	0.0140764	0.0856191	-3.68568
TUBGCP6	-0.170537	2.16485	-2.46672	0.0140896	0.085646	-3.68649
KAT6A	-0.146178	1.41709	-2.46641	0.014102	0.0856676	-3.68726
C6orf132	-0.195546	0.393534	-2.46484	0.0141629	0.0859837	-3.69101
ADH4	0.828078	6.45204	2.46458	0.014173	0.0859883	-3.69164
AP1S2	0.148285	1.29363	2.4643	0.0141836	0.0859883	-3.69229
SMC3	-0.227487	2.99847	-2.46403	0.0141941	0.0859883	-3.69293
STX4	0.156157	3.33475	2.46391	0.0141989	0.0859883	-3.69323
CDK14	-0.200151	2.00261	-2.46258	0.0142508	0.0862488	-3.69641
PRAMEF4	0.19076	0.266432	2.46029	0.0143405	0.086738	-3.70188
FAM199X	-0.158344	2.17992	-2.45868	0.0144039	0.0870673	-3.70572
WASL	-0.159738	3.93308	-2.45835	0.0144169	0.0870915	-3.7065
RPRD1A	-0.155018	2.21868	-2.45751	0.0144503	0.0872396	-3.70852
PARP12	0.186335	2.78803	2.45701	0.0144699	0.0872529	-3.7097
AP3M1	-0.153473	2.66108	-2.457	0.0144705	0.0872529	-3.70974
JUND	0.22454	6.37958	2.45617	0.0145032	0.0873441	-3.7117
C6orf136	-0.177644	3.28653	-2.45552	0.0145289	0.0873441	-3.71325
HMGCL	0.21745	4.56092	2.4555	0.0145297	0.0873441	-3.71329
GATAD2B	-0.155527	2.07769	-2.45549	0.0145302	0.0873441	-3.71332
FOSB	0.417089	1.71253	2.45545	0.0145319	0.0873441	-3.71342
FAH	0.20129	4.50686	2.45526	0.0145394	0.0873441	-3.71388
MPZ	0.427443	1.71029	2.4536	0.0146055	0.087687	-3.71782
FBH1	-0.153557	2.54141	-2.45284	0.0146361	0.0878165	-3.71965
NIPBL	-0.143416	1.96846	-2.45254	0.0146479	0.0878331	-3.72035
2023-03-02	0.162799	4.16228	2.45186	0.0146753	0.0879434	-3.72198
ANKEF1	-0.146683	1.31323	-2.45059	0.0147264	0.0881953	-3.725
UPF2	-0.157089	2.41896	-2.4501	0.0147461	0.0882593	-3.72617
SAMD4B	-0.163357	2.938	-2.4494	0.0147741	0.0883436	-3.72782
PARP2	-0.151183	2.16486	-2.4493	0.0147784	0.0883436	-3.72807
PHIP	-0.144776	1.29773	-2.44683	0.0148783	0.088864	-3.73393
ZNF512	-0.171738	1.85703	-2.4467	0.0148837	0.088864	-3.73425
CTNND2	-0.309665	0.739516	-2.44564	0.0149268	0.0890669	-3.73677
WDR6	-0.197763	3.60194	-2.44513	0.0149472	0.089134	-3.73796
GIGYF1	-0.16998	2.85758	-2.44251	0.0150545	0.0897191	-3.74418
KDELR3	0.351881	3.12437	2.44225	0.0150652	0.0897278	-3.7448
TAB2	-0.192811	3.1619	-2.43944	0.0151809	0.090308	-3.75145
SLC4A4	-0.295892	1.74487	-2.43944	0.0151812	0.090308	-3.75147
AKR1B15	0.311215	0.836548	2.43874	0.01521	0.0904181	-3.75312
MAGI3	-0.141932	1.19289	-2.43854	0.0152182	0.0904181	-3.75359
PDX1	-0.310364	0.750193	-2.43747	0.0152626	0.0906262	-3.75612
MRI1	-0.140282	2.28033	-2.43543	0.0153475	0.0910748	-3.76094
OSGIN2	0.18065	2.44201	2.43408	0.0154041	0.0912999	-3.76415
SLC4A2	-0.227913	3.79081	-2.43407	0.0154042	0.0912999	-3.76415
SPRY1	0.20922	2.20687	2.43361	0.0154234	0.0913106	-3.76524
NUP50	-0.147638	2.42571	-2.43358	0.0154247	0.0913106	-3.76531
CASD1	-0.13923	1.66403	-2.43301	0.0154486	0.0913965	-3.76666
C9orf40	-0.165361	1.47427	-2.43268	0.0154626	0.0914239	-3.76744
SELE	0.156192	0.52711	2.43232	0.0154776	0.091457	-3.76829
STAM	-0.154036	2.12553	-2.43193	0.0154941	0.0914762	-3.76921
PRPF4B	-0.165953	2.47362	-2.4318	0.0154997	0.0914762	-3.76952
BTBD16	0.177899	1.03506	2.43027	0.0155641	0.0917826	-3.77313
KCNE4	0.21832	0.845174	2.43008	0.0155722	0.0917826	-3.77358
TSC1	-0.148961	1.46133	-2.4299	0.0155799	0.0917826	-3.77401
STXBP2	0.181738	2.40636	2.42821	0.0156516	0.0920837	-3.778
XPO1	-0.161101	3.04848	-2.42816	0.0156534	0.0920837	-3.7781
FOXJ1	-0.263012	0.505918	-2.42802	0.0156593	0.0920837	-3.77843
TPR	-0.200926	2.75892	-2.42717	0.0156957	0.0922416	-3.78044
NRIP2	0.1374	0.921534	2.42566	0.0157599	0.0925635	-3.784
SRPX	0.303458	1.17589	2.42528	0.0157761	0.0926025	-3.78489
SEC11C	0.220635	4.41403	2.42501	0.0157877	0.0926147	-3.78552
ARMCX1	0.205573	1.11119	2.42413	0.0158257	0.0927764	-3.78761
CDC25B	0.275256	3.33592	2.42393	0.0158343	0.0927764	-3.78809
SLC16A9	-0.287664	0.673283	-2.42181	0.0159254	0.0931693	-3.79307
NF2	-0.156158	2.10705	-2.42163	0.0159332	0.0931693	-3.79349
UBAP2	-0.145942	1.46501	-2.42159	0.0159349	0.0931693	-3.79359
CTSO	0.24491	4.10566	2.42148	0.0159396	0.0931693	-3.79384
FHOD1	0.167615	1.25895	2.42097	0.0159614	0.0932405	-3.79503
RASGEF1B	0.192959	1.41774	2.41913	0.016041	0.0936458	-3.79935
SLC27A5	0.50837	4.93398	2.41893	0.01605	0.0936458	-3.79984
LGR6	0.221991	0.621045	2.41822	0.0160807	0.093769	-3.8015
COL10A1	0.163272	0.309639	2.41718	0.0161261	0.0939724	-3.80394
TCAF1	-0.144428	1.85064	-2.41698	0.0161349	0.0939724	-3.80442
PRCP	0.156696	2.71019	2.4149	0.0162255	0.0944436	-3.80928
YIF1A	0.141813	5.41529	2.41451	0.0162426	0.0944865	-3.81019
RAB10	-0.184944	4.60109	-2.41294	0.0163118	0.0947652	-3.81388
ZBTB5	-0.144615	1.84743	-2.41289	0.0163139	0.0947652	-3.814
NR5A2	-0.226615	2.72571	-2.41276	0.0163197	0.0947652	-3.8143
FEZ1	0.139027	0.743875	2.41078	0.0164071	0.0951403	-3.81894
PIPOX	0.374546	5.82793	2.41077	0.0164078	0.0951403	-3.81897
PEG10	-0.685621	2.2395	-2.41063	0.0164136	0.0951403	-3.81928
TNIK	-0.173353	0.778054	-2.41027	0.0164297	0.095177	-3.82013
SLK	-0.149663	2.41781	-2.40994	0.0164443	0.0951987	-3.8209
LZTR1	-0.141795	2.59235	-2.40959	0.0164599	0.0951987	-3.82173
FANCL	-0.143444	2.20581	-2.40953	0.0164628	0.0951987	-3.82188
STC2	0.244641	1.04601	2.40702	0.0165745	0.0957879	-3.82775
EPS15L1	-0.141099	1.63821	-2.40549	0.016643	0.0961252	-3.83132
CXCL6	0.385414	1.1194	2.40524	0.0166538	0.0961252	-3.83189
EIF4E3	0.147757	0.861466	2.40505	0.0166625	0.0961252	-3.83234
ZNF700	-0.138954	1.555	-2.40435	0.0166939	0.0962492	-3.83397
UBA2	-0.178751	3.47811	-2.40392	0.0167132	0.0963034	-3.83497
INHA	-0.255507	0.414899	-2.40363	0.0167261	0.0963212	-3.83565
MPP1	0.207767	2.65715	2.40247	0.0167788	0.0965021	-3.83837
SLC22A1	0.750887	4.78419	2.40212	0.0167944	0.0965021	-3.83918
CRYBG1	0.180739	1.33952	2.40211	0.0167951	0.0965021	-3.83921
DOCK7	-0.136775	1.38993	-2.40206	0.0167972	0.0965021	-3.83932
MAP7	-0.194002	2.25459	-2.40132	0.0168307	0.0966376	-3.84105
MTREX	-0.137059	2.62937	-2.39906	0.0169332	0.0971686	-3.84631
FAM124B	0.149657	0.559287	2.39863	0.0169527	0.0972233	-3.84731
ESYT2	-0.164588	3.10441	-2.3982	0.0169726	0.0972801	-3.84833
ABCG8	0.378905	4.03156	2.39656	0.0170475	0.0976519	-3.85214
NTS	-0.62675	1.09173	-2.39612	0.0170673	0.0976566	-3.85315
RENBP	0.340803	2.08981	2.3961	0.0170683	0.0976566	-3.8532
APLP1	-0.245848	0.617639	-2.39511	0.0171139	0.0978596	-3.85551
ERF	-0.191258	4.01582	-2.39462	0.0171365	0.0978726	-3.85666
SIRT1	-0.158692	1.96885	-2.39461	0.0171368	0.0978726	-3.85667
KHDRBS3	0.162276	1.24583	2.3944	0.0171463	0.0978726	-3.85715
CBX3	-0.176039	4.25211	-2.39331	0.0171966	0.0981023	-3.85969
ODR4	-0.17366	3.13406	-2.39276	0.0172219	0.0981891	-3.86097
RARRES2	0.320594	8.36248	2.39223	0.0172466	0.0982723	-3.86221
ARPC4	0.167606	4.4558	2.39173	0.0172697	0.0983464	-3.86337
MTR	-0.194694	1.84133	-2.39105	0.0173014	0.0984693	-3.86496
YPEL3	0.16896	3.46755	2.39035	0.0173336	0.0985357	-3.86657
TYRO3	-0.203544	0.737232	-2.39031	0.0173355	0.0985357	-3.86666
PLA2G4C	0.220559	1.80089	2.39009	0.0173459	0.0985357	-3.86718
MTURN	-0.135427	1.04633	-2.38987	0.0173563	0.0985357	-3.8677
KMT2D	-0.154858	1.49035	-2.38956	0.0173705	0.0985357	-3.86841
ERLIN1	-0.18556	3.49306	-2.38949	0.0173738	0.0985357	-3.86857
NEB	-0.192646	0.514025	-2.38916	0.0173889	0.0985643	-3.86933
CAMSAP2	-0.178073	1.72953	-2.38876	0.0174079	0.0985784	-3.87027
PRG4	0.532609	3.92912	2.38868	0.0174117	0.0985784	-3.87046
SQSTM1	0.301502	5.97303	2.3884	0.0174244	0.0985929	-3.87109
PRAF2	0.190613	2.71702	2.38763	0.0174605	0.09874	-3.87288
GNA14	0.139736	0.760855	2.38726	0.0174779	0.0987809	-3.87375
OVGP1	-0.248932	1.71603	-2.38671	0.0175038	0.0988577	-3.87503
MARCO	0.456623	1.24472	2.3862	0.0175276	0.0988577	-3.87621
RASA3	0.215151	1.35411	2.38611	0.0175319	0.0988577	-3.87642
TLE1	-0.195088	3.99286	-2.3861	0.0175321	0.0988577	-3.87643
TRIM32	-0.14552	1.50763	-2.38499	0.0175844	0.0990437	-3.87901
GOLGA7B	-0.197801	0.442677	-2.38497	0.0175854	0.0990437	-3.87906
CCDC22	0.139954	3.06909	2.38463	0.0176014	0.0990767	-3.87985
RGS4	0.204266	0.56952	2.38413	0.017625	0.0991522	-3.88101
ABCB1	0.338677	2.90306	2.38352	0.0176537	0.0992563	-3.88242
FCHSD2	0.141427	2.10648	2.38293	0.0176816	0.099302	-3.88378
MARS2	-0.151775	1.77327	-2.38292	0.0176822	0.099302	-3.88381
DHX9	-0.184121	3.96891	-2.38146	0.0177512	0.0996302	-3.88718
TNIP1	0.172827	4.81734	2.38125	0.0177611	0.0996302	-3.88767
TFR2	0.367866	6.74056	2.37706	0.017961	0.100683	-3.89735
DAPK1	-0.206033	2.4749	-2.3767	0.0179781	0.100683	-3.89817
PDGFRB	0.285882	2.99096	2.37667	0.0179799	0.100683	-3.89826
SECTM1	0.282092	2.27298	2.3762	0.0180024	0.100751	-3.89934
GATD1	-0.168789	3.01852	-2.37596	0.0180136	0.100756	-3.89988
CREG1	0.249458	6.24649	2.37436	0.0180911	0.101132	-3.90359
KANSL1	-0.134456	1.4562	-2.37308	0.0181527	0.101417	-3.90653
TOM1L1	-0.206963	2.58198	-2.37268	0.0181719	0.101466	-3.90745
EIF4A2	-0.19403	4.93105	-2.37212	0.0181992	0.101561	-3.90875
PIK3R1	-0.226074	2.9667	-2.3716	0.0182247	0.101645	-3.90996
NPEPPS	-0.161409	2.00715	-2.37074	0.0182662	0.101782	-3.91193
RASAL2	-0.139069	0.883959	-2.37066	0.0182702	0.101782	-3.91212
VASH1	0.162113	1.19161	2.37004	0.0183005	0.101893	-3.91355
APRT	0.195625	5.5189	2.36973	0.0183155	0.101918	-3.91426
SOWAHC	-0.186485	3.03211	-2.36899	0.0183516	0.102061	-3.91596
PSAP	0.159961	8.45296	2.36679	0.0184595	0.102602	-3.92103
HSPB6	0.373797	2.27508	2.36638	0.0184794	0.102654	-3.92196
FABP5	0.254909	1.63939	2.36594	0.018501	0.10269	-3.92297
DUSP23	0.240444	6.39806	2.36582	0.0185071	0.10269	-3.92325
TUT1	0.135842	2.51033	2.36555	0.0185201	0.102704	-3.92386
ATP2B1	-0.17675	1.96448	-2.36503	0.018546	0.102764	-3.92507
SEPTIN6	0.249531	2.9878	2.36491	0.0185519	0.102764	-3.92535
CYC1	0.199549	6.39515	2.36435	0.0185793	0.102857	-3.92662
TNPO2	-0.153548	2.60193	-2.36352	0.0186206	0.103027	-3.92854
INSIG1	0.399029	6.44131	2.36319	0.0186368	0.103034	-3.92929
EGFL7	0.264924	3.82901	2.36307	0.018643	0.103034	-3.92958
ACOT4	0.179841	2.43217	2.3626	0.0186659	0.103102	-3.93064
HAND2	0.185488	0.541512	2.36177	0.0187071	0.103191	-3.93255
COLEC11	0.400293	3.25657	2.36165	0.0187133	0.103191	-3.93283
YIF1B	0.183645	3.76904	2.36164	0.0187138	0.103191	-3.93286
FADS6	0.308988	1.21338	2.361	0.0187455	0.103307	-3.93432
NOTCH4	0.143316	1.46411	2.36042	0.0187745	0.103396	-3.93565
HACD2	-0.225639	3.84732	-2.36025	0.0187829	0.103396	-3.93604
LENG9	0.183103	1.57875	2.35962	0.0188142	0.10351	-3.93748
FUBP3	-0.153547	3.04633	-2.3591	0.0188404	0.103595	-3.93868
ADNP	-0.171326	3.08201	-2.35874	0.0188585	0.103633	-3.93951
RFX5	0.221712	2.82338	2.35854	0.0188685	0.103633	-3.93997
NOL11	-0.144708	3.00922	-2.35689	0.0189511	0.104028	-3.94374
MED23	-0.138585	1.43513	-2.35668	0.0189617	0.104028	-3.94423
ALDH1L1	0.506133	4.38174	2.35572	0.0190099	0.104233	-3.94642
CYP21A2	0.241337	1.47125	2.35455	0.019069	0.104494	-3.9491
SLC22A23	-0.194406	2.19098	-2.35436	0.0190788	0.104494	-3.94954
USP22	-0.2062	3.69184	-2.35285	0.0191549	0.104851	-3.95298
SEPHS1	-0.134561	3.7283	-2.35263	0.0191661	0.104854	-3.95348
TSKU	0.406589	5.11675	2.35224	0.0191859	0.104903	-3.95437
MSI2	-0.141246	1.1254	-2.35121	0.0192383	0.105082	-3.95673
DNASE2	0.210727	4.48536	2.35117	0.0192403	0.105082	-3.95682
THBS4	-0.336822	1.41002	-2.35066	0.0192663	0.105166	-3.95799
ABR	0.188672	1.03733	2.3497	0.0193154	0.105325	-3.96018
APOLD1	0.212409	1.8712	2.34967	0.0193172	0.105325	-3.96026
ACAT1	0.230436	5.47237	2.34901	0.019351	0.10545	-3.96177
TANK	-0.140634	2.45144	-2.34814	0.0193956	0.105634	-3.96376
CENPO	-0.158576	0.976506	-2.34768	0.019419	0.105703	-3.9648
ZFR	-0.160545	3.01579	-2.34651	0.0194793	0.105972	-3.96748
UNC13D	0.181265	0.893862	2.34593	0.0195092	0.106075	-3.9688
TARBP1	-0.222036	2.03018	-2.3457	0.0195206	0.106078	-3.9693
CDC42EP4	-0.182471	3.52769	-2.34469	0.0195727	0.106302	-3.9716
LECT2	0.555662	4.17312	2.34385	0.0196166	0.10639	-3.97354
FN3K	-0.211656	4.15774	-2.34361	0.0196291	0.10639	-3.97409
CCND3	0.176788	2.43058	2.34357	0.0196309	0.10639	-3.97416
SLC2A8	-0.139124	3.00793	-2.3435	0.0196347	0.10639	-3.97433
TPM2	0.303264	2.98415	2.34332	0.019644	0.10639	-3.97474
TMEM176B	0.305999	8.76443	2.34312	0.0196544	0.10639	-3.9752
BAHD1	-0.145899	2.39828	-2.34287	0.0196672	0.106399	-3.97576
NAPA	-0.145463	3.80305	-2.34264	0.0196794	0.106406	-3.97629
CKAP5	-0.172157	2.9187	-2.34221	0.0197017	0.106436	-3.97727
NPR1	0.153216	1.44391	2.34211	0.0197067	0.106436	-3.97749
TUBB6	0.240468	1.91982	2.34104	0.0197625	0.106678	-3.97993
ABRACL	0.273587	3.04074	2.3405	0.0197905	0.10677	-3.98115
ADH1A	0.547429	6.72551	2.34001	0.0198165	0.106851	-3.98228
ADPRHL2	0.158975	3.75845	2.33732	0.0199575	0.107517	-3.9884
HYAL3	-0.20581	1.76782	-2.33716	0.0199657	0.107517	-3.98875
MICAL2	-0.162529	1.45693	-2.33702	0.0199732	0.107517	-3.98907
HTRA1	0.32694	5.57698	2.33629	0.0200115	0.107611	-3.99073
HACL1	0.166774	3.50253	2.33627	0.0200126	0.107611	-3.99077
LPL	0.174438	0.731368	2.33581	0.0200366	0.10768	-3.99181
MAPK14	-0.138231	3.19854	-2.3356	0.0200481	0.107682	-3.9923
HAO1	0.441584	6.10698	2.33374	0.0201465	0.108151	-3.99652
PTPN11	-0.188598	3.53122	-2.3332	0.0201747	0.108243	-3.99773
ANKS1A	-0.14498	1.78825	-2.33294	0.0201889	0.10826	-3.99833
ASAP2	-0.13811	0.604708	-2.3316	0.0202603	0.108504	-4.00138
MSRA	0.195031	2.73897	2.33154	0.0202632	0.108504	-4.0015
AKR1C2	0.464286	4.59514	2.33145	0.0202679	0.108504	-4.0017
TIGD2	0.219893	2.33869	2.33015	0.0203372	0.108815	-4.00464
RAB5IF	0.180566	4.16879	2.32912	0.0203926	0.109005	-4.00699
SHE	0.144063	1.04315	2.32908	0.020395	0.109005	-4.00709
MPND	0.171911	4.14935	2.32806	0.0204493	0.1092	-4.00938
NLRP1	0.156918	0.856899	2.32797	0.0204541	0.1092	-4.00958
PSMB2	0.140058	4.61942	2.32677	0.0205188	0.109486	-4.0123
LIMD1	-0.146284	1.99355	-2.32642	0.0205378	0.109528	-4.0131
ANXA2R	0.141818	0.827813	2.32615	0.020552	0.109543	-4.0137
ACACA	-0.180416	2.0248	-2.3249	0.02062	0.109846	-4.01654
CIAO2B	0.15632	5.74185	2.32386	0.020676	0.110084	-4.01887
HMGB3	0.276217	3.53371	2.32333	0.0207048	0.110177	-4.02007
NIBAN1	0.179683	0.90538	2.32303	0.0207213	0.110204	-4.02076
PPM1B	-0.13748	2.70115	-2.32281	0.0207332	0.110207	-4.02125
TFCP2	-0.160584	2.37717	-2.32111	0.020826	0.11064	-4.0251
CBLL1	-0.138247	2.03834	-2.32028	0.020871	0.110819	-4.02696
LACTB2	0.215368	3.96926	2.31949	0.0209145	0.11099	-4.02875
NFKBIB	0.148092	3.78508	2.31843	0.0209725	0.111237	-4.03114
TMEM245	-0.209544	3.07852	-2.31797	0.0209976	0.111309	-4.03216
DLG5	-0.200585	1.13224	-2.31747	0.0210252	0.111395	-4.03329
PPFIBP1	-0.147254	1.43799	-2.31689	0.0210573	0.111477	-4.03461
ALPK2	0.202088	0.872709	2.31677	0.0210637	0.111477	-4.03487
SMURF2	-0.141345	1.26311	-2.31609	0.0211013	0.111616	-4.03641
TNC	0.253836	1.2593	2.31528	0.0211459	0.111791	-4.03822
PML	0.146226	1.87107	2.31497	0.0211631	0.111821	-4.03892
F13B	0.392181	5.00226	2.31455	0.0211865	0.111884	-4.03987
DDIT4	0.33233	4.35372	2.31408	0.0212124	0.11196	-4.04092
PUF60	0.200997	4.96573	2.31381	0.0212277	0.11198	-4.04154
GPATCH8	-0.151506	1.69371	-2.31313	0.0212655	0.112119	-4.04307
PDZD8	-0.174546	2.10324	-2.31202	0.0213273	0.112384	-4.04557
ZDHHC6	-0.131952	2.95285	-2.31138	0.021363	0.112511	-4.04701
FOS	0.453031	3.86033	2.30869	0.0215133	0.113241	-4.05304
SYT9	-0.143768	0.300604	-2.30831	0.0215347	0.113292	-4.0539
TLE5	-0.165284	5.25833	-2.30811	0.0215462	0.113292	-4.05435
POLR1A	-0.135809	1.70155	-2.30788	0.0215589	0.113298	-4.05486
QSOX2	-0.156263	2.06774	-2.30766	0.0215711	0.113301	-4.05535
VPS28	0.218395	5.14692	2.30736	0.0215881	0.113329	-4.05602
POLR2B	-0.176591	2.88413	-2.3054	0.021699	0.11385	-4.06043
C16orf91	0.155542	3.16985	2.30461	0.0217438	0.114023	-4.0622
YWHAQ	-0.188377	5.1624	-2.30395	0.0217813	0.114159	-4.06369
FLCN	-0.133932	1.68585	-2.30351	0.0218062	0.114186	-4.06467
TAGLN2	0.249057	6.95784	2.30344	0.02181	0.114186	-4.06482
ADAM15	0.239156	3.43296	2.30255	0.0218605	0.114354	-4.0668
YPEL5	-0.131155	4.26402	-2.30246	0.0218655	0.114354	-4.067
LANCL1	-0.1757	2.99037	-2.30204	0.0218899	0.114405	-4.06796
PARP8	0.13573	1.04017	2.30188	0.0218989	0.114405	-4.06831
MICU3	-0.133125	0.85512	-2.3006	0.0219719	0.114725	-4.07117
NMRAL1	0.26534	3.39972	2.29941	0.0220403	0.115021	-4.07384
MAP3K10	-0.133981	1.40475	-2.29798	0.022122	0.115344	-4.07703
TNNI1	-0.13292	0.652866	-2.29792	0.022126	0.115344	-4.07718
NCOR1	-0.154906	2.11077	-2.29743	0.0221539	0.115405	-4.07826
ABCG5	0.297636	3.29997	2.2973	0.0221614	0.115405	-4.07855
GAS6	0.263816	3.0686	2.29689	0.0221849	0.115466	-4.07946
DCAF4L2	0.385463	0.833296	2.29611	0.0222303	0.11564	-4.08122
LYSMD2	0.130203	2.61905	2.29432	0.0223335	0.116115	-4.0852
PLA1A	0.324711	3.45686	2.29341	0.0223866	0.116329	-4.08724
DAB2	0.274548	2.34327	2.29233	0.0224496	0.116587	-4.08965
BBS10	-0.147638	1.72158	-2.29204	0.0224663	0.116587	-4.09029
TRIM2	-0.172358	1.41628	-2.29194	0.0224721	0.116587	-4.09051
ZNF302	-0.147028	2.05876	-2.29111	0.0225208	0.116777	-4.09237
C8orf82	0.192168	4.02003	2.29063	0.0225488	0.11686	-4.09344
ATXN7L3	-0.183272	2.99357	-2.28975	0.0226005	0.117066	-4.0954
2023-03-08	-0.154837	2.54353	-2.28909	0.0226392	0.117191	-4.09687
FAM131C	-0.132376	0.258607	-2.28892	0.0226488	0.117191	-4.09724
MT-CYB	-0.222246	12.4036	-2.28744	0.0227362	0.117581	-4.10054
EXOSC4	0.247164	4.34144	2.2872	0.0227502	0.117591	-4.10107
PPIL3	-0.141675	2.29487	-2.28663	0.022784	0.117703	-4.10234
NCSTN	-0.194567	4.7282	-2.28609	0.0228159	0.117806	-4.10354
PRPSAP2	-0.13011	2.20269	-2.28556	0.0228473	0.117813	-4.10472
TAB1	-0.132629	2.78075	-2.28553	0.022849	0.117813	-4.10479
RERE	-0.169194	2.24442	-2.28545	0.0228536	0.117813	-4.10496
SNX27	-0.180036	2.56241	-2.28488	0.0228874	0.117925	-4.10623
ZNF385B	-0.223438	1.19291	-2.28352	0.022968	0.118222	-4.10924
NFIC	-0.170795	4.00266	-2.28337	0.0229768	0.118222	-4.10958
ZFPM1	-0.144226	1.57656	-2.28329	0.0229816	0.118222	-4.10975
VEPH1	-0.171117	0.314298	-2.28237	0.0230364	0.118442	-4.1118
KCNH2	-0.174298	0.268953	-2.28214	0.0230507	0.118452	-4.11233
THRA	-0.161114	1.80847	-2.28179	0.0230712	0.118479	-4.11309
CYFIP2	-0.271964	1.97256	-2.28164	0.0230801	0.118479	-4.11342
MMP12	0.265347	0.545669	2.27999	0.0231789	0.118923	-4.11709
TRA2A	-0.134954	3.23791	-2.27868	0.0232573	0.119263	-4.11999
KIAA1143	-0.142108	1.93819	-2.27835	0.0232773	0.119302	-4.12072
ATP5MC3	-0.138181	4.91145	-2.27759	0.0233234	0.119431	-4.12242
CEP70	-0.152791	2.11502	-2.27753	0.0233269	0.119431	-4.12255
MSH6	-0.147908	2.18016	-2.27677	0.0233724	0.119539	-4.12422
SYNGR1	-0.24862	1.19683	-2.27677	0.0233726	0.119539	-4.12423
PLSCR1	0.234632	2.61376	2.27602	0.0234178	0.119707	-4.12588
CYBA	0.389497	3.39621	2.27576	0.0234336	0.119725	-4.12646
SPTBN1	-0.181769	4.41933	-2.27525	0.0234645	0.11982	-4.12759
SMC6	-0.137952	1.70957	-2.27454	0.0235073	0.119976	-4.12915
ZNF503	-0.264915	2.22371	-2.27426	0.0235245	0.120001	-4.12978
IGF2BP3	-0.159669	0.362419	-2.27343	0.0235749	0.120195	-4.13161
MED13L	-0.130089	1.36103	-2.27273	0.0236178	0.120351	-4.13317
BOK	0.276933	4.83454	2.2718	0.0236742	0.120575	-4.13522
MAPK4	-0.141397	0.343891	-2.27042	0.0237587	0.120942	-4.13827
MT-ND2	-0.219591	12.0214	-2.26949	0.0238157	0.121169	-4.14032
ADRA1D	0.138968	0.245474	2.2688	0.0238581	0.121321	-4.14185
PGF	0.173351	1.04988	2.26836	0.0238854	0.121335	-4.14283
TBXA2R	0.143055	1.06229	2.26835	0.0238857	0.121335	-4.14284
NUMA1	-0.168386	2.67322	-2.26758	0.023933	0.121383	-4.14453
U2SURP	-0.15863	2.29629	-2.26758	0.0239334	0.121383	-4.14455
WDR45B	-0.165044	4.16322	-2.26749	0.0239385	0.121383	-4.14473
ZNF318	-0.153179	1.74204	-2.26739	0.0239451	0.121383	-4.14496
TRIM24	-0.185855	2.66701	-2.26512	0.0240855	0.122031	-4.14997
TOP1MT	0.18693	2.71877	2.2638	0.024167	0.122325	-4.15287
RTP3	0.474018	3.57562	2.26378	0.0241685	0.122325	-4.15292
PTPRB	0.137947	1.07483	2.26292	0.0242221	0.122532	-4.15482
ALKBH3	0.15348	2.31296	2.26148	0.0243115	0.122921	-4.15797
MTMR1	-0.139957	1.8505	-2.26108	0.0243366	0.12298	-4.15885
MAGEA6	0.423683	0.880567	2.2607	0.0243605	0.12298	-4.15969
CAND1	-0.134309	2.33302	-2.26069	0.024361	0.12298	-4.15971
RSAD2	0.181794	0.90344	2.26043	0.0243776	0.123	-4.1603
FAM160A2	-0.129146	2.87134	-2.26022	0.0243906	0.123001	-4.16075
CNIH1	0.134546	4.28016	2.25872	0.0244848	0.123413	-4.16405
ATP6V0D1	0.13927	3.32652	2.25844	0.0245023	0.123437	-4.16466
NCAPD3	-0.128023	1.22766	-2.25809	0.0245243	0.123484	-4.16543
CDK2	-0.185759	2.34442	-2.25777	0.0245446	0.123522	-4.16614
GTF3A	0.152779	4.93369	2.25749	0.0245619	0.123545	-4.16674
MDFIC	0.216041	1.70589	2.25691	0.0245989	0.123631	-4.16803
CUL2	-0.132928	2.55623	-2.25682	0.0246044	0.123631	-4.16822
TCN2	0.218403	2.72659	2.25662	0.0246171	0.123632	-4.16866
CYP4F3	0.315068	4.61322	2.25623	0.0246415	0.12369	-4.16951
TDRP	-0.20572	1.69974	-2.25575	0.0246721	0.12378	-4.17057
IRF7	0.241427	3.5048	2.25503	0.0247177	0.123945	-4.17215
MRC1	0.30778	1.95999	2.25401	0.0247826	0.124207	-4.1744
CNOT3	-0.140962	2.35481	-2.25309	0.0248408	0.124419	-4.1764
LPIN3	-0.171662	1.89732	-2.25294	0.0248505	0.124419	-4.17674
VLDLR	-0.201158	0.616179	-2.25272	0.0248643	0.124424	-4.17721
AKAP9	-0.175576	1.78138	-2.25233	0.0248892	0.124446	-4.17807
USP36	-0.140395	2.17172	-2.25225	0.0248943	0.124446	-4.17825
MAFF	0.227539	2.20857	2.25097	0.0249763	0.124792	-4.18106
DECR2	0.1865	4.3922	2.24978	0.0250523	0.125091	-4.18366
INPP5E	-0.145297	1.86714	-2.24941	0.0250762	0.125091	-4.18447
ADAM8	0.155731	1.0502	2.24923	0.0250876	0.125091	-4.18486
RCCD1	-0.130953	1.67231	-2.24914	0.0250933	0.125091	-4.18505
VDAC2	-0.144961	3.78639	-2.24895	0.0251053	0.125091	-4.18546
LYSMD1	-0.159283	2.16372	-2.24883	0.0251133	0.125091	-4.18574
RASL10B	-0.348125	1.19651	-2.24829	0.0251481	0.125135	-4.18692
FBXO11	-0.147285	1.41527	-2.24811	0.0251598	0.125135	-4.18732
GOLGA4	-0.167346	2.85049	-2.248	0.0251667	0.125135	-4.18755
PLCG2	0.153447	1.51258	2.2479	0.0251735	0.125135	-4.18778
FDXR	0.194401	2.92812	2.24729	0.0252126	0.125265	-4.18911
COL7A1	-0.254403	0.77544	-2.247	0.0252311	0.125293	-4.18974
FAM193A	-0.12969	1.98382	-2.24649	0.0252638	0.125392	-4.19084
AKR7A3	0.481298	4.43685	2.24616	0.0252854	0.125435	-4.19158
NUP153	-0.18814	2.68055	-2.24558	0.0253232	0.125559	-4.19285
BCL9	-0.211274	1.81363	-2.24528	0.0253425	0.12559	-4.1935
MRPS24	-0.144111	2.29352	-2.24444	0.0253968	0.125795	-4.19533
CCAR1	-0.156212	2.68313	-2.2436	0.0254515	0.125944	-4.19717
PADI1	-0.20403	0.267533	-2.24341	0.0254636	0.125944	-4.19758
C4A	0.328215	4.33235	2.24338	0.0254655	0.125944	-4.19764
TMEM168	-0.128053	1.47459	-2.24202	0.0255545	0.126296	-4.20062
SLC38A11	-0.152552	0.523417	-2.24189	0.0255626	0.126296	-4.20089
RPRD2	-0.164417	2.45199	-2.24123	0.0256062	0.126356	-4.20235
OCRL	-0.178697	2.45097	-2.2412	0.0256081	0.126356	-4.20242
WBP1	-0.147204	2.09648	-2.24111	0.0256138	0.126356	-4.2026
IQGAP1	0.2056	1.90439	2.23677	0.0258986	0.127697	-4.21205
DIPK2A	-0.222482	2.06817	-2.23574	0.0259669	0.127968	-4.2143
SLC44A3	-0.276054	2.28209	-2.23493	0.0260209	0.128139	-4.21607
FBXO32	0.191475	1.1024	2.23482	0.0260278	0.128139	-4.2163
CBFA2T2	-0.147019	1.42181	-2.234	0.0260822	0.128342	-4.21809
DNAJC14	-0.169546	1.92619	-2.23348	0.0261167	0.128447	-4.21921
MST1	0.291199	5.15045	2.23244	0.0261858	0.128721	-4.22147
LRP6	-0.156121	2.29168	-2.23186	0.026225	0.12884	-4.22275
ESPN	0.272994	4.07865	2.23168	0.0262365	0.12884	-4.22312
BTBD3	-0.171304	1.7387	-2.23127	0.0262641	0.128876	-4.22402
PTDSS1	0.168033	3.55664	2.23118	0.0262702	0.128876	-4.22422
CTSA	0.205899	5.44885	2.23053	0.0263137	0.128915	-4.22563
KCNJ16	-0.166858	0.25068	-2.23038	0.0263235	0.128915	-4.22595
SLC1A5	0.332855	2.37487	2.23023	0.0263334	0.128915	-4.22627
SPTLC1	-0.177362	2.3062	-2.23008	0.0263437	0.128915	-4.2266
ZNF740	-0.131992	1.64212	-2.23007	0.0263443	0.128915	-4.22662
RAB3GAP2	-0.13261	1.87797	-2.22987	0.0263577	0.128916	-4.22705
MYO1A	-0.171301	0.569921	-2.22923	0.0264005	0.129061	-4.22844
TAF7	-0.166929	4.57795	-2.22826	0.0264661	0.129316	-4.23056
MFF	-0.134901	2.97007	-2.22806	0.0264796	0.129317	-4.23099
DNAJC9	-0.168336	1.63702	-2.22707	0.0265463	0.129578	-4.23314
PLN	0.148084	0.444326	2.22626	0.0266011	0.129714	-4.2349
SLCO1B3	-0.439241	1.781	-2.22593	0.0266233	0.129714	-4.23561
KMT2E	-0.158409	1.94517	-2.22564	0.026643	0.129714	-4.23624
NEK4	-0.160149	1.63303	-2.22543	0.0266571	0.129714	-4.23669
[truncated: 7,739 more rows]

## Sheet: c3vsno_c3
	logFC	AveExpr	t	P.Value	adj.P.Val	B
CCL16	-4.11055	4.71649	-32.6288	9.74198e-111	9.48674e-107	240.983
SLC27A5	-3.24883	4.93398	-19.2685	9.93213e-58	4.83595e-54	120.575
ASPDH	-3.04899	3.98677	-18.7849	1.04391e-55	3.38854e-52	115.967
ACSM2A	-2.6854	4.01102	-18.0453	1.28214e-52	3.12137e-49	108.926
ACSM2B	-2.55367	4.44399	-17.7942	1.4314e-51	2.7878e-48	106.537
SERPINC1	-3.70839	9.7228	-17.2691	2.20159e-49	3.57318e-46	101.552
CYP2J2	-1.92605	4.24746	-16.8491	1.22314e-47	1.70157e-44	97.5744
PCK2	-2.06235	6.16063	-16.298	2.33635e-45	2.84393e-42	92.3739
OTC	-3.13141	5.15728	-16.1288	1.16525e-44	1.2608e-41	90.7829
CYP4F2	-2.76733	4.32044	-15.6988	6.83619e-43	6.3231e-40	86.7512
PIPOX	-2.14555	5.82793	-15.6942	7.14255e-43	6.3231e-40	86.7078
ABCB4	-2.2396	3.49669	-15.6801	8.15942e-43	6.62137e-40	86.5761
RNF24	0.840641	0.924715	15.6652	9.3866e-43	7.03129e-40	86.4373
NR1I3	-2.40061	3.55097	-15.534	3.236e-42	2.25087e-39	85.2119
HPR	-3.17616	6.55746	-15.51	4.05963e-42	2.63551e-39	84.9874
TEAD2	1.76007	2.47397	15.4516	7.0391e-42	4.28417e-39	84.4425
AQP9	-3.65191	5.80295	-15.4397	7.86969e-42	4.50795e-39	84.3321
BDH1	-1.71334	3.89815	-15.3609	1.65137e-41	8.9339e-39	83.5983
CES2	-2.20394	6.12294	-15.3497	1.83553e-41	9.40756e-39	83.4936
MTTP	-2.20689	4.4661	-15.2767	3.64392e-41	1.77423e-38	82.8147
CDO1	-2.44437	5.76859	-15.1872	8.44505e-41	3.91609e-38	81.9825
ACSM5	-2.72884	3.77749	-15.1214	1.5656e-40	6.57785e-38	81.3714
PFKFB1	-1.99169	2.5932	-15.1195	1.59361e-40	6.57785e-38	81.3538
SULT2A1	-3.3846	7.02869	-15.1177	1.62116e-40	6.57785e-38	81.3368
TMEM51	1.59271	1.68717	15.1005	1.90432e-40	7.41769e-38	81.1774
DCXR	-2.26891	7.63003	-15.0757	2.40157e-40	8.9948e-38	80.9478
PKM	2.29751	3.49423	15.066	2.63092e-40	9.48887e-38	80.8575
PEBP1	-1.111	9.2813	-15.0398	3.36261e-40	1.16947e-37	80.6145
MFSD10	1.56188	2.76549	14.9055	1.18044e-39	3.96383e-37	79.3713
CYP27A1	-1.94299	7.09966	-14.8009	3.1326e-39	1.01684e-36	78.4051
UGT2B10	-3.20766	5.65473	-14.6234	1.63603e-38	5.13924e-36	76.7686
RTP3	-2.76211	3.57562	-14.5905	2.22136e-38	6.75987e-36	76.4659
GLYAT	-3.23859	3.53078	-14.5523	3.16775e-38	9.34774e-36	76.1145
PLG	-2.69253	7.01243	-14.4735	6.58008e-38	1.86577e-35	75.3909
CYP8B1	-3.91944	4.6456	-14.4714	6.70588e-38	1.86577e-35	75.3721
HAO1	-2.48339	6.10698	-14.4655	7.08746e-38	1.91716e-35	75.3173
ZNF532	0.854524	0.786058	14.3927	1.39065e-37	3.66003e-35	74.6501
CYB5A	-1.41991	5.24795	-14.3654	1.79051e-37	4.58841e-35	74.3999
SLC10A1	-3.63702	4.77324	-14.3189	2.75293e-37	6.87385e-35	73.9741
F12	-2.52982	6.84196	-14.2239	6.62292e-37	1.61235e-34	73.1051
ZNF618	0.880711	1.15273	14.1935	8.75995e-37	2.08059e-34	72.8283
ETNK2	-2.23252	4.38176	-14.1421	1.40757e-36	3.26356e-34	72.3588
ACOX2	-1.70535	4.39956	-14.0239	4.17724e-36	9.45999e-34	71.2821
GLYATL1	-2.28868	3.47005	-13.9071	1.22039e-35	2.70095e-33	70.221
MASP2	-2.49328	4.75985	-13.8789	1.57972e-35	3.41851e-33	69.9655
NCK2	1.65647	2.5364	13.8095	2.98341e-35	6.31576e-33	69.3362
PLXNA1	1.10178	1.33499	13.7984	3.30079e-35	6.83895e-33	69.2362
TMEM132A	1.53206	1.0329	13.7755	4.0711e-35	8.25924e-33	69.0286
ABAT	-1.93936	4.45739	-13.7718	4.21222e-35	8.37115e-33	68.9948
TPM4	1.52484	3.82217	13.7382	5.72369e-35	1.11475e-32	68.6914
ITPR3	1.3304	0.783871	13.711	7.33762e-35	1.40105e-32	68.4455
RDH16	-3.02104	4.57648	-13.6237	1.62591e-34	3.00538e-32	67.6581
PRAP1	-2.728	7.5254	-13.6231	1.63571e-34	3.00538e-32	67.6522
DBN1	1.74829	2.06062	13.5926	2.15907e-34	3.89352e-32	67.3774
EHHADH	-1.98979	4.99834	-13.5801	2.41785e-34	4.28091e-32	67.2654
PNMA1	1.3169	2.24278	13.5584	2.94656e-34	5.12385e-32	67.0697
HSD17B6	-2.80755	6.76673	-13.5516	3.13412e-34	5.35439e-32	67.0086
ITGA3	1.45757	1.09254	13.5344	3.66552e-34	6.15428e-32	66.8536
SMARCD3	1.20746	1.06335	13.5241	4.02452e-34	6.6425e-32	66.7611
CTBP2	0.901585	0.704583	13.5024	4.90368e-34	7.95867e-32	66.5656
C8A	-2.41903	5.92166	-13.475	6.28981e-34	1.0041e-31	66.3192
FETUB	-2.97872	4.43818	-13.458	7.33538e-34	1.15213e-31	66.1671
AHSG	-3.38288	9.40774	-13.4481	8.02196e-34	1.23997e-31	66.0785
PRMT2	0.838073	1.93806	13.4296	9.49469e-34	1.44468e-31	65.9117
TTR	-3.13792	8.95853	-13.427	9.71576e-34	1.45557e-31	65.889
MAT1A	-2.21455	7.35409	-13.421	1.02567e-33	1.51333e-31	65.8353
DAO	-2.01664	3.27077	-13.4052	1.18446e-33	1.72154e-31	65.6929
PHF21A	0.712823	1.24171	13.3567	1.83667e-33	2.6018e-31	65.2588
TM6SF2	-1.59591	2.50297	-13.3563	1.84354e-33	2.6018e-31	65.2551
ITIH1	-2.25161	7.94878	-13.3524	1.90995e-33	2.65701e-31	65.2201
CPN2	-2.08476	5.78432	-13.2969	3.15374e-33	4.32551e-31	64.7238
FAM117B	0.805968	0.932316	13.2823	3.60112e-33	4.87051e-31	64.5925
LAMB1	1.61957	2.94609	13.2166	6.51224e-33	8.68715e-31	64.0063
HDAC7	1.03032	1.76316	13.1929	8.06544e-33	1.06137e-30	63.7947
FUOM	-1.38303	5.67049	-13.181	8.97536e-33	1.16536e-30	63.6889
DPYS	-2.39745	5.26289	-13.1604	1.08102e-32	1.38513e-30	63.5048
PIP5K1C	0.83692	2.01653	13.1217	1.53082e-32	1.93598e-30	63.1606
CHD3	1.28739	1.71823	13.1148	1.62876e-32	2.03345e-30	63.0992
VASP	1.04107	3.9252	13.1015	1.83558e-32	2.26264e-30	62.981
RABL6	0.914128	1.84477	13.0723	2.38634e-32	2.90477e-30	62.7213
PRKX	0.967513	0.932775	13.0659	2.52828e-32	3.03955e-30	62.6642
A1BG	-2.09811	4.04979	-13.0578	2.71995e-32	3.23011e-30	62.5919
PLCD3	0.980797	0.796779	13.0356	3.31703e-32	3.89172e-30	62.3955
ADI1	-1.27886	5.91776	-13.0185	3.86892e-32	4.48518e-30	62.2432
RGN	-1.69467	5.27878	-13.0047	4.37883e-32	5.0166e-30	62.1207
SLC7A1	1.11407	0.940413	12.9956	4.75032e-32	5.37891e-30	62.0402
EFNA5	0.942574	0.377106	12.9929	4.86489e-32	5.42036e-30	62.0166
CHMP3	0.811599	2.16376	12.9922	4.89825e-32	5.42036e-30	62.0098
TYRO3	1.0396	0.737232	12.9682	6.07297e-32	6.64479e-30	61.7971
NBEAL2	0.8914	1.4145	12.9579	6.6619e-32	7.20817e-30	61.7056
LPAR2	1.19769	1.00376	12.9453	7.45218e-32	7.97465e-30	61.5947
DIO1	-2.47622	4.66215	-12.9217	9.20414e-32	9.74238e-30	61.3858
APOC3	-2.9965	11.2578	-12.917	9.60125e-32	9.97513e-30	61.344
TMEM165	0.939548	2.0484	12.9167	9.6289e-32	9.97513e-30	61.3411
AR	-1.6172	2.45005	-12.906	1.05953e-31	1.08607e-29	61.2465
SARDH	-1.50192	4.08163	-12.8852	1.27591e-31	1.29425e-29	61.0627
RBP4	-2.19006	11.2167	-12.8807	1.32832e-31	1.33352e-29	61.0228
SEL1L3	1.72467	1.85474	12.8564	1.65069e-31	1.64025e-29	60.8079
SLC9A1	0.841217	1.22451	12.8406	1.90032e-31	1.86923e-29	60.6685
SERPINH1	1.43279	4.00627	12.8383	1.93945e-31	1.88864e-29	60.6484
GYS2	-2.51046	3.07464	-12.8247	2.1909e-31	2.11238e-29	60.5278
DMGDH	-1.8164	3.6742	-12.8012	2.6997e-31	2.57742e-29	60.3212
GLIS3	0.917561	0.725491	12.7704	3.55493e-31	3.36096e-29	60.0489
SLC2A2	-2.36692	6.17243	-12.7667	3.67267e-31	3.43889e-29	60.0167
KIF3C	0.831186	0.573501	12.7582	3.96021e-31	3.67281e-29	59.9421
CYP4F3	-1.67908	4.61322	-12.6965	6.85626e-31	6.2987e-29	59.3992
RAB6B	0.700626	0.63519	12.6779	8.09065e-31	7.36325e-29	59.2354
UPB1	-2.09144	4.23882	-12.6758	8.23936e-31	7.42915e-29	59.2174
MAPRE1	1.10788	3.95692	12.6585	9.60911e-31	8.58473e-29	59.0653
SEC14L2	-2.05282	3.9513	-12.6403	1.12926e-30	9.99701e-29	58.9056
PFKFB3	1.74789	2.18358	12.6253	1.2899e-30	1.13162e-28	58.774
CRMP1	0.946059	0.793293	12.6096	1.48294e-30	1.28936e-28	58.6361
SLC6A6	1.17483	0.921632	12.5542	2.42281e-30	2.07843e-28	58.1505
MYLIP	0.969682	1.58073	12.5537	2.43315e-30	2.07843e-28	58.1463
CDR2L	1.06476	1.09855	12.5468	2.58524e-30	2.18913e-28	58.0863
PC	-1.37319	4.98756	-12.5349	2.87362e-30	2.41235e-28	57.9817
SLC13A5	-2.41842	4.11273	-12.5243	3.15615e-30	2.62689e-28	57.8889
SOX4	1.7991	2.19352	12.5221	3.21887e-30	2.65639e-28	57.8695
CTNND2	1.50748	0.739516	12.4972	4.01036e-30	3.28176e-28	57.652
KNG1	-2.35124	8.69064	-12.4952	4.08032e-30	3.31118e-28	57.6349
WNK2	1.33067	0.648961	12.4782	4.7434e-30	3.81745e-28	57.486
HAGH	-1.15792	4.5624	-12.477	4.79289e-30	3.82567e-28	57.4757
SEPTIN2	1.02411	4.08236	12.4638	5.38649e-30	4.26452e-28	57.3602
METTL7A	-1.23605	6.75722	-12.4628	5.43285e-30	4.26654e-28	57.3517
MTMR2	0.809226	1.32516	12.4599	5.57295e-30	4.34155e-28	57.3265
APOC1	-1.77373	11.2217	-12.4479	6.19723e-30	4.78957e-28	57.2215
PLEKHB2	0.985267	2.46276	12.4454	6.33211e-30	4.85528e-28	57.2002
APOF	-2.9804	4.31245	-12.4297	7.27465e-30	5.53441e-28	57.063
XXYLT1	0.702064	1.00064	12.427	7.44743e-30	5.62194e-28	57.0398
LIMK1	1.11243	1.56082	12.408	8.81016e-30	6.59948e-28	56.8736
LPCAT4	0.920199	1.10497	12.4029	9.21022e-30	6.80718e-28	56.8297
ABCC1	1.23641	1.29838	12.4019	9.29635e-30	6.80718e-28	56.8204
RCC2	1.19361	3.33962	12.4018	9.29713e-30	6.80718e-28	56.8204
PACS1	0.968003	2.29629	12.3594	1.35048e-29	9.79632e-28	56.4511
NCDN	0.888069	1.84135	12.3588	1.35808e-29	9.79632e-28	56.4456
DEPDC7	-1.25532	2.73119	-12.3576	1.37251e-29	9.8276e-28	56.4351
FGD6	0.842523	1.02021	12.3546	1.40841e-29	1.0011e-27	56.4096
AFAP1	0.780006	0.795767	12.347	1.50618e-29	1.06284e-27	56.3432
AZGP1	-2.22263	7.63874	-12.319	1.92706e-29	1.35005e-27	56.0995
ORAI2	0.738001	0.728161	12.3111	2.06554e-29	1.43673e-27	56.0309
ABCC10	0.767616	1.31755	12.2627	3.15633e-29	2.17988e-27	55.6115
PCTP	-0.847749	3.30758	-12.248	3.59191e-29	2.46324e-27	55.4837
ANKRD13D	0.83605	1.53103	12.2455	3.67144e-29	2.50017e-27	55.462
HAAO	-1.5341	5.26187	-12.2368	3.96191e-29	2.67924e-27	55.3867
MST1	-1.52732	5.15045	-12.2292	4.23419e-29	2.84362e-27	55.321
SLC27A2	-1.93166	5.18663	-12.2274	4.30366e-29	2.87048e-27	55.3049
ADH1B	-3.10736	6.79287	-12.2152	4.78564e-29	3.17024e-27	55.1999
ANO9	1.01964	0.595057	12.2124	4.90578e-29	3.22787e-27	55.1754
TLCD3A	0.972116	1.2449	12.2034	5.30824e-29	3.46924e-27	55.0974
ADH6	-1.96046	5.13102	-12.1992	5.50586e-29	3.5744e-27	55.0613
ALDH2	-1.36791	6.03585	-12.1937	5.77572e-29	3.72477e-27	55.014
ADGRG1	1.36025	1.56378	12.1886	6.0393e-29	3.86912e-27	54.9698
YEATS2	0.743185	1.24567	12.1749	6.80953e-29	4.30887e-27	54.8511
HP	-3.23259	9.39914	-12.1748	6.81419e-29	4.30887e-27	54.8504
ELF4	0.9968	1.00858	12.1598	7.767e-29	4.87968e-27	54.721
SLC4A11	0.855882	0.390898	12.1581	7.88948e-29	4.92485e-27	54.7056
TFR2	-1.80613	6.74056	-12.1571	7.95207e-29	4.93231e-27	54.6977
ETV6	0.68813	1.79945	12.1534	8.21803e-29	5.06501e-27	54.6652
METTL9	0.818265	1.97494	12.1413	9.13547e-29	5.59504e-27	54.5606
CDK16	0.999208	2.84703	12.1332	9.79798e-29	5.9633e-27	54.4913
AGXT2	-1.83864	2.95949	-12.1239	1.0633e-28	6.42756e-27	54.4104
FSCN1	1.35809	2.89638	12.1232	1.06928e-28	6.42756e-27	54.4049
GYS1	0.829695	2.17768	12.113	1.1689e-28	6.98325e-27	54.3168
CYP4A22	-2.24166	3.81017	-12.1102	1.19819e-28	7.1146e-27	54.2923
AGRN	1.34965	3.58861	12.1049	1.25463e-28	7.40458e-27	54.2468
PMEPA1	1.58763	1.49851	12.1022	1.28484e-28	7.49784e-27	54.2233
RIT1	0.825163	2.03512	12.1021	1.28583e-28	7.49784e-27	54.2225
NIBAN2	1.44395	3.30695	12.0917	1.40771e-28	8.13465e-27	54.133
PTPN2	0.692517	1.78179	12.0914	1.41174e-28	8.13465e-27	54.1302
MFSD6	1.02557	1.28765	12.0842	1.50249e-28	8.60659e-27	54.0686
SPRED1	0.845809	1.19097	12.0832	1.51556e-28	8.63073e-27	54.06
LDHD	-1.61123	4.77085	-12.0761	1.61271e-28	9.13055e-27	53.9986
DNM1L	0.762581	2.36607	12.0743	1.63775e-28	9.21871e-27	53.9833
KHK	-1.63826	5.61512	-12.0458	2.09982e-28	1.17517e-26	53.7376
MARK2	0.783264	2.28524	12.0209	2.60638e-28	1.45034e-26	53.5239
C12orf49	0.987539	1.58984	12.0005	3.11301e-28	1.72242e-26	53.3483
NR1I2	-1.66762	2.32871	-11.996	3.2378e-28	1.78134e-26	53.3094
PIGS	0.88777	1.95339	11.976	3.85024e-28	2.10638e-26	53.1381
ATN1	0.997931	3.56392	11.9638	4.27996e-28	2.32839e-26	53.0335
LDLRAD3	0.730695	0.717049	11.9619	4.35109e-28	2.35394e-26	53.0172
FUT4	0.923438	0.805214	11.9567	4.55327e-28	2.44971e-26	52.9723
STK17A	0.917766	2.02816	11.9492	4.85791e-28	2.59182e-26	52.9082
AACS	0.657079	0.872593	11.9489	4.87064e-28	2.59182e-26	52.9057
MSANTD3	0.80831	2.10019	11.9387	5.32341e-28	2.81736e-26	52.8178
APOH	-2.36282	11.0482	-11.9304	5.71767e-28	3.00966e-26	52.7471
MED15	0.749069	2.36955	11.9185	6.3405e-28	3.31956e-26	52.6449
KCTD10	0.681413	1.76562	11.9155	6.50504e-28	3.38749e-26	52.6196
MPZL1	1.08114	3.12275	11.9132	6.63933e-28	3.43903e-26	52.5994
NFE2L3	1.08494	1.22154	11.8968	7.65249e-28	3.94285e-26	52.459
RNF145	0.999588	2.34034	11.8785	8.96209e-28	4.57e-26	52.3028
FBLIM1	1.43092	2.25607	11.8785	8.96355e-28	4.57e-26	52.3026
ALDH1L1	-2.46313	4.38174	-11.8602	1.05014e-27	5.32618e-26	52.1461
CSRNP2	0.754647	1.69876	11.8587	1.06412e-27	5.36912e-26	52.133
FAM222B	0.767692	2.10607	11.8508	1.13929e-27	5.71877e-26	52.0655
EVA1A	-1.43463	3.92574	-11.8322	1.33686e-27	6.67608e-26	51.9074
SAPCD2	0.948466	0.661875	11.8092	1.63131e-27	8.10494e-26	51.7106
ARF3	0.767238	3.99007	11.8069	1.66439e-27	8.22731e-26	51.6908
JAG1	1.25952	1.9658	11.8048	1.69426e-27	8.33266e-26	51.6732
ABR	0.916593	1.03733	11.797	1.81201e-27	8.86699e-26	51.6068
CPB2	-1.76496	7.74675	-11.7804	2.09002e-27	1.01763e-25	51.4657
GLYCTK	-1.31773	5.44766	-11.7453	2.82961e-27	1.37088e-25	51.1661
PLCB3	0.747389	2.06985	11.7421	2.90895e-27	1.39585e-25	51.1388
PTPRE	0.679727	0.656791	11.742	2.9098e-27	1.39585e-25	51.1385
GIT1	0.900205	2.48859	11.7375	3.02541e-27	1.44419e-25	51.1
FZD2	0.772564	0.510862	11.7358	3.06905e-27	1.45374e-25	51.0858
C15orf39	1.00264	1.98608	11.7356	3.07528e-27	1.45374e-25	51.0838
TGFA	1.10012	0.821211	11.7248	3.37599e-27	1.58818e-25	50.9916
CNOT6	0.763548	1.67805	11.7234	3.4164e-27	1.59947e-25	50.9799
ZDHHC7	0.847451	2.54831	11.7161	3.63664e-27	1.68817e-25	50.9181
BAK1	1.15803	2.68817	11.716	3.64054e-27	1.68817e-25	50.917
F9	-2.88747	5.1239	-11.7149	3.6756e-27	1.69635e-25	50.9076
FHOD1	0.784955	1.25895	11.6822	4.86636e-27	2.23531e-25	50.6302
PDE4A	0.870456	0.971778	11.6763	5.11837e-27	2.34003e-25	50.5803
HOMER3	1.26461	1.80852	11.6751	5.17345e-27	2.35416e-25	50.5697
GABBR1	0.733868	0.519786	11.664	5.68909e-27	2.57676e-25	50.4758
CREB3L1	1.28482	0.841895	11.661	5.83577e-27	2.63096e-25	50.4506
C6orf132	0.898331	0.393534	11.6553	6.13272e-27	2.75209e-25	50.4015
AGMO	-1.35363	3.76948	-11.6454	6.67558e-27	2.98196e-25	50.3177
LARP4B	0.671453	1.96125	11.6436	6.77923e-27	3.01444e-25	50.3025
TMC6	1.24114	1.42071	11.6322	7.47068e-27	3.3068e-25	50.2065
STX6	0.763009	1.8155	11.6253	7.92872e-27	3.49366e-25	50.1476
SERPIND1	-2.1117	7.94684	-11.6223	8.13661e-27	3.56911e-25	50.1221
FAH	-0.925789	4.50686	-11.6123	8.86405e-27	3.87077e-25	50.0374
ANG	-1.92489	7.53125	-11.606	9.35735e-27	4.06794e-25	49.9839
PRMT1	0.934122	3.57334	11.595	1.02752e-26	4.44713e-25	49.8914
GPX8	0.866611	0.901271	11.5842	1.12768e-26	4.85899e-25	49.7995
TAX1BP3	1.33688	2.93756	11.5808	1.16058e-26	4.97874e-25	49.771
CYBA	1.92663	3.39621	11.5753	1.21673e-26	5.19671e-25	49.7243
HMGCL	-0.997617	4.56092	-11.5734	1.23664e-26	5.25868e-25	49.7083
UGT2B7	-2.64257	6.0125	-11.5604	1.38117e-26	5.84777e-25	49.599
QSOX1	1.96468	2.64849	11.5508	1.50004e-26	6.32354e-25	49.5174
EPHX1	-1.75778	9.4026	-11.5465	1.55565e-26	6.5297e-25	49.4815
SPECC1	0.78616	0.539721	11.5414	1.62506e-26	6.79176e-25	49.4383
LMNB2	1.13923	2.25248	11.5357	1.70689e-26	7.1033e-25	49.3898
FUNDC1	0.786545	2.52852	11.5238	1.88844e-26	7.82536e-25	49.2899
TMEM87A	0.720002	2.33425	11.5191	1.96511e-26	8.10856e-25	49.2505
SLC4A3	0.911342	0.366897	11.5019	2.27663e-26	9.35434e-25	49.1051
FZD1	0.912729	0.974267	11.4988	2.33676e-26	9.56109e-25	49.0793
MCU	0.719115	1.98008	11.4973	2.36731e-26	9.64556e-25	49.0665
LRRC8B	0.755275	0.925259	11.4821	2.69505e-26	1.09352e-24	48.9383
CEP55	1.03504	0.911697	11.4814	2.71102e-26	1.09543e-24	48.9325
MPV17	0.847653	2.25768	11.4716	2.94632e-26	1.18559e-24	48.8502
RBP5	-1.90797	5.59083	-11.471	2.96291e-26	1.18736e-24	48.8447
SLC47A1	-1.49691	3.78151	-11.4565	3.35198e-26	1.33777e-24	48.7228
ABCG8	-1.76693	4.03156	-11.4504	3.53084e-26	1.4034e-24	48.6714
AP3M2	0.661162	1.05127	11.4466	3.64546e-26	1.44307e-24	48.6398
SMARCA4	0.886043	2.79108	11.4401	3.8527e-26	1.51893e-24	48.5852
PDP1	0.914238	0.960769	11.4381	3.91878e-26	1.53875e-24	48.5684
SFT2D1	0.743812	2.11346	11.4286	4.24896e-26	1.6617e-24	48.4884
BHMT2	-1.65423	5.9249	-11.4251	4.37947e-26	1.70589e-24	48.4585
DUSP4	0.850378	0.607385	11.4144	4.79291e-26	1.8595e-24	48.3694
PPP5C	0.648351	2.76812	11.4073	5.09454e-26	1.96868e-24	48.309
IGSF23	-1.83759	2.78533	-11.395	5.65194e-26	2.17544e-24	48.2064
OSBPL5	0.63004	0.713346	11.3885	5.97188e-26	2.28953e-24	48.152
FAIM	0.788126	1.39625	11.3711	6.92714e-26	2.64535e-24	48.0054
TNFRSF21	1.55864	2.72356	11.369	7.04964e-26	2.6796e-24	47.9881
PELI1	1.01665	2.1129	11.3686	7.07187e-26	2.6796e-24	47.985
IL27	-1.28655	2.0904	-11.3644	7.32666e-26	2.76539e-24	47.95
HPD	-3.65008	7.39583	-11.3623	7.46219e-26	2.80567e-24	47.9319
TC2N	1.18853	1.06583	11.3612	7.52906e-26	2.81992e-24	47.923
ACBD4	-1.03979	3.63004	-11.357	7.80112e-26	2.91063e-24	47.888
GALNT7	0.670143	0.462735	11.3399	9.02237e-26	3.35343e-24	47.7442
MSMO1	-1.25601	6.08516	-11.3383	9.14554e-26	3.38628e-24	47.7308
MAMLD1	0.953646	0.978398	11.3336	9.51304e-26	3.50901e-24	47.6919
NOTCH1	0.878804	1.76196	11.3303	9.78585e-26	3.59602e-24	47.664
HDDC2	0.735724	1.7019	11.3225	1.04527e-25	3.82661e-24	47.5988
ITIH3	-1.95063	7.59354	-11.2838	1.45007e-25	5.28869e-24	47.2754
TESC	2.35211	2.44214	11.2821	1.47081e-25	5.34432e-24	47.2613
LEAP2	-1.80855	4.86763	-11.276	1.54858e-25	5.60596e-24	47.2104
SLC44A2	1.14557	2.76125	11.2671	1.66922e-25	6.02032e-24	47.1363
BHMT	-2.94397	5.25897	-11.2655	1.69196e-25	6.07983e-24	47.1229
SLC38A3	-1.89247	6.62754	-11.2641	1.71283e-25	6.1322e-24	47.1108
DMPK	0.820571	1.51253	11.2625	1.73518e-25	6.18944e-24	47.098
ATP13A2	0.910919	1.93505	11.2602	1.76999e-25	6.28499e-24	47.0784
CYP4A11	-2.45274	5.5847	-11.2599	1.77487e-25	6.28499e-24	47.0757
EZR	1.22724	4.3894	11.249	1.94509e-25	6.86277e-24	46.9852
CRYL1	-1.16431	5.69593	-11.2436	2.03562e-25	7.15625e-24	46.9402
ADH4	-3.70607	6.45204	-11.2416	2.07056e-25	7.25291e-24	46.9234
SLC35F2	0.768622	0.468695	11.2392	2.11293e-25	7.37481e-24	46.9034
MOGAT2	-2.04687	2.23995	-11.2383	2.12952e-25	7.40617e-24	46.8957
CYP4F11	-1.62273	4.22313	-11.234	2.20798e-25	7.65171e-24	46.8599
MAPK13	1.44565	1.24012	11.2235	2.41194e-25	8.32888e-24	46.7726
ALDH3B1	0.966341	1.47473	11.2169	2.54995e-25	8.77435e-24	46.7176
IQGAP1	1.00929	1.90439	11.1997	2.94874e-25	1.00725e-23	46.5741
APOA5	-2.44017	6.06701	-11.1996	2.9501e-25	1.00725e-23	46.5736
RUNX1	0.702125	1.04974	11.1993	2.95823e-25	1.00725e-23	46.5709
SLC41A1	1.02221	1.43832	11.1721	3.71813e-25	1.26157e-23	46.345
ARHGAP18	0.831173	1.58754	11.1637	3.99038e-25	1.34925e-23	46.2752
PDE7A	0.736474	1.1024	11.1607	4.09264e-25	1.37904e-23	46.2502
TBC1D22B	0.734183	1.69388	11.1594	4.13634e-25	1.38895e-23	46.2397
F13B	-1.8558	5.00226	-11.1509	4.44352e-25	1.48698e-23	46.1689
IKBKE	1.00298	1.26377	11.1499	4.48164e-25	1.4946e-23	46.1605
ADAMTS9	0.768428	0.938038	11.147	4.59183e-25	1.52612e-23	46.1365
PDLIM7	1.07478	2.23472	11.1448	4.67964e-25	1.55001e-23	46.1178
ITIH5	1.34182	0.592525	11.1352	5.0721e-25	1.67431e-23	46.0382
PHLDB1	0.641849	0.648139	11.1274	5.41485e-25	1.78141e-23	45.9736
MECOM	0.673992	0.65455	11.1144	6.04009e-25	1.97969e-23	45.8656
CTTNBP2NL	0.67163	1.02101	11.114	6.05819e-25	1.97969e-23	45.8627
SLC25A36	0.638893	0.558145	11.1129	6.1141e-25	1.99127e-23	45.8536
CBX5	0.843927	1.98653	11.1118	6.17386e-25	2.00404e-23	45.844
MDFI	1.11927	0.793303	11.1074	6.40146e-25	2.06011e-23	45.8082
MLLT3	0.658008	0.464013	11.1073	6.40869e-25	2.06011e-23	45.8071
SERPINA4	-2.02929	6.07011	-11.1073	6.41007e-25	2.06011e-23	45.8069
PITX1	1.3503	0.830164	11.0984	6.90406e-25	2.20832e-23	45.7335
CHST11	1.0739	1.1723	11.0982	6.91658e-25	2.20832e-23	45.7318
LIMCH1	0.903726	0.952725	11.0956	7.06929e-25	2.2497e-23	45.7102
SFXN3	1.02888	1.73037	11.0926	7.24709e-25	2.29877e-23	45.6856
NT5C3A	0.822912	2.12764	11.0776	8.21767e-25	2.59817e-23	45.5615
TP53I11	0.952602	2.10897	11.0725	8.57763e-25	2.7032e-23	45.5191
SINHCAF	0.967547	1.34907	11.072	8.61868e-25	2.70738e-23	45.5144
GAS2L3	0.695381	0.759508	11.0633	9.26813e-25	2.90203e-23	45.4426
SPP2	-2.89693	4.92087	-11.0606	9.47682e-25	2.95786e-23	45.4206
MTCL1	0.669616	0.4461	11.0592	9.5921e-25	2.98428e-23	45.4087
CMTM4	0.822307	1.14212	11.057	9.7713e-25	3.03035e-23	45.3904
CYP2A6	-4.12773	5.69843	-11.0495	1.04013e-24	3.2155e-23	45.3287
GLTP	0.687114	3.10385	11.0427	1.10092e-24	3.39266e-23	45.2726
G6PC3	0.863929	2.39651	11.0336	1.18795e-24	3.6493e-23	45.1974
CDK19	0.755437	1.42766	11.0242	1.28557e-24	3.93676e-23	45.1194
SELENON	0.967865	3.58696	11.0231	1.29703e-24	3.95939e-23	45.1106
ABCA6	-1.26389	2.24842	-11.0157	1.37964e-24	4.19841e-23	45.0496
ACOT12	-1.77279	3.3374	-11.0124	1.41845e-24	4.29508e-23	45.0222
BTBD10	0.64549	1.95493	11.0122	1.42023e-24	4.29508e-23	45.021
HDAC2	0.67629	1.69816	11.0114	1.43078e-24	4.31361e-23	45.0137
PXMP2	-1.1977	5.25314	-10.9908	1.6984e-24	5.10465e-23	44.8443
BICC1	1.54279	1.4281	10.9894	1.71915e-24	5.14562e-23	44.8323
DSTN	0.768047	5.24255	10.9891	1.7226e-24	5.14562e-23	44.8303
MOB3A	0.776379	2.43682	10.9874	1.74771e-24	5.20465e-23	44.816
VAX2	0.687413	0.34648	10.9845	1.78995e-24	5.3142e-23	44.7924
CCDC6	0.657158	2.26515	10.9784	1.88371e-24	5.57555e-23	44.742
C2CD5	0.728476	1.78363	10.9754	1.93115e-24	5.69865e-23	44.7174
CLSTN1	1.26142	3.05009	10.9696	2.02654e-24	5.96206e-23	44.6698
SORD	-1.48466	4.56537	-10.967	2.07212e-24	6.07779e-23	44.6478
DDR1	1.47266	1.75036	10.9663	2.08345e-24	6.09269e-23	44.6425
TTPA	-1.7888	3.89679	-10.9635	2.13289e-24	6.21858e-23	44.6193
ALDH6A1	-1.56735	4.59088	-10.9601	2.19417e-24	6.37374e-23	44.5913
SMG9	0.76629	1.71825	10.9598	2.1992e-24	6.37374e-23	44.589
VEZT	0.710225	2.07111	10.9592	2.21024e-24	6.38673e-23	44.5841
PRODH2	-1.78453	4.39426	-10.9529	2.3305e-24	6.71432e-23	44.5318
HID1	1.18539	1.36537	10.9515	2.35796e-24	6.7734e-23	44.5202
S100A11	1.79936	5.78247	10.9475	2.43646e-24	6.9783e-23	44.4878
ANKS6	0.881748	1.02603	10.9453	2.48312e-24	7.0911e-23	44.4691
PON3	-1.53596	4.71426	-10.9448	2.49262e-24	7.09741e-23	44.4653
CERS5	0.648343	1.78258	10.9416	2.55883e-24	7.26469e-23	44.4394
AADAC	-2.00338	6.68536	-10.9406	2.58126e-24	7.30708e-23	44.4308
IFFO2	0.801656	1.40069	10.9382	2.63351e-24	7.43336e-23	44.411
LRFN1	0.712689	0.60502	10.9345	2.71642e-24	7.64522e-23	44.3804
RNF144A	0.746789	0.829766	10.9328	2.75361e-24	7.72756e-23	44.367
HACD1	0.690916	0.337946	10.9291	2.83976e-24	7.94642e-23	44.3365
SLC16A2	-1.44346	3.68724	-10.926	2.91543e-24	8.13481e-23	44.3106
TAT	-3.30911	5.71636	-10.9231	2.98602e-24	8.30797e-23	44.2869
RBM17	0.682553	2.91712	10.9113	3.29296e-24	9.13586e-23	44.1903
ARHGEF17	0.847175	1.26571	10.9103	3.32251e-24	9.19164e-23	44.1815
C14orf132	0.680314	0.568097	10.8998	3.62371e-24	9.99651e-23	44.0958
UAP1L1	1.11657	0.97455	10.8991	3.64603e-24	1.00297e-22	44.0897
NOL4L	0.64101	1.17131	10.8948	3.77942e-24	1.03673e-22	44.0542
MMP14	1.51811	3.69471	10.8908	3.90614e-24	1.06848e-22	44.0216
ABCG5	-1.39366	3.29997	-10.8896	3.94338e-24	1.07565e-22	44.0123
LPCAT1	1.33736	2.37609	10.8889	3.96933e-24	1.0797e-22	44.0058
METRNL	1.31451	2.09822	10.8708	4.61055e-24	1.25006e-22	43.8579
GAL3ST1	1.91158	1.6633	10.8705	4.6213e-24	1.25006e-22	43.8556
FMNL3	0.623182	0.960236	10.8699	4.64647e-24	1.25339e-22	43.8502
LECT2	-2.54675	4.17312	-10.8645	4.86052e-24	1.30751e-22	43.8057
TMEM65	0.884254	1.35941	10.8632	4.91044e-24	1.3173e-22	43.7956
GLS	1.16237	1.91039	10.8479	5.57519e-24	1.49152e-22	43.6702
TLCD4	-1.24224	3.63323	-10.8418	5.86551e-24	1.56489e-22	43.6201
GYG1	0.770981	2.45264	10.8394	5.98496e-24	1.59239e-22	43.6002
CES1	-2.25562	8.63074	-10.838	6.0549e-24	1.60661e-22	43.5887
EPS15L1	0.628627	1.63821	10.8361	6.15043e-24	1.62752e-22	43.5733
NAA40	0.766429	1.52148	10.8356	6.17389e-24	1.6293e-22	43.5695
FMNL2	1.08432	1.24696	10.8216	6.93585e-24	1.82544e-22	43.4546
CPSF6	0.720575	2.53398	10.8207	6.98447e-24	1.83328e-22	43.4477
DNAJC10	0.689288	1.53391	10.8197	7.04436e-24	1.84403e-22	43.4392
PON1	-2.31882	6.00773	-10.8078	7.77565e-24	2.03001e-22	43.3417
B3GNT8	0.779521	0.570865	10.8074	7.79789e-24	2.03037e-22	43.3389
HJV	-2.17413	5.68536	-10.803	8.08644e-24	2.09989e-22	43.303
ENPP7	-1.56117	2.17996	-10.7982	8.41236e-24	2.17871e-22	43.264
DSTYK	0.658064	1.14006	10.7946	8.66916e-24	2.23926e-22	43.2343
DOK1	0.702642	1.11218	10.7896	9.0372e-24	2.32815e-22	43.1932
ESPN	-1.30592	4.07865	-10.7873	9.21017e-24	2.36646e-22	43.1745
TRAF5	0.618203	0.720681	10.7863	9.28825e-24	2.38024e-22	43.1661
SCRN1	1.15416	1.06223	10.7812	9.68659e-24	2.4758e-22	43.1247
STX18	0.651568	2.30563	10.7799	9.79347e-24	2.49657e-22	43.1138
KIRREL1	0.881449	1.0375	10.7777	9.96854e-24	2.53456e-22	43.0963
PRDM4	0.644408	1.87893	10.7767	1.00508e-23	2.54882e-22	43.0882
FAM53B	0.7717	1.5955	10.7758	1.01268e-23	2.56142e-22	43.0808
FBXL19	0.724192	1.42761	10.7589	1.16404e-23	2.93665e-22	42.9432
MSI2	0.640099	1.1254	10.7583	1.16995e-23	2.94392e-22	42.9382
CHST3	0.778443	0.738315	10.7538	1.21491e-23	3.04354e-22	42.901
SPINDOC	0.991279	1.78108	10.7537	1.21579e-23	3.04354e-22	42.9003
PROC	-1.4598	6.63074	-10.7489	1.26459e-23	3.15758e-22	42.8614
APOA2	-2.76922	12.5607	-10.7479	1.27541e-23	3.17645e-22	42.853
IFNGR2	0.954464	3.85253	10.7439	1.31806e-23	3.2743e-22	42.8205
PFKP	1.45837	1.50482	10.7432	1.32588e-23	3.28535e-22	42.8146
DLGAP4	0.789493	2.77082	10.7425	1.33367e-23	3.29625e-22	42.8089
ARPC5L	0.70283	3.22394	10.732	1.45364e-23	3.58368e-22	42.7238
MED22	0.716156	1.65741	10.7292	1.48749e-23	3.65788e-22	42.7011
KANSL2	0.660156	2.2265	10.7242	1.55072e-23	3.80375e-22	42.66
GPD2	0.689146	1.27468	10.7228	1.56849e-23	3.83768e-22	42.6487
AJM1	0.711718	0.966628	10.7213	1.58777e-23	3.87512e-22	42.6366
IMPDH1	1.22608	1.80466	10.7164	1.65366e-23	4.02583e-22	42.5965
FMO3	-2.23012	5.8716	-10.7157	1.66252e-23	4.03731e-22	42.5912
PLEKHG2	0.741194	1.21617	10.7144	1.6809e-23	4.07179e-22	42.5804
AGXT	-2.22599	7.41974	-10.7097	1.74747e-23	4.22254e-22	42.542
ITGB4	1.2597	1.39727	10.7074	1.78066e-23	4.29209e-22	42.5234
PLXDC1	0.741632	0.669021	10.7055	1.80916e-23	4.35002e-22	42.5077
TOR4A	0.972863	1.24226	10.7032	1.84328e-23	4.42115e-22	42.4893
SMTN	0.769358	1.77817	10.6906	2.04414e-23	4.89088e-22	42.3872
CHST10	0.704446	0.635584	10.6891	2.0707e-23	4.94228e-22	42.3744
ZBED5	0.601131	1.3076	10.6863	2.11781e-23	5.03386e-22	42.3522
TMEM44	0.647634	1.05151	10.6862	2.11941e-23	5.03386e-22	42.3515
ECI2	-0.822817	5.20104	-10.6827	2.18236e-23	5.17077e-22	42.3226
SERPINF2	-1.84189	8.47059	-10.6796	2.23923e-23	5.29262e-22	42.2972
TTC39A	1.04077	0.825255	10.6761	2.30352e-23	5.43139e-22	42.2692
C20orf194	0.601613	0.917818	10.6752	2.32189e-23	5.46149e-22	42.2614
ABHD17C	0.88898	1.63309	10.6748	2.32827e-23	5.46329e-22	42.2586
PLEKHA2	0.785642	1.39085	10.6725	2.37397e-23	5.55714e-22	42.2395
MGST1	-1.48809	5.90693	-10.6654	2.51648e-23	5.8766e-22	42.1819
F2	-1.86067	8.66142	-10.6636	2.55382e-23	5.94956e-22	42.1673
NPTX2	1.84491	0.982062	10.6616	2.59612e-23	6.03365e-22	42.1511
RHOV	1.14489	0.435868	10.6608	2.61172e-23	6.05546e-22	42.1452
ABCC6	-1.0152	3.94836	-10.6532	2.78229e-23	6.42735e-22	42.0827
COLCA2	1.03954	0.932772	10.653	2.78532e-23	6.42735e-22	42.0817
SLC10A3	0.928773	2.51339	10.6475	2.91476e-23	6.71015e-22	42.0368
TF	-2.03261	9.12401	-10.6402	3.09398e-23	7.08196e-22	41.9779
RASSF9	0.776424	0.403671	10.6402	3.09416e-23	7.08196e-22	41.9778
CFHR2	-1.38871	2.8609	-10.6401	3.09809e-23	7.08196e-22	41.9766
IL20RA	0.666084	0.233639	10.634	3.25528e-23	7.42387e-22	41.9277
GMIP	0.798443	1.64078	10.6335	3.26946e-23	7.43879e-22	41.9234
ALDH5A1	-1.07109	4.26228	-10.6308	3.34314e-23	7.58869e-22	41.9014
PHIP	0.624568	1.29773	10.6186	3.69456e-23	8.36688e-22	41.8027
COL9A2	0.976063	0.688276	10.6114	3.91963e-23	8.85599e-22	41.7443
CTHRC1	1.67499	1.50432	10.6107	3.94107e-23	8.88383e-22	41.7389
SLC38A1	1.41248	1.76741	10.6084	4.0166e-23	9.03316e-22	41.7202
SERTAD3	0.722853	2.81043	10.6051	4.12745e-23	9.26108e-22	41.6933
GCDH	-1.03522	3.82858	-10.6038	4.16973e-23	9.33444e-22	41.6833
CSNK1E	0.852043	2.81422	10.5877	4.75901e-23	1.06292e-21	41.5527
PTBP3	0.791998	2.61795	10.5859	4.83188e-23	1.07672e-21	41.5377
WNT7B	0.730158	0.204347	10.5838	4.91276e-23	1.09225e-21	41.5214
TMEM159	0.875063	0.889195	10.581	5.02849e-23	1.11543e-21	41.4984
LAMA5	1.12431	2.11022	10.5776	5.16865e-23	1.14392e-21	41.4712
EPHX2	-1.34419	4.40296	-10.5754	5.26377e-23	1.16233e-21	41.4532
SOGA1	0.711931	0.977721	10.5734	5.3488e-23	1.17843e-21	41.4374
ACIN1	0.66396	3.1303	10.5679	5.59777e-23	1.2305e-21	41.3925
CDH24	0.705171	0.786047	10.5522	6.36291e-23	1.39554e-21	41.266
ZNF213	0.620325	0.970661	10.5423	6.90208e-23	1.51039e-21	41.1857
PKLR	-1.99801	4.99751	-10.54	7.02911e-23	1.53474e-21	41.1677
CSNK2A1	0.739594	3.16076	10.5372	7.19174e-23	1.56674e-21	41.1451
LZTS2	0.932339	2.33879	10.5295	7.66239e-23	1.66554e-21	41.0825
MGAT5	0.88562	1.63976	10.5288	7.7058e-23	1.67125e-21	41.0769
C8B	-1.78004	6.37762	-10.5275	7.78949e-23	1.68565e-21	41.0663
TUBB6	1.07694	1.91982	10.527	7.81667e-23	1.68778e-21	41.0628
WSB1	0.852772	2.28052	10.5226	8.10155e-23	1.74542e-21	41.0275
CSGALNACT1	0.78928	0.944729	10.5147	8.64171e-23	1.85768e-21	40.9638
FOXK1	0.671391	1.22015	10.5143	8.6718e-23	1.86004e-21	40.9603
TTC38	-0.885889	5.32855	-10.5087	9.07679e-23	1.94263e-21	40.9153
TSPAN15	1.39375	2.2486	10.5084	9.09749e-23	1.94279e-21	40.913
OSBPL3	0.704309	0.89484	10.502	9.59034e-23	2.04356e-21	40.8609
GRHPR	-1.046	5.2042	-10.5015	9.62559e-23	2.04659e-21	40.8573
MLXIPL	-1.27719	5.57756	-10.4967	1.00125e-22	2.12423e-21	40.8184
F11	-1.38195	3.84456	-10.4957	1.00894e-22	2.13262e-21	40.8109
TIMP2	1.54366	3.62267	10.4957	1.00959e-22	2.13262e-21	40.8102
PAH	-1.73262	6.1324	-10.4887	1.06831e-22	2.24997e-21	40.7544
TRAK1	0.61107	1.76649	10.4886	1.06976e-22	2.24997e-21	40.7531
CBX3	0.768921	4.25211	10.4861	1.09129e-22	2.29031e-21	40.7334
YBX3	1.18782	1.82637	10.4849	1.10263e-22	2.30911e-21	40.7232
ITGA5	1.05842	3.60281	10.4813	1.13514e-22	2.37211e-21	40.6945
RNF34	0.649846	2.04622	10.481	1.13815e-22	2.37331e-21	40.6919
SYDE1	0.814881	1.36645	10.4782	1.16384e-22	2.42167e-21	40.6699
SLC51A	-1.82025	3.26817	-10.4748	1.19704e-22	2.48054e-21	40.6421
MFSD14B	0.825831	2.78099	10.4747	1.19722e-22	2.48054e-21	40.642
DEPDC1B	1.04127	0.978944	10.4717	1.22737e-22	2.53761e-21	40.6174
PPP1R37	0.789063	2.13457	10.4694	1.25061e-22	2.58017e-21	40.5989
ZSWIM4	0.701989	1.07326	10.4659	1.28639e-22	2.64839e-21	40.571
CCAR1	0.726032	2.68313	10.4655	1.29044e-22	2.65112e-21	40.5679
ARNT2	0.839362	0.53542	10.4605	1.34443e-22	2.75622e-21	40.5275
ZBTB4	0.736351	2.24821	10.457	1.38325e-22	2.82986e-21	40.4994
MAP7D1	0.848456	2.76212	10.4562	1.39197e-22	2.84173e-21	40.4932
FZD7	0.866439	0.77297	10.4522	1.43794e-22	2.92831e-21	40.4611
PCGF3	0.660312	2.1199	10.452	1.4404e-22	2.92831e-21	40.4594
FLNA	1.48495	3.71853	10.4511	1.45087e-22	2.94344e-21	40.4523
DGKZ	0.630816	1.90373	10.45	1.46415e-22	2.96421e-21	40.4433
OLA1	0.727125	3.0853	10.4495	1.47089e-22	2.97169e-21	40.4387
CDCP1	0.871471	0.48445	10.4457	1.51596e-22	3.05641e-21	40.4089
DLG3	0.835135	0.744909	10.4448	1.52789e-22	3.07409e-21	40.4012
MFF	0.630078	2.97007	10.442	1.5632e-22	3.13864e-21	40.3786
ABCB11	-1.73211	2.19014	-10.4373	1.62387e-22	3.25376e-21	40.3411
MRTFA	0.650122	2.14609	10.4357	1.64464e-22	3.28861e-21	40.3285
RAI1	0.728552	1.23271	10.4288	1.74015e-22	3.47246e-21	40.2728
TMEM184B	0.905693	2.80921	10.4285	1.74404e-22	3.47311e-21	40.2706
RAB11FIP5	0.844924	1.78159	10.4255	1.78646e-22	3.55031e-21	40.2469
CABIN1	0.715881	2.1084	10.4243	1.80494e-22	3.57973e-21	40.2367
HES4	1.13852	1.66807	10.422	1.83904e-22	3.63996e-21	40.2182
TRA2A	0.615198	3.23791	10.4136	1.96836e-22	3.88801e-21	40.1511
TSPAN14	0.633632	1.88941	10.4131	1.97704e-22	3.89726e-21	40.1468
CD24	2.6042	4.03749	10.4124	1.98813e-22	3.91119e-21	40.1413
NCBP2	0.703328	3.06958	10.4103	2.02102e-22	3.96789e-21	40.1251
PLXND1	0.983912	2.93767	10.3911	2.36346e-22	4.63087e-21	39.9706
GTPBP4	0.718934	2.51763	10.3893	2.3977e-22	4.68852e-21	39.9564
MTX2	0.645136	3.69879	10.3777	2.63333e-22	5.13895e-21	39.8639
FAR1	0.618008	0.771097	10.3754	2.68338e-22	5.22616e-21	39.8453
PRR12	0.75994	1.79888	10.3735	2.72475e-22	5.29614e-21	39.8302
NUMBL	0.636839	0.982865	10.3706	2.7901e-22	5.41236e-21	39.8068
DYRK2	0.710857	1.33627	10.3702	2.79778e-22	5.41645e-21	39.8041
SERPINA10	-1.34844	5.12408	-10.3683	2.84178e-22	5.49073e-21	39.7887
CCT8	0.697399	4.89982	10.3627	2.97476e-22	5.73628e-21	39.7435
KIF26B	0.594781	0.303849	10.353	3.21688e-22	6.19091e-21	39.6663
FMNL1	0.835277	1.17358	10.3526	3.22847e-22	6.20096e-21	39.6627
UBE2L3	0.610794	3.98992	10.3513	3.26239e-22	6.25377e-21	39.6524
ABL1	0.840131	2.69002	10.3494	3.31095e-22	6.33438e-21	39.6378
STRN4	0.723485	2.8157	10.344	3.45888e-22	6.60443e-21	39.5947
PDCL	0.600648	1.88263	10.3436	3.47096e-22	6.61453e-21	39.5913
SERPINA11	-2.38673	5.76467	-10.3422	3.51155e-22	6.6701e-21	39.5798
YWHAZ	1.0382	4.92603	10.3421	3.51382e-22	6.6701e-21	39.5791
TMED3	1.06175	1.15942	10.3385	3.61636e-22	6.85139e-21	39.5508
BACE2	1.5411	1.37729	10.3358	3.69654e-22	6.98968e-21	39.5291
GSK3A	0.638629	3.42563	10.3319	3.81637e-22	7.20228e-21	39.4976
SPATS2	0.817457	1.60999	10.3309	3.84562e-22	7.24345e-21	39.4901
ANGPTL3	-1.80251	6.14112	-10.3294	3.89263e-22	7.31785e-21	39.4781
ARID3C	-1.02901	1.52221	-10.3239	4.07224e-22	7.64075e-21	39.4336
CYP2B6	-2.36138	3.96115	-10.3196	4.21415e-22	7.8918e-21	39.3998
FGFR1	0.89918	0.894177	10.3096	4.57018e-22	8.54212e-21	39.3197
OFD1	0.672819	1.87354	10.309	4.59275e-22	8.56786e-21	39.3149
LDB1	0.876255	2.79964	10.303	4.82016e-22	8.97162e-21	39.2672
POLD3	0.657719	1.42499	10.3028	4.82761e-22	8.97162e-21	39.2656
TEAD4	1.02114	1.43929	10.2994	4.96296e-22	9.20559e-21	39.2383
CDH6	0.844236	0.581869	10.2985	4.99938e-22	9.2555e-21	39.2311
RAB31	0.953187	1.56432	10.2932	5.21792e-22	9.64177e-21	39.1889
WDR91	0.807752	1.8839	10.292	5.26871e-22	9.71718e-21	39.1793
IGF1R	0.635924	0.450187	10.2901	5.34695e-22	9.84283e-21	39.1648
SLC18B1	0.86235	2.16906	10.2839	5.62293e-22	1.03313e-20	39.1151
DNMT3A	0.783074	1.42079	10.2798	5.80995e-22	1.06549e-20	39.0828
UBAP2	0.62002	1.46501	10.2726	6.15938e-22	1.12744e-20	39.0252
MCUB	0.8311	0.928661	10.267	6.44539e-22	1.17758e-20	38.9804
DCAF16	0.809051	1.67912	10.2655	6.51933e-22	1.18886e-20	38.9691
F7	-1.42938	5.07206	-10.2636	6.62439e-22	1.20576e-20	38.9534
CD276	0.807253	3.36231	10.26	6.81426e-22	1.23601e-20	38.9255
CARMIL1	0.781107	1.01563	10.26	6.81597e-22	1.23601e-20	38.9252
GPD1	-1.84979	3.61633	-10.2587	6.88781e-22	1.24672e-20	38.9149
APOM	-1.90007	6.85207	-10.2578	6.93778e-22	1.25343e-20	38.9078
SPIRE1	0.686416	0.628483	10.2527	7.22956e-22	1.30373e-20	38.8671
TST	-1.02939	7.2349	-10.2467	7.58439e-22	1.36519e-20	38.8198
CNOT3	0.641634	2.35481	10.2444	7.72743e-22	1.38837e-20	38.8014
DHRS3	-0.741505	6.20563	-10.2435	7.78301e-22	1.39578e-20	38.7943
PTMA	0.769071	6.57586	10.2383	8.11783e-22	1.45315e-20	38.7527
PAPLN	1.18651	1.03606	10.2371	8.19544e-22	1.46435e-20	38.7433
YWHAQ	0.838564	5.1624	10.2368	8.2176e-22	1.46562e-20	38.7407
TRIP10	0.907787	2.31936	10.2362	8.25299e-22	1.46924e-20	38.7364
ACADL	-1.16964	1.4329	-10.2208	9.3417e-22	1.66003e-20	38.6142
RAP1GAP2	0.691807	0.561967	10.2204	9.37699e-22	1.66326e-20	38.6104
ADHFE1	-1.11378	2.86276	-10.219	9.48404e-22	1.67795e-20	38.5992
RBMX	0.702758	3.65595	10.2188	9.49428e-22	1.67795e-20	38.5982
CCDC9B	0.885733	0.936537	10.209	1.0272e-21	1.81212e-20	38.5205
STX3	0.958174	1.92583	10.2066	1.04778e-21	1.84508e-20	38.5009
CAMSAP2	0.763013	1.72953	10.2045	1.06494e-21	1.87191e-20	38.4849
ST6GALNAC4	0.983421	1.69102	10.2036	1.07289e-21	1.88249e-20	38.4775
TMEM43	0.79298	3.23464	10.2033	1.0759e-21	1.88437e-20	38.4748
YWHAH	0.805553	4.98215	10.1951	1.14852e-21	2.00794e-20	38.4103
STARD3NL	0.72081	1.84403	10.1908	1.18924e-21	2.07541e-20	38.3759
TCTN2	0.663362	0.760569	10.1867	1.22849e-21	2.14008e-20	38.3439
HPX	-2.20907	8.64088	-10.1861	1.23431e-21	2.14639e-20	38.3392
CYP2C9	-2.5938	5.94952	-10.1808	1.28827e-21	2.23391e-20	38.297
TAF1D	0.754862	2.19155	10.1807	1.28924e-21	2.23391e-20	38.2963
MTA3	0.581521	1.3859	10.1791	1.3066e-21	2.25997e-20	38.2831
BAAT	-1.7331	6.98031	-10.1785	1.31253e-21	2.26621e-20	38.2786
H2AFY	0.724384	2.57298	10.1776	1.32172e-21	2.27669e-20	38.2717
CTDNEP1	0.719595	4.00529	10.1775	1.32328e-21	2.27669e-20	38.2705
AFM	-2.2146	5.36207	-10.1763	1.3353e-21	2.29333e-20	38.2616
TRIM45	0.67755	0.775823	10.1713	1.39019e-21	2.38338e-20	38.2219
TTYH2	0.699208	0.75722	10.1622	1.49517e-21	2.55887e-20	38.15
TMSB10	1.70473	9.13762	10.1611	1.50836e-21	2.57692e-20	38.1414
PLXNA3	0.785207	0.997609	10.1564	1.56656e-21	2.67165e-20	38.104
GTSE1	0.920479	0.929778	10.1559	1.57342e-21	2.67867e-20	38.0997
MKKS	0.778843	3.07927	10.1524	1.61792e-21	2.74962e-20	38.0722
PPFIBP1	0.647149	1.43799	10.1451	1.71546e-21	2.9103e-20	38.0144
HNF4A	-1.00686	5.04103	-10.1448	1.71906e-21	2.91134e-20	38.0124
RPRD1A	0.642831	2.21868	10.1445	1.72347e-21	2.91373e-20	38.0098
PGF	0.77778	1.04988	10.14	1.78605e-21	3.01431e-20	37.9746
MARCKSL1	1.37706	4.84085	10.1349	1.86074e-21	3.13493e-20	37.9342
MYOF	0.952615	1.16723	10.1326	1.89567e-21	3.18826e-20	37.9159
NDRG3	0.898045	2.82882	10.1321	1.9027e-21	3.19458e-20	37.9122
SNAP25	1.16314	0.84791	10.129	1.95143e-21	3.27074e-20	37.8873
CASP2	0.701548	1.4912	10.1256	2.00539e-21	3.35466e-20	37.8603
ARHGAP1	0.722045	3.50208	10.1254	2.00839e-21	3.35466e-20	37.8589
LIF	1.15729	0.958172	10.1234	2.04055e-21	3.40255e-20	37.8432
CYP3A4	-4.16417	5.28855	-10.1228	2.04968e-21	3.41193e-20	37.8388
RASSF8	0.729639	0.926365	10.1211	2.07834e-21	3.45373e-20	37.8251
B3GALNT1	0.606229	0.625881	10.1116	2.24268e-21	3.72048e-20	37.75
CAT	-1.16761	6.45487	-10.1092	2.28553e-21	3.78513e-20	37.7313
ZNF480	0.575615	1.61427	10.1011	2.43761e-21	4.03013e-20	37.6678
RARG	0.632562	1.00003	10.0909	2.64498e-21	4.36557e-20	37.5872
ETNPPL	-1.97432	3.57279	-10.0827	2.82502e-21	4.65483e-20	37.5222
RHNO1	0.879462	2.23936	10.0788	2.91391e-21	4.79319e-20	37.4917
RIC8B	0.609806	1.31266	10.0779	2.93432e-21	4.81861e-20	37.4848
PCK1	-2.81647	5.52519	-10.0774	2.94639e-21	4.83029e-20	37.4807
MUC1	1.05934	0.583452	10.0725	3.06367e-21	5.01412e-20	37.4422
ADRB2	-0.920104	1.35846	-10.071	3.10031e-21	5.06078e-20	37.4305
FA2H	0.855462	0.30631	10.0709	3.10257e-21	5.06078e-20	37.4298
NADK2	-1.0101	5.06338	-10.0699	3.12885e-21	5.0951e-20	37.4215
TRAFD1	0.718175	2.59025	10.0675	3.18725e-21	5.18155e-20	37.4032
SH3PXD2B	0.750434	1.26597	10.0616	3.34152e-21	5.42329e-20	37.3566
SPINT1	2.01602	1.77008	10.0558	3.5009e-21	5.6725e-20	37.3106
TPBG	0.669418	0.399065	10.0523	3.59901e-21	5.82178e-20	37.2833
ZMIZ1	0.85623	2.18637	10.0507	3.64538e-21	5.87986e-20	37.2707
CYP26B1	0.789423	0.437465	10.0506	3.64699e-21	5.87986e-20	37.2703
LOXL2	0.89679	1.6092	10.0503	3.65562e-21	5.88404e-20	37.2679
MYRF	1.15816	2.30039	10.05	3.66529e-21	5.88987e-20	37.2653
PWWP2B	1.11725	2.32906	10.0455	3.79959e-21	6.09562e-20	37.2298
KLHL29	0.707888	0.758475	10.0443	3.8348e-21	6.14198e-20	37.2207
PFDN1	0.641417	3.61676	10.0436	3.85673e-21	6.16697e-20	37.2151
PIWIL4	0.603504	0.368674	10.0293	4.32294e-21	6.90112e-20	37.1025
CA9	2.06462	1.12848	10.027	4.40106e-21	7.00293e-20	37.0849
TNFAIP6	0.760692	0.336686	10.027	4.4011e-21	7.00293e-20	37.0849
MBOAT7	0.751949	3.24886	10.0242	4.50183e-21	7.14954e-20	37.0625
ARHGEF2	0.985571	1.78364	10.024	4.50792e-21	7.14954e-20	37.0612
IFT57	0.833863	1.42682	10.0237	4.51693e-21	7.15218e-20	37.0592
MTHFD2	0.722498	0.926441	10.0199	4.6576e-21	7.36294e-20	37.029
CHTOP	0.668064	3.47962	10.0186	4.70681e-21	7.42867e-20	37.0186
TMEM158	0.76242	0.521885	10.0143	4.86949e-21	7.67299e-20	36.9851
GAMT	-1.22277	7.15736	-10.012	4.95927e-21	7.80184e-20	36.9671
TCF3	0.88735	2.50239	10.0079	5.12506e-21	8.04965e-20	36.9346
HNRNPD	0.606662	3.86655	10.0043	5.27316e-21	8.26893e-20	36.9065
GATAD2A	0.585128	2.90872	10.0014	5.39344e-21	8.44394e-20	36.8843
HYAL1	-1.08521	5.04946	-9.99938	5.48224e-21	8.56919e-20	36.8682
B4GALNT4	1.08399	0.438072	9.99733	5.57243e-21	8.69621e-20	36.8521
AKR1C4	-1.98317	5.98439	-9.99477	5.68687e-21	8.8606e-20	36.832
ADCY3	0.641633	0.891313	9.99274	5.77911e-21	8.98994e-20	36.8161
CENPO	0.679804	0.976506	9.99208	5.80945e-21	9.02272e-20	36.811
VEPH1	0.754101	0.314298	9.98801	6.0002e-21	9.30414e-20	36.7791
PML	0.635231	1.87107	9.98606	6.09366e-21	9.43403e-20	36.7639
SERPING1	-1.14008	9.02887	-9.98153	6.31683e-21	9.76402e-20	36.7284
SLC6A12	-1.47726	2.86818	-9.9797	6.40905e-21	9.89085e-20	36.7141
SRSF3	0.58602	4.23055	9.97652	6.57306e-21	1.01279e-19	36.6891
ALDOA	1.28709	5.56496	9.97421	6.69446e-21	1.02987e-19	36.6711
RGS2	1.56242	2.62167	9.97259	6.78127e-21	1.04158e-19	36.6584
MAP3K6	0.672328	1.28062	9.9646	7.22454e-21	1.10791e-19	36.5959
SLC39A6	0.943766	2.82044	9.96416	7.24988e-21	1.10936e-19	36.5925
INSIG1	-1.69669	6.44131	-9.96404	7.25678e-21	1.10936e-19	36.5915
BZW2	0.849331	2.91819	9.96263	7.33805e-21	1.12003e-19	36.5805
FJX1	0.821336	1.12885	9.96136	7.4124e-21	1.12961e-19	36.5706
FKBP9	0.81608	2.98021	9.95878	7.56544e-21	1.15113e-19	36.5504
TNIK	0.722043	0.778054	9.95435	7.83562e-21	1.19038e-19	36.5158
PLAGL2	0.706191	1.36324	9.9485	8.2075e-21	1.24493e-19	36.4701
CYP2D6	-2.05378	5.56202	-9.94828	8.22214e-21	1.24521e-19	36.4683
YKT6	0.818984	3.53204	9.94602	8.37056e-21	1.26572e-19	36.4507
PSPC1	0.657389	2.56393	9.94562	8.39661e-21	1.26769e-19	36.4476
SLC7A7	0.899742	1.33602	9.9447	8.45841e-21	1.27505e-19	36.4404
KIF23	0.828502	0.832795	9.94422	8.49075e-21	1.27794e-19	36.4366
DCDC2	1.78874	1.86521	9.94233	8.61878e-21	1.29521e-19	36.4219
RNASE4	-1.03521	2.73942	-9.94197	8.64343e-21	1.29691e-19	36.419
KAAG1	0.700686	0.406351	9.93856	8.87939e-21	1.33027e-19	36.3925
ANXA4	1.16816	3.86627	9.93747	8.95663e-21	1.33978e-19	36.3839
ACSL5	-1.521	4.42055	-9.93684	9.00104e-21	1.34436e-19	36.3791
SMARCD1	0.763417	2.80354	9.93353	9.24037e-21	1.37799e-19	36.3532
SEMA4C	0.730996	2.31012	9.92102	1.02014e-20	1.51898e-19	36.2556
FAM102B	0.567572	0.842671	9.91395	1.07875e-20	1.60379e-19	36.2005
KCNQ1	1.01136	1.13425	9.90888	1.12287e-20	1.66684e-19	36.1609
RASAL1	0.587921	0.306141	9.90787	1.13193e-20	1.67774e-19	36.153
PLXNB3	0.676989	0.348694	9.90355	1.17119e-20	1.73329e-19	36.1194
FRMD8	0.700888	2.80391	9.90299	1.17642e-20	1.73838e-19	36.115
EMILIN2	0.74857	0.886058	9.89733	1.23016e-20	1.81505e-19	36.0709
NIPSNAP2	0.786412	1.93596	9.89564	1.24668e-20	1.83664e-19	36.0578
SLC28A1	-1.84498	2.81181	-9.88365	1.37047e-20	2.01596e-19	35.9644
TSKU	-1.72532	5.11675	-9.88084	1.40121e-20	2.05806e-19	35.9425
MTHFD1L	0.842945	1.51961	9.8804	1.40608e-20	2.06211e-19	35.9391
VANGL2	0.789032	0.384292	9.87965	1.41438e-20	2.07116e-19	35.9333
IGFBP2	-2.18464	5.55936	-9.87852	1.42709e-20	2.08663e-19	35.9245
FGD3	0.68802	0.82032	9.87817	1.431e-20	2.08922e-19	35.9218
VPS37B	0.654673	1.52742	9.87773	1.43598e-20	2.09335e-19	35.9183
CDC42SE1	0.874373	3.43382	9.87747	1.43888e-20	2.09445e-19	35.9164
OLFML2B	1.10286	1.49654	9.87328	1.48725e-20	2.16162e-19	35.8837
DBR1	0.594844	1.80717	9.86478	1.59043e-20	2.30814e-19	35.8176
KCTD17	1.35317	1.86337	9.8645	1.59386e-20	2.30968e-19	35.8155
VCL	0.805951	2.21513	9.85978	1.65423e-20	2.3936e-19	35.7788
ZNF239	0.678643	0.56624	9.85898	1.66475e-20	2.40524e-19	35.7725
MICAL1	0.9051	1.39252	9.85562	1.70944e-20	2.46615e-19	35.7464
HNF1B	1.12566	1.82546	9.85253	1.7515e-20	2.52309e-19	35.7225
SPIN1	0.866183	2.86488	9.84636	1.83882e-20	2.64496e-19	35.6745
NTS	2.60412	1.09173	9.84457	1.86488e-20	2.67849e-19	35.6606
NUGGC	-1.27326	1.87466	-9.83584	1.99757e-20	2.86485e-19	35.5928
MTA2	0.580217	3.56271	9.83268	2.04788e-20	2.93268e-19	35.5683
MISP	1.56244	0.803661	9.82957	2.09852e-20	3.00079e-19	35.5442
ELOVL7	1.26012	1.05612	9.82923	2.10418e-20	3.00447e-19	35.5415
CYTH2	0.655209	2.283	9.82629	2.15334e-20	3.07017e-19	35.5187
VCAN	1.2795	1.11712	9.82512	2.17328e-20	3.09407e-19	35.5097
SGPP2	0.954309	0.513187	9.81861	2.28737e-20	3.25174e-19	35.4592
OSGIN1	-1.69657	5.19624	-9.8169	2.31836e-20	3.28831e-19	35.4459
KLC2	0.742797	1.6653	9.81665	2.32287e-20	3.28831e-19	35.444
BTG1	0.891668	4.87845	9.81663	2.32322e-20	3.28831e-19	35.4439
ARPC2	0.649795	4.078	9.81407	2.37053e-20	3.34663e-19	35.424
PIP4P2	0.924302	1.31754	9.81403	2.3713e-20	3.34663e-19	35.4237
HRG	-2.92331	7.54795	-9.81268	2.39663e-20	3.37747e-19	35.4132
GAL3ST4	0.704455	0.66384	9.81134	2.42195e-20	3.40823e-19	35.4028
AP1G2	0.797474	1.27355	9.81064	2.43531e-20	3.42209e-19	35.3974
ASAP1	0.874595	1.78998	9.80872	2.47225e-20	3.46899e-19	35.3825
UNC5B	0.931067	1.36465	9.80842	2.47824e-20	3.47239e-19	35.3802
NUP50	0.601921	2.42571	9.80822	2.48196e-20	3.4726e-19	35.3787
TBC1D10B	0.612143	2.16151	9.80739	2.49838e-20	3.49057e-19	35.3722
PRPF39	0.603702	1.68034	9.79407	2.77389e-20	3.86994e-19	35.269
DYNC1H1	0.713343	3.39275	9.79328	2.79099e-20	3.88823e-19	35.263
KCNF1	0.807787	0.428807	9.78851	2.89746e-20	4.03078e-19	35.226
UBE2E1	0.672583	3.46615	9.78431	2.99463e-20	4.16001e-19	35.1935
TBKBP1	0.707386	1.27054	9.78373	3.00833e-20	4.17309e-19	35.189
ALOX5	1.09609	1.13101	9.78325	3.01975e-20	4.17724e-19	35.1853
NCS1	0.935804	1.1658	9.78324	3.0199e-20	4.17724e-19	35.1852
NSD2	0.702319	1.30173	9.7804	3.08788e-20	4.26522e-19	35.1633
ILF3	0.801824	3.54029	9.77844	3.13573e-20	4.32517e-19	35.1481
SEPTIN5	0.866753	0.988703	9.77383	3.25117e-20	4.47807e-19	35.1125
E2F3	0.830224	1.65475	9.77327	3.2654e-20	4.49131e-19	35.1081
CERCAM	0.982368	0.982444	9.77154	3.31017e-20	4.54646e-19	35.0947
RFWD3	0.64029	1.57502	9.76675	3.43682e-20	4.71376e-19	35.0577
TDG	0.574376	1.57291	9.76568	3.46582e-20	4.74686e-19	35.0494
GPR107	0.739081	2.6469	9.76528	3.4766e-20	4.75493e-19	35.0463
C1orf116	0.98882	0.567207	9.76073	3.60271e-20	4.9205e-19	35.0112
NRM	1.18145	2.50044	9.75961	3.63465e-20	4.95717e-19	35.0025
NCAPD2	1.02855	2.15813	9.75892	3.65436e-20	4.97709e-19	34.9972
UNC119B	0.820786	1.69497	9.75809	3.67817e-20	5.00252e-19	34.9908
RAB10	0.757258	4.60109	9.75418	3.79259e-20	5.15094e-19	34.9606
BAZ2A	0.74566	2.33676	9.74844	3.96695e-20	5.38025e-19	34.9162
PALD1	0.689044	1.18708	9.74755	3.99442e-20	5.40996e-19	34.9094
TPM2	1.27742	2.98415	9.74421	4.1005e-20	5.54593e-19	34.8836
MTHFD1	-1.19562	4.32781	-9.74198	4.17255e-20	5.63554e-19	34.8664
KRT19	2.09546	1.59058	9.74111	4.20102e-20	5.66614e-19	34.8597
SGSH	0.600683	2.06819	9.73997	4.23862e-20	5.70894e-19	34.8509
RUSC2	0.743093	2.11829	9.7316	4.52562e-20	6.08708e-19	34.7863
SPDYC	-0.969157	1.29135	-9.73084	4.5526e-20	6.11493e-19	34.7805
MASP1	-1.08094	3.00453	-9.72651	4.70957e-20	6.30967e-19	34.747
FBH1	0.617128	2.54141	9.72648	4.71054e-20	6.30967e-19	34.7468
ADGRE5	1.15389	2.5576	9.72345	4.82347e-20	6.44988e-19	34.7235
KHDRBS1	0.592446	4.54761	9.72332	4.82847e-20	6.44988e-19	34.7224
RUSC1	0.867846	2.08082	9.72125	4.90695e-20	6.54574e-19	34.7066
SLC37A1	0.686619	1.23036	9.72055	4.93405e-20	6.57288e-19	34.7011
FKBP10	1.44765	2.14819	9.71973	4.96583e-20	6.60619e-19	34.6948
SRD5A2	-1.63875	1.76168	-9.71829	5.02201e-20	6.67181e-19	34.6837
TGFB1	1.39591	3.06521	9.71738	5.05782e-20	6.71022e-19	34.6767
FRAS1	0.750958	0.376961	9.7159	5.11671e-20	6.77912e-19	34.6653
RASA3	0.887764	1.35411	9.71219	5.26728e-20	6.96913e-19	34.6367
ABHD6	-0.895655	3.13257	-9.71051	5.33662e-20	7.05129e-19	34.6238
ECHDC2	-0.889687	3.67737	-9.7073	5.47235e-20	7.22084e-19	34.599
FAM193A	0.56705	1.98382	9.70016	5.78608e-20	7.62447e-19	34.5441
SLC34A2	1.38985	0.599557	9.69517	6.01612e-20	7.91688e-19	34.5056
UBA2	0.731	3.47811	9.69442	6.05112e-20	7.9522e-19	34.4999
DHRS4	-0.717841	3.50169	-9.69302	6.11783e-20	8.02904e-19	34.4891
APOA1	-2.71091	11.3135	-9.6902	6.25374e-20	8.19636e-19	34.4674
PDCL3	0.638106	2.76337	9.68863	6.331e-20	8.28646e-19	34.4553
PAK4	0.76195	2.59951	9.6861	6.45699e-20	8.44002e-19	34.4359
HUNK	0.736193	0.451077	9.68507	6.50902e-20	8.49663e-19	34.428
CCNG2	0.613581	1.23471	9.67778	6.89012e-20	8.98206e-19	34.3719
ADAM8	0.678996	1.0502	9.67735	6.91313e-20	9.00001e-19	34.3686
DHX15	0.654692	2.80062	9.67704	6.9299e-20	9.00979e-19	34.3662
LAMA4	0.770078	1.45616	9.67686	6.9398e-20	9.01064e-19	34.3648
MBOAT4	0.767595	0.43251	9.67033	7.30176e-20	9.46798e-19	34.3147
JRKL	0.643178	1.28414	9.66896	7.3805e-20	9.55735e-19	34.3041
TMEM201	0.630569	1.18944	9.66632	7.53374e-20	9.74284e-19	34.2838
CHAF1B	0.842997	0.95582	9.66398	7.67269e-20	9.90937e-19	34.2658
CFL2	-0.734588	3.22451	-9.66247	7.76334e-20	1.00132e-18	34.2542
ZNF875	0.634696	1.5363	9.66217	7.78167e-20	1.00235e-18	34.2519
CLIP2	1.08601	1.50586	9.65801	8.03784e-20	1.03398e-18	34.22
HNRNPUL1	0.704829	4.40105	9.65696	8.1036e-20	1.04107e-18	34.2119
PROSER1	0.585456	1.35921	9.65537	8.20456e-20	1.05265e-18	34.1997
ACTR3	0.630014	2.96029	9.65382	8.30438e-20	1.06405e-18	34.1878
P3H4	1.03342	1.84664	9.64957	8.58374e-20	1.0984e-18	34.1552
ATP1A1	1.12684	5.70918	9.64823	8.67351e-20	1.10843e-18	34.1449
PPP2R1A	0.723943	4.63871	9.64489	8.90201e-20	1.13614e-18	34.1193
TRAPPC4	0.664741	2.58237	9.63962	9.27436e-20	1.18212e-18	34.0789
MARCKS	1.20156	4.00584	9.63047	9.95838e-20	1.26764e-18	34.0087
RAN	0.782624	4.6564	9.62968	1.002e-19	1.27382e-18	34.0027
GBP7	-1.78683	2.78507	-9.62949	1.00351e-19	1.27408e-18	34.0012
TFCP2	0.675741	2.37717	9.62328	1.05309e-19	1.33529e-18	33.9536
ZNF207	0.58854	2.39146	9.62147	1.06804e-19	1.35248e-18	33.9397
MOB1A	0.67086	3.1932	9.62085	1.07321e-19	1.35727e-18	33.935
SLC1A5	1.45697	2.37487	9.61797	1.0975e-19	1.38618e-18	33.9129
HNRNPA0	0.652288	3.53719	9.61689	1.10673e-19	1.39603e-18	33.9047
VPS37C	0.61021	2.09448	9.61115	1.15716e-19	1.45775e-18	33.8607
CMTM3	1.02581	2.22158	9.60447	1.21883e-19	1.53346e-18	33.8095
RAB35	0.604296	2.95605	9.60373	1.22585e-19	1.54029e-18	33.8039
SPHK1	1.61025	1.51638	9.60157	1.24656e-19	1.56431e-18	33.7874
ASGR1	-1.34584	6.77812	-9.60048	1.25711e-19	1.57551e-18	33.7791
SLC22A1	-3.0506	4.78419	-9.60008	1.26099e-19	1.57834e-18	33.776
RAB3D	0.994681	0.984501	9.59928	1.26886e-19	1.58616e-18	33.7699
TIMM22	0.574689	2.12034	9.59699	1.29166e-19	1.61258e-18	33.7523
CDC42BPG	0.778044	0.68594	9.59302	1.332e-19	1.66082e-18	33.722
ACSL1	-1.57851	5.91183	-9.59203	1.34233e-19	1.67156e-18	33.7144
GRAMD1A	1.10806	2.6981	9.58384	1.43032e-19	1.77886e-18	33.6518
PRKD2	0.62452	2.80059	9.58277	1.4423e-19	1.79146e-18	33.6436
ATF7IP	0.582902	1.81243	9.58016	1.47168e-19	1.82563e-18	33.6237
PHC2	0.674561	4.29779	9.57413	1.54211e-19	1.91056e-18	33.5776
PLP2	1.58364	4.18729	9.56847	1.61127e-19	1.99371e-18	33.5344
ZNF880	0.624674	0.56998	9.56655	1.63537e-19	2.02097e-18	33.5197
NRSN2	1.39764	1.86424	9.56465	1.65961e-19	2.04832e-18	33.5052
GSTA1	-2.6517	8.08501	-9.56382	1.67037e-19	2.05899e-18	33.4989
SLCO1B1	-1.81822	5.1788	-9.55808	1.74623e-19	2.14979e-18	33.4551
IVNS1ABP	0.834523	3.09383	9.55785	1.74934e-19	2.1509e-18	33.4533
SET	0.687955	4.98186	9.55754	1.75362e-19	2.15343e-18	33.4509
POFUT2	0.617591	1.92064	9.55438	1.79706e-19	2.20013e-18	33.4268
AP4M1	0.569546	1.45295	9.55432	1.7979e-19	2.20013e-18	33.4263
CMBL	-1.51552	5.13136	-9.55428	1.79842e-19	2.20013e-18	33.4261
PGRMC1	-0.985257	7.36479	-9.54968	1.86362e-19	2.27704e-18	33.391
PLIN3	0.817981	3.55681	9.54885	1.87555e-19	2.28873e-18	33.3847
NCEH1	1.02069	1.30373	9.54618	1.91479e-19	2.3337e-18	33.3643
UGT2B4	-1.90687	7.71949	-9.54581	1.92015e-19	2.3373e-18	33.3615
ANKRD52	0.834803	1.9784	9.54284	1.96479e-19	2.38865e-18	33.3389
MCRS1	0.709912	3.57962	9.54252	1.96974e-19	2.39169e-18	33.3364
C4orf48	1.29082	1.45771	9.54014	2.00635e-19	2.43311e-18	33.3182
RNF44	0.822291	2.46173	9.53642	2.06488e-19	2.50097e-18	33.2899
SOD1	-0.852147	7.95097	-9.5335	2.11197e-19	2.55483e-18	33.2676
PXN	0.584404	2.8551	9.52954	2.17763e-19	2.63099e-18	33.2375
ECT2	1.03734	1.4329	9.52819	2.20038e-19	2.65518e-18	33.2272
EEF1E1	0.748902	1.97691	9.52471	2.26043e-19	2.72114e-18	33.2007
ADAM9	1.10125	2.15923	9.5247	2.26063e-19	2.72114e-18	33.2006
PAFAH1B3	1.44984	3.06639	9.52377	2.2769e-19	2.73734e-18	33.1935
PTTG1IP	0.659249	5.50746	9.52279	2.29411e-19	2.75463e-18	33.1861
PDGFRL	0.651369	0.630638	9.52006	2.34317e-19	2.81007e-18	33.1653
SHF	-0.941962	2.09402	-9.51975	2.34874e-19	2.81329e-18	33.1629
HMGN1	0.844982	3.70714	9.51088	2.5151e-19	3.00885e-18	33.0955
BTBD3	0.742256	1.7387	9.50656	2.60048e-19	3.10717e-18	33.0626
ALDH18A1	0.846564	3.75396	9.50435	2.64516e-19	3.15668e-18	33.0458
ZNF292	0.592206	0.992646	9.49942	2.74782e-19	3.27518e-18	33.0082
TGFB3	0.898572	1.4246	9.49815	2.77474e-19	3.30323e-18	32.9986
TMEM86A	0.638109	1.18031	9.49634	2.81385e-19	3.3457e-18	32.9848
IARS	0.808662	2.94562	9.49185	2.91282e-19	3.45915e-18	32.9508
NSMAF	0.622157	1.38014	9.49096	2.93292e-19	3.47878e-18	32.944
FNBP4	0.666793	2.05554	9.48163	3.15157e-19	3.73358e-18	32.8731
HNRNPH3	0.620562	3.38446	9.47501	3.31655e-19	3.92425e-18	32.8228
WDR54	0.75385	1.13044	9.47203	3.39342e-19	4.01033e-18	32.8003
ZG16	-1.30279	1.76437	-9.47156	3.40577e-19	4.02004e-18	32.7967
EHBP1L1	0.731936	2.3094	9.46708	3.5253e-19	4.1561e-18	32.7627
ZNF320	0.750611	0.76747	9.46377	3.61638e-19	4.25832e-18	32.7375
STK11IP	0.571421	1.47206	9.46331	3.62919e-19	4.26824e-18	32.7341
PPP1R18	1.01578	2.99524	9.45963	3.73336e-19	4.38546e-18	32.7062
ECHS1	-0.828438	8.14631	-9.45547	3.8548e-19	4.52266e-18	32.6746
SIX2	0.759403	0.314373	9.4548	3.87463e-19	4.54045e-18	32.6696
CIP2A	0.644931	0.671291	9.45445	3.88528e-19	4.54746e-18	32.6669
TPD52L2	0.767926	3.83656	9.45251	3.94361e-19	4.61019e-18	32.6522
PEX11G	-0.845282	2.48108	-9.45231	3.94979e-19	4.61188e-18	32.6506
UBE2D1	0.606643	1.9706	9.45033	4.01025e-19	4.67686e-18	32.6357
SCMH1	0.698687	2.01902	9.45008	4.01812e-19	4.68043e-18	32.6337
ADH1A	-2.25287	6.72551	-9.44708	4.11189e-19	4.78394e-18	32.611
LRFN4	0.753778	0.704217	9.44433	4.19966e-19	4.88022e-18	32.5902
PPP1R9B	0.847452	2.8782	9.4414	4.29523e-19	4.98533e-18	32.568
VASH1	0.657944	1.19161	9.438	4.40914e-19	5.11145e-18	32.5422
AMBP	-1.6242	11.0408	-9.43753	4.42493e-19	5.12366e-18	32.5387
SLC6A8	1.59301	1.72492	9.43419	4.5401e-19	5.25077e-18	32.5134
ANKS4B	-0.885939	2.48057	-9.42816	4.75503e-19	5.49282e-18	32.4678
XRCC1	0.689625	2.90449	9.42567	4.8469e-19	5.59231e-18	32.4489
MIDN	0.828232	3.61803	9.42485	4.87751e-19	5.62097e-18	32.4427
ACOX1	-0.860933	4.58226	-9.42407	4.90695e-19	5.64821e-18	32.4368
SRRT	0.605535	3.93755	9.42384	4.91564e-19	5.65154e-18	32.435
OGFRL1	0.589011	1.01099	9.41772	5.15211e-19	5.91642e-18	32.3887
CHST2	0.601467	0.807739	9.4165	5.20063e-19	5.9651e-18	32.3795
TPM3	0.757065	4.51561	9.41499	5.26116e-19	6.02744e-18	32.3681
ACAA2	-1.10711	5.54686	-9.40938	5.49255e-19	6.28513e-18	32.3257
GPC4	1.09115	0.932778	9.40164	5.8282e-19	6.66139e-18	32.2672
TCERG1	0.637918	1.765	9.40049	5.87981e-19	6.71249e-18	32.2585
NAGS	-1.4076	3.09739	-9.40017	5.89436e-19	6.72122e-18	32.2561
SELENOP	-1.36405	6.48451	-9.39617	6.07803e-19	6.92256e-18	32.2259
KIAA1522	1.1244	3.32843	9.39433	6.16437e-19	7.01269e-18	32.212
SLC16A3	1.14303	1.30413	9.3938	6.18916e-19	7.03267e-18	32.208
RTL6	0.744999	1.07358	9.39334	6.21117e-19	7.04946e-18	32.2045
CDH11	0.66847	0.508961	9.39002	6.371e-19	7.22244e-18	32.1795
ADAM10	0.642782	2.24706	9.38888	6.42713e-19	7.27761e-18	32.1708
MKI67	1.09463	1.42676	9.3844	6.65153e-19	7.52295e-18	32.137
TMEM53	-0.571104	3.00456	-9.38071	6.84192e-19	7.72931e-18	32.1092
CES3	-1.27441	2.58701	-9.37925	6.91869e-19	7.80337e-18	32.0982
DENR	0.606828	3.54899	9.37916	6.92351e-19	7.80337e-18	32.0975
MCAM	1.06537	2.68652	9.37586	7.10104e-19	7.99421e-18	32.0726
EVC	0.946503	0.932378	9.37546	7.12264e-19	8.00927e-18	32.0696
DCUN1D5	0.68319	2.785	9.37399	7.20306e-19	8.09036e-18	32.0585
ADPGK	0.56739	2.33073	9.36719	7.58797e-19	8.51286e-18	32.0072
ZNF146	0.675957	3.41063	9.35989	8.02374e-19	8.99139e-18	31.9522
SHMT1	-1.28807	4.76394	-9.35575	8.28167e-19	9.26976e-18	31.921
CCDC43	0.588199	2.05242	9.3507	8.60727e-19	9.62315e-18	31.883
CDCA4	0.817087	1.62875	9.34986	8.66276e-19	9.67407e-18	31.8767
LAMP5	0.910108	0.380153	9.34908	8.71476e-19	9.721e-18	31.8708
KRT80	0.974868	0.575743	9.34416	9.04857e-19	1.00818e-17	31.8338
HSD11B1	-2.98697	5.80956	-9.34138	9.24275e-19	1.02864e-17	31.8128
C5orf30	0.794553	0.775569	9.33741	9.52765e-19	1.05914e-17	31.7829
HSPA14	0.564162	1.86038	9.33605	9.6269e-19	1.06895e-17	31.7727
ADAM17	0.65983	1.19217	9.33448	9.74287e-19	1.08059e-17	31.7609
ATP2B1	0.712487	1.96448	9.3335	9.81611e-19	1.08748e-17	31.7535
SLC22A7	-2.3789	5.24412	-9.33266	9.87926e-19	1.09323e-17	31.7472
POR	-0.928491	6.32803	-9.33238	9.90053e-19	1.09434e-17	31.7451
CCDC97	0.696855	2.74723	9.33141	9.97398e-19	1.10121e-17	31.7378
KRBA1	0.626696	0.742339	9.32754	1.02725e-18	1.13289e-17	31.7088
HMGCS2	-1.81533	8.29909	-9.32307	1.06291e-18	1.17088e-17	31.6751
UTRN	0.792838	1.88204	9.31966	1.09092e-18	1.20038e-17	31.6495
CAPRIN1	0.690383	3.77477	9.31819	1.10323e-18	1.21256e-17	31.6385
TMEM87B	0.601205	1.77354	9.31749	1.10914e-18	1.21768e-17	31.6332
EPHB6	0.93181	0.832163	9.31692	1.114e-18	1.21998e-17	31.6289
RALB	0.635625	3.33128	9.31687	1.1144e-18	1.21998e-17	31.6285
STK39	1.08935	1.47816	9.3168	1.115e-18	1.21998e-17	31.628
MDM4	0.629042	1.57398	9.31428	1.13662e-18	1.24225e-17	31.6091
CHST1	0.811196	0.907914	9.31305	1.14732e-18	1.25254e-17	31.5999
ATP1B3	1.1842	3.18112	9.31062	1.16882e-18	1.27458e-17	31.5816
CENPF	1.03841	1.28461	9.30977	1.17639e-18	1.28139e-17	31.5752
CALM2	0.616289	5.2341	9.30919	1.1816e-18	1.28563e-17	31.5709
SH3BGRL3	0.957814	5.3697	9.30591	1.21148e-18	1.31668e-17	31.5462
NELFA	0.580094	2.07169	9.30238	1.2445e-18	1.35106e-17	31.5197
FOXO6	0.653339	0.404529	9.30215	1.24669e-18	1.35123e-17	31.518
PAQR5	1.16602	1.07129	9.30193	1.24878e-18	1.35123e-17	31.5164
CCND2	0.803058	1.0153	9.30188	1.24926e-18	1.35123e-17	31.516
CDCA7	0.98351	0.675718	9.30178	1.25021e-18	1.35123e-17	31.5152
OVOL2	0.544763	0.204408	9.30061	1.26142e-18	1.36183e-17	31.5064
FUS	0.797668	3.75953	9.2977	1.28967e-18	1.39079e-17	31.4846
DTNBP1	0.71816	2.00938	9.29687	1.29786e-18	1.39729e-17	31.4784
CHMP4B	0.665367	5.70639	9.2968	1.29857e-18	1.39729e-17	31.4778
KLKB1	-1.354	4.55056	-9.29394	1.32715e-18	1.42646e-17	31.4564
ASXL1	0.685162	2.53863	9.29227	1.3441e-18	1.44309e-17	31.4439
GOLGA3	0.600254	2.50601	9.29001	1.3675e-18	1.46588e-17	31.4269
SMOX	1.10477	1.87523	9.28993	1.36834e-18	1.46588e-17	31.4263
TULP3	0.714462	2.09844	9.28871	1.38102e-18	1.47785e-17	31.4172
SEMA3C	0.579427	0.343911	9.28847	1.38357e-18	1.47895e-17	31.4154
FCHO1	0.622123	0.445816	9.28647	1.40476e-18	1.49968e-17	31.4004
CDHR5	-1.67919	5.32941	-9.28635	1.40605e-18	1.49968e-17	31.3995
HSD17B4	-0.887962	5.00171	-9.28606	1.40917e-18	1.50136e-17	31.3973
FOXJ1	1.02903	0.505918	9.2848	1.42276e-18	1.5142e-17	31.3879
GOLM1	1.53591	3.74205	9.28413	1.43005e-18	1.52028e-17	31.3828
IWS1	0.537273	3.28541	9.2815	1.45897e-18	1.54934e-17	31.3631
SMIM22	1.00766	0.408263	9.28065	1.4684e-18	1.55766e-17	31.3568
IQCE	0.597496	1.24449	9.27865	1.49088e-18	1.57979e-17	31.3418
WSB2	0.662911	3.65319	9.27825	1.49548e-18	1.58293e-17	31.3388
MYRIP	-1.32964	1.94521	-9.27659	1.51448e-18	1.60131e-17	31.3263
RBM12	0.598799	2.47916	9.27427	1.54145e-18	1.62805e-17	31.3089
MTF2	0.563524	1.36273	9.27375	1.54748e-18	1.63265e-17	31.3051
GTF3C2	0.603642	2.38582	9.27222	1.56566e-18	1.65005e-17	31.2936
ZNF841	0.568974	1.03299	9.27115	1.57841e-18	1.66168e-17	31.2856
SIPA1L3	0.779305	1.62054	9.27091	1.58131e-18	1.66294e-17	31.2838
CAD	0.795182	2.05972	9.26798	1.61692e-18	1.69855e-17	31.2618
DTX3	0.817974	1.18441	9.26723	1.62615e-18	1.70641e-17	31.2562
PRPF4	0.562359	2.69703	9.26575	1.64463e-18	1.72394e-17	31.2451
TMX3	0.580775	1.63531	9.26509	1.6529e-18	1.73074e-17	31.2402
ARHGAP27	0.573879	0.989423	9.26457	1.6594e-18	1.73568e-17	31.2363
EPHB3	0.655842	0.467136	9.26384	1.66857e-18	1.74311e-17	31.2309
SFI1	0.623826	1.01855	9.26373	1.67008e-18	1.74311e-17	31.23
B9D2	0.637724	1.57872	9.26351	1.67286e-18	1.74415e-17	31.2283
GYPC	0.922904	2.25158	9.26074	1.70844e-18	1.77933e-17	31.2076
LGALS9	1.0607	2.25878	9.25863	1.73595e-18	1.80605e-17	31.1919
ZDHHC1	0.774637	1.03439	9.2574	1.75227e-18	1.82109e-17	31.1826
PKDCC	1.15551	2.11505	9.25586	1.77296e-18	1.84063e-17	31.1711
GAS7	0.609456	0.615639	9.25406	1.79728e-18	1.86388e-17	31.1577
UHRF1BP1	0.577924	1.34287	9.25349	1.80513e-18	1.87004e-17	31.1534
NEO1	0.764963	1.99821	9.25241	1.82002e-18	1.88346e-17	31.1453
RALA	0.595877	3.18662	9.24692	1.8975e-18	1.96155e-17	31.1042
IFT52	0.738505	2.25052	9.24396	1.94054e-18	2.00392e-17	31.0821
DRAM1	0.815959	1.96807	9.24134	1.97948e-18	2.04197e-17	31.0625
RAVER2	0.726225	0.848835	9.24078	1.98796e-18	2.04656e-17	31.0583
DYNLT1	0.682702	3.60693	9.24077	1.98814e-18	2.04656e-17	31.0582
PAXBP1	0.540845	1.52242	9.24041	1.99354e-18	2.04996e-17	31.0556
HLF	-1.50344	3.21027	-9.23731	2.04106e-18	2.09661e-17	31.0324
ZNF700	0.546284	1.555	9.23673	2.05003e-18	2.1036e-17	31.028
NACC1	0.704421	3.49238	9.22804	2.18972e-18	2.24458e-17	30.9631
ZSWIM6	0.545301	1.15884	9.22782	2.19328e-18	2.24586e-17	30.9615
RASAL2	0.553923	0.883959	9.22693	2.20822e-18	2.25879e-17	30.9548
RAP1GAP	1.34829	2.65713	9.22679	2.21054e-18	2.25879e-17	30.9538
ENDOD1	0.89916	1.54367	9.22642	2.21668e-18	2.26269e-17	30.951
SLC45A4	0.865142	0.831634	9.22362	2.26424e-18	2.30881e-17	30.9301
SLC39A10	0.701049	1.13835	9.22327	2.27032e-18	2.3126e-17	30.9275
BCL9	0.887834	1.81363	9.22126	2.30509e-18	2.34556e-17	30.9125
ZNF496	0.740605	1.19039	9.22107	2.30846e-18	2.34654e-17	30.9111
SAA4	-2.23536	6.11603	-9.21991	2.32878e-18	2.36472e-17	30.9025
KDM5C	0.693049	2.86809	9.21907	2.34366e-18	2.37735e-17	30.8962
WDR75	0.548569	2.36383	9.21639	2.39173e-18	2.42359e-17	30.8762
UNC119	0.787489	2.06731	9.21352	2.44437e-18	2.47436e-17	30.8547
PRKCI	0.598005	1.74576	9.21127	2.48636e-18	2.51425e-17	30.838
SNRPD1	0.754716	2.69367	9.21059	2.49923e-18	2.52464e-17	30.8329
CDYL	0.553879	1.67534	9.20875	2.5342e-18	2.55731e-17	30.8192
AKR7A3	-2.01929	4.43685	-9.20436	2.6199e-18	2.64106e-17	30.7864
HNRNPU	0.622007	4.84709	9.20286	2.64985e-18	2.66849e-17	30.7752
FHL3	0.883916	2.52818	9.20086	2.69027e-18	2.70639e-17	30.7603
GLG1	0.60646	2.93016	9.19821	2.74472e-18	2.75832e-17	30.7406
ENO2	0.940358	0.854893	9.19555	2.80058e-18	2.81156e-17	30.7207
MICALL2	0.72864	1.52236	9.19467	2.8193e-18	2.82743e-17	30.7142
CASP6	0.575389	2.82355	9.19221	2.87217e-18	2.87749e-17	30.6959
PHF19	0.75389	1.29496	9.19008	2.91887e-18	2.92127e-17	30.68
HNRNPDL	0.596542	4.14048	9.1889	2.94493e-18	2.94433e-17	30.6712
NUP188	0.660053	2.02378	9.18812	2.96256e-18	2.95891e-17	30.6653
HTRA3	1.17482	1.24871	9.18554	3.02082e-18	3.01401e-17	30.6462
MIER2	0.684868	1.81377	9.18506	3.03181e-18	3.02188e-17	30.6426
NSD3	0.565357	1.3285	9.18285	3.08284e-18	3.0696e-17	30.6262
CREB3	0.647428	4.01833	9.17909	3.17185e-18	3.155e-17	30.5981
ACKR2	-0.797715	1.19872	-9.17817	3.19377e-18	3.17357e-17	30.5913
PLAUR	0.872554	1.12136	9.17657	3.23274e-18	3.20752e-17	30.5794
ARHGEF1	0.619423	2.87558	9.17643	3.23619e-18	3.20752e-17	30.5783
AMDHD1	-1.43329	4.1798	-9.17636	3.23782e-18	3.20752e-17	30.5778
TTC36	-2.29095	2.71975	-9.17524	3.26545e-18	3.23161e-17	30.5695
HDAC1	0.702506	4.11483	9.16916	3.41888e-18	3.38001e-17	30.5242
TMEM82	-1.76969	2.76977	-9.16803	3.4481e-18	3.40544e-17	30.5159
APOB	-1.40287	7.91817	-9.1632	3.57615e-18	3.52485e-17	30.4799
SMAGP	0.765493	1.65727	9.1632	3.57625e-18	3.52485e-17	30.4799
UBE2I	0.595821	2.57464	9.16119	3.63095e-18	3.57515e-17	30.465
SALL2	0.803461	0.704267	9.16002	3.66321e-18	3.60326e-17	30.4563
SFSWAP	0.532496	1.7695	9.15976	3.67021e-18	3.6065e-17	30.4544
PIMREG	0.695796	0.521619	9.15931	3.6829e-18	3.61533e-17	30.451
ALAS1	-1.18421	6.3162	-9.15826	3.71206e-18	3.64029e-17	30.4432
NT5DC2	1.29811	2.08897	9.1581	3.71667e-18	3.64114e-17	30.442
HEG1	0.796406	1.76671	9.15236	3.88123e-18	3.79853e-17	30.3993
KIF11	0.861994	1.20581	9.15127	3.91302e-18	3.8258e-17	30.3913
CHPT1	-0.700445	4.1657	-9.14864	3.99143e-18	3.89855e-17	30.3717
SMARCB1	0.737695	4.17963	9.14728	4.03274e-18	3.93495e-17	30.3616
PRR11	0.852863	1.07547	9.14471	4.11158e-18	4.00491e-17	30.3425
BTD	-0.780498	3.83317	-9.14468	4.11266e-18	4.00491e-17	30.3423
MITF	0.55858	0.552497	9.14445	4.11978e-18	4.00784e-17	30.3406
SFPQ	0.648235	4.102	9.14383	4.13892e-18	4.02243e-17	30.336
BLVRA	1.24381	3.15519	9.14344	4.15124e-18	4.0295e-17	30.3331
ZNF550	0.542736	0.847931	9.14334	4.15446e-18	4.0295e-17	30.3323
SRCAP	0.633064	2.29308	9.14243	4.18297e-18	4.05311e-17	30.3256
GLIS2	1.06521	1.49215	9.14056	4.2424e-18	4.10661e-17	30.3117
NAP1L1	0.848332	3.22649	9.13884	4.29769e-18	4.15422e-17	30.2989
PLD2	0.571172	1.84467	9.13876	4.30012e-18	4.15422e-17	30.2984
RCOR2	0.574845	0.281639	9.13766	4.33597e-18	4.1847e-17	30.2902
ISYNA1	1.39613	2.33281	9.13718	4.35166e-18	4.19154e-17	30.2866
MINK1	0.679029	2.53289	9.13718	4.35166e-18	4.19154e-17	30.2866
CHN2	-0.699734	1.87512	-9.13046	4.57777e-18	4.40498e-17	30.2368
NAT10	0.546916	2.81651	9.12989	4.59763e-18	4.41971e-17	30.2325
MEIS2	0.693824	1.11142	9.1277	4.67392e-18	4.48863e-17	30.2163
SLFN13	0.83522	0.582222	9.12623	4.72588e-18	4.53405e-17	30.2054
UBE2Z	0.670557	3.56392	9.12561	4.74813e-18	4.55092e-17	30.2008
KANSL3	0.600648	2.35471	9.12343	4.82672e-18	4.62088e-17	30.1846
RERE	0.692489	2.24442	9.12332	4.83062e-18	4.62088e-17	30.1838
SNRPA1	0.695894	2.58215	9.10934	5.36677e-18	5.12871e-17	30.0801
NUP62	0.714604	2.84484	9.10661	5.47802e-18	5.2299e-17	30.0599
MIS18A	0.790443	2.21311	9.10465	5.55943e-18	5.30242e-17	30.0454
NECTIN1	0.792875	1.47902	9.10153	5.69145e-18	5.42303e-17	30.0223
HOOK3	0.639389	1.34284	9.1013	5.70122e-18	5.42702e-17	30.0206
TMEM181	0.700002	2.64245	9.10026	5.74588e-18	5.4642e-17	30.0129
RBL1	0.576755	0.867425	9.09966	5.772e-18	5.48368e-17	30.0085
KLF5	1.1367	1.29644	9.09703	5.88727e-18	5.58775e-17	29.989
RIDA	-1.25581	6.99224	-9.0966	5.90636e-18	5.6004e-17	29.9858
BUB1B	0.879555	1.01371	9.09444	6.00287e-18	5.68638e-17	29.9698
NAP1L4	0.547782	3.97841	9.09422	6.01279e-18	5.69024e-17	29.9682
ARG1	-2.18912	6.56132	-9.08961	6.22473e-18	5.88509e-17	29.9341
CFAP298	0.530125	2.13038	9.08728	6.33445e-18	5.98302e-17	29.9169
ARHGEF3	0.821605	1.31245	9.08453	6.46664e-18	6.10195e-17	29.8966
ARL4C	1.12646	2.30923	9.07801	6.79142e-18	6.40221e-17	29.8483
DDX11	0.659147	1.10313	9.076	6.89436e-18	6.49296e-17	29.8335
HADH	-0.801983	5.01955	-9.07577	6.90655e-18	6.49816e-17	29.8317
LRRC3	-1.02686	2.15662	-9.07345	7.02784e-18	6.6059e-17	29.8146
PPP1R14B	0.944988	4.62102	9.07179	7.11566e-18	6.682e-17	29.8024
FMO4	-1.10606	3.01521	-9.06973	7.22654e-18	6.7734e-17	29.7871
PISD	0.548746	2.27354	9.06973	7.2269e-18	6.7734e-17	29.7871
TRIM28	0.826864	5.27309	9.06787	7.3281e-18	6.86164e-17	29.7734
TSPAN3	0.805883	3.02793	9.06772	7.33672e-18	6.86311e-17	29.7722
COPS7B	0.580808	2.15522	9.06724	7.36284e-18	6.88093e-17	29.7687
GPD1L	0.76437	1.25005	9.06628	7.4161e-18	6.92406e-17	29.7616
APLP1	0.955965	0.617639	9.06422	7.53158e-18	7.0213e-17	29.7464
KDM5B	0.739949	1.63533	9.06417	7.53467e-18	7.0213e-17	29.746
GMPS	0.650127	2.40135	9.06242	7.63394e-18	7.10701e-17	29.7331
MAU2	0.538647	1.81748	9.05945	7.80614e-18	7.26038e-17	29.7112
HNRNPA1	0.774652	5.67721	9.05799	7.89186e-18	7.3331e-17	29.7004
SOAT1	0.686498	2.37017	9.05657	7.97652e-18	7.40338e-17	29.6899
CS	0.796321	3.57733	9.05646	7.98269e-18	7.40338e-17	29.6892
ZFC3H1	0.532914	1.2733	9.0549	8.07689e-18	7.48361e-17	29.6776
CD63	0.790487	7.40597	9.05255	8.22031e-18	7.60926e-17	29.6603
THRSP	-2.8809	3.43485	-9.05158	8.28005e-18	7.65728e-17	29.6531
HK2	1.09938	0.925399	9.04951	8.40962e-18	7.76972e-17	29.6378
QDPR	-0.85246	4.99882	-9.04659	8.59548e-18	7.93392e-17	29.6163
SGSM2	0.630445	1.6055	9.04569	8.65347e-18	7.97988e-17	29.6097
ARHGEF25	0.637763	0.827181	9.04412	8.75606e-18	8.06684e-17	29.5981
MORF4L1	0.527538	4.11449	9.04302	8.82835e-18	8.12576e-17	29.59
RHOG	0.658597	4.28153	9.04095	8.96645e-18	8.24507e-17	29.5747
IFT80	0.53114	0.775324	9.03967	9.05283e-18	8.31665e-17	29.5653
AMD1	0.639233	2.50337	9.03337	9.48969e-18	8.70252e-17	29.5189
TIA1	0.728258	2.42082	9.03336	9.49074e-18	8.70252e-17	29.5188
DROSHA	0.601605	2.1683	9.02695	9.95694e-18	9.12142e-17	29.4715
ORMDL3	-0.710793	5.81037	-9.02319	1.02407e-17	9.37251e-17	29.4439
C6	-1.91266	5.04712	-9.02237	1.03037e-17	9.42134e-17	29.4378
LARP6	0.720379	0.696202	9.02079	1.04268e-17	9.52499e-17	29.4261
DYNC1I2	0.716368	2.79659	9.02056	1.04442e-17	9.5319e-17	29.4245
ACY1	-0.613149	2.47433	-9.0193	1.05431e-17	9.61321e-17	29.4152
KIAA0895L	0.547527	1.00721	9.01897	1.0569e-17	9.62777e-17	29.4128
TACC3	1.04731	2.02451	9.01781	1.06617e-17	9.70312e-17	29.4042
RBBP8	0.730169	1.76563	9.01715	1.07144e-17	9.74199e-17	29.3994
GAS2L1	0.669205	2.34759	9.01234	1.11066e-17	1.00892e-16	29.364
INTS8	0.646702	1.8073	9.00682	1.15744e-17	1.05043e-16	29.3233
CBFA2T2	0.608803	1.42181	9.00545	1.16928e-17	1.06019e-16	29.3133
WDHD1	0.539228	0.659523	9.00401	1.18191e-17	1.07065e-16	29.3027
NCOA5	0.645934	2.88615	8.99901	1.22693e-17	1.11039e-16	29.2659
SLC66A2	-0.677212	4.64824	-8.99577	1.25696e-17	1.13651e-16	29.2421
DEAF1	0.644301	2.30917	8.99558	1.25871e-17	1.13704e-16	29.2408
FMO5	-1.31748	5.03559	-8.99301	1.28313e-17	1.15803e-16	29.2218
TMEM185B	0.681659	2.50538	8.9926	1.28706e-17	1.1605e-16	29.2188
KPNB1	0.706302	4.05515	8.99209	1.29196e-17	1.16384e-16	29.2151
OTULINL	0.588306	0.662861	8.9913	1.29957e-17	1.16961e-16	29.2093
DNM2	0.599123	2.95235	8.98939	1.31826e-17	1.18444e-16	29.1952
TNPO2	0.600581	2.60193	8.98937	1.31848e-17	1.18444e-16	29.1951
RPS6KA4	0.598091	2.68576	8.98841	1.32797e-17	1.19097e-16	29.188
GLOD5	-0.776162	1.08583	-8.98838	1.32819e-17	1.19097e-16	29.1879
PIAS3	0.70454	1.61328	8.98821	1.3299e-17	1.1914e-16	29.1866
PDE9A	0.977966	1.19725	8.98462	1.36606e-17	1.22267e-16	29.1602
TUBA1A	0.995654	2.74703	8.98424	1.36992e-17	1.22501e-16	29.1574
ARNTL2	0.776361	1.07979	8.98321	1.38041e-17	1.23325e-16	29.1499
SIN3B	0.540865	1.81045	8.98142	1.39905e-17	1.24876e-16	29.1367
RBM38	0.81117	2.79459	8.97938	1.42043e-17	1.26668e-16	29.1218
PAN3	0.561284	1.564	8.97832	1.43172e-17	1.27558e-16	29.114
GTF3C6	0.820602	4.74356	8.97474	1.47047e-17	1.30891e-16	29.0877
SAMD4B	0.616075	2.938	8.97459	1.47212e-17	1.30918e-16	29.0866
DHTKD1	-1.00006	4.56012	-8.97441	1.47407e-17	1.30971e-16	29.0853
LBH	0.977276	2.37253	8.97302	1.48943e-17	1.32216e-16	29.0751
CARD19	0.557264	2.01987	8.97259	1.49418e-17	1.32517e-16	29.0719
SLC25A6	0.854902	6.52081	8.96985	1.52508e-17	1.35134e-16	29.0518
PACS2	0.523192	1.72591	8.96194	1.61754e-17	1.43196e-16	28.9938
C11orf49	0.614371	1.11403	8.96175	1.61993e-17	1.43278e-16	28.9924
TMEM163	0.767882	0.314486	8.96127	1.62573e-17	1.4366e-16	28.9888
MAP1S	0.617931	2.48225	8.9597	1.6448e-17	1.45213e-16	28.9774
C12orf75	1.42144	1.69037	8.95815	1.66393e-17	1.46769e-16	28.966
LAMC1	1.1333	3.73927	8.95729	1.67465e-17	1.47581e-16	28.9597
ARL2	0.985212	3.00113	8.95651	1.68438e-17	1.48273e-16	28.954
TMEM246	0.900148	1.03331	8.95641	1.68554e-17	1.48273e-16	28.9533
SAR1B	-0.706585	3.61037	-8.95609	1.68956e-17	1.48492e-16	28.9509
SH2D3A	0.696426	0.617098	8.95548	1.69729e-17	1.49037e-16	28.9464
CCDC93	0.609684	1.6383	8.95095	1.75552e-17	1.54011e-16	28.9132
G6PD	1.45121	2.76492	8.94986	1.76987e-17	1.55131e-16	28.9052
COL6A3	1.10691	1.82164	8.94889	1.78262e-17	1.56108e-16	28.8981
CTDSPL	0.726882	2.66535	8.94825	1.79107e-17	1.56707e-16	28.8935
SLC52A2	1.02328	3.04337	8.94778	1.79744e-17	1.57123e-16	28.89
KLHL42	0.572102	1.40311	8.94445	1.84249e-17	1.60916e-16	28.8656
FABP1	-2.47801	7.73031	-8.94379	1.85154e-17	1.61405e-16	28.8608
KIF5B	0.716103	3.61024	8.9437	1.85279e-17	1.61405e-16	28.8601
AGMAT	-1.01937	4.49143	-8.94368	1.85305e-17	1.61405e-16	28.86
VIM	1.03267	5.23659	8.94214	1.87444e-17	1.63122e-16	28.8487
BCAT1	0.601282	0.512848	8.94191	1.87761e-17	1.63252e-16	28.847
F10	-1.23721	6.15478	-8.94059	1.89615e-17	1.64716e-16	28.8374
CSPP1	0.679554	1.32735	8.93743	1.94121e-17	1.68481e-16	28.8142
SLCO2B1	-1.19731	4.0119	-8.93359	1.99743e-17	1.73205e-16	28.7861
CA5A	-0.792009	1.44451	-8.9328	2.00925e-17	1.74076e-16	28.7803
EPS8L1	0.80844	0.462233	8.93157	2.02771e-17	1.75518e-16	28.7713
SMIM10	0.668367	0.837633	8.92882	2.06946e-17	1.78974e-16	28.7513
DPH7	0.611366	1.77885	8.92819	2.07929e-17	1.79664e-16	28.7466
GCHFR	-0.853585	3.29497	-8.9276	2.08838e-17	1.8029e-16	28.7423
UNC93B1	0.739713	2.87812	8.92687	2.09978e-17	1.81113e-16	28.737
FZD8	0.70328	0.944233	8.92617	2.11065e-17	1.8189e-16	28.7319
PTGFRN	0.991952	2.56965	8.92577	2.11696e-17	1.82272e-16	28.7289
ACAA1	-0.926055	4.5911	-8.92318	2.15812e-17	1.85652e-16	28.71
UBE2Q2	0.907863	2.1328	8.9208	2.19665e-17	1.88799e-16	28.6926
NOP56	0.834892	3.46977	8.91979	2.2131e-17	1.90045e-16	28.6852
PROS1	-0.954727	5.13351	-8.91589	2.2782e-17	1.95464e-16	28.6567
PIP4K2A	0.66457	2.18682	8.91255	2.33529e-17	2.00186e-16	28.6323
SMIM32	1.43286	0.817051	8.91048	2.37149e-17	2.0311e-16	28.6172
RAB28	0.521375	1.98732	8.90934	2.39165e-17	2.04657e-16	28.6088
MYO10	0.797249	0.854267	8.90668	2.43924e-17	2.08545e-16	28.5894
MAP3K1	0.626334	1.61592	8.90256	2.51491e-17	2.14827e-16	28.5594
POGK	0.769838	2.47854	8.90039	2.55574e-17	2.18122e-16	28.5435
SCP2	-1.12133	5.22472	-8.9	2.56315e-17	2.18564e-16	28.5407
COL1A2	1.68479	3.58276	8.8995	2.57263e-17	2.1918e-16	28.537
ZNF296	0.628814	0.648413	8.89871	2.5879e-17	2.20288e-16	28.5312
KIF20A	1.07755	1.46191	8.89777	2.60602e-17	2.21637e-16	28.5243
CYP7A1	-2.25451	3.22033	-8.89687	2.62336e-17	2.22917e-16	28.5178
PACC1	0.552109	1.20169	8.89644	2.63174e-17	2.23434e-16	28.5147
DNMT1	0.882728	2.06461	8.89539	2.65236e-17	2.24989e-16	28.507
PPIC	0.730636	3.9209	8.89339	2.69197e-17	2.28149e-16	28.4924
LUC7L	0.577463	1.8384	8.89035	2.75319e-17	2.33135e-16	28.4703
NCL	0.598081	5.57855	8.88684	2.82582e-17	2.39078e-16	28.4446
NIPA1	0.642115	1.39129	8.88592	2.84517e-17	2.40506e-16	28.4379
BHLHE41	0.832179	0.683579	8.87767	3.02438e-17	2.55433e-16	28.3778
EIPR1	0.525124	1.92413	8.87558	3.07165e-17	2.59201e-16	28.3625
APOC4	-0.537855	0.676161	-8.87425	3.10196e-17	2.61532e-16	28.3529
ABHD14B	-0.67749	5.26124	-8.87176	3.15963e-17	2.66163e-16	28.3347
RPIA	0.624952	2.52053	8.87075	3.18347e-17	2.6794e-16	28.3273
GLIPR2	0.838481	1.60025	8.86811	3.24622e-17	2.72985e-16	28.3081
TRIM47	1.11869	3.01037	8.86618	3.29277e-17	2.76661e-16	28.2941
SLC25A47	-2.87242	4.27194	-8.86299	3.37139e-17	2.83022e-16	28.2709
RIOK1	0.624556	2.25472	8.86241	3.38585e-17	2.83991e-16	28.2667
VDAC2	0.588514	3.78639	8.8622	3.39123e-17	2.84198e-16	28.2651
LZTS1	0.574546	0.799364	8.85957	3.45776e-17	2.89524e-16	28.246
PDE3A	0.624075	0.664848	8.85675	3.53064e-17	2.95373e-16	28.2255
RALGAPB	0.522434	1.75021	8.85572	3.55762e-17	2.97374e-16	28.218
STK32C	0.54231	1.12479	8.85402	3.60275e-17	3.00888e-16	28.2056
TMSB4X	1.06208	7.87851	8.85363	3.6131e-17	3.01494e-16	28.2027
COL4A2	1.28942	4.26787	8.84806	3.76493e-17	3.13895e-16	28.1622
KIF18A	0.561697	0.554682	8.84762	3.77722e-17	3.1465e-16	28.159
CFHR4	-1.71615	2.98329	-8.84708	3.79211e-17	3.1562e-16	28.1551
NRARP	0.778619	1.31557	8.84578	3.82877e-17	3.18399e-16	28.1457
CIZ1	0.700491	3.04807	8.84553	3.83587e-17	3.18717e-16	28.1438
TLE5	0.653078	5.25833	8.84465	3.86082e-17	3.20517e-16	28.1375
FAM155B	0.531338	0.404408	8.84066	3.97635e-17	3.2965e-16	28.1084
HILPDA	0.9037	1.626	8.84062	3.9776e-17	3.2965e-16	28.1081
BLMH	1.00162	2.18128	8.83954	4.00934e-17	3.31998e-16	28.1003
ARL14	1.00408	0.574618	8.83754	4.06907e-17	3.36658e-16	28.0858
SEPTIN9	0.699839	4.01426	8.83421	4.17025e-17	3.44736e-16	28.0616
SMURF2	0.55571	1.26311	8.8299	4.30511e-17	3.55582e-16	28.0303
LPAR1	0.611077	0.441429	8.82864	4.34549e-17	3.58613e-16	28.0211
LRRC1	0.980929	1.30907	8.82761	4.37863e-17	3.61042e-16	28.0136
FXYD2	1.51282	1.01526	8.82596	4.43207e-17	3.6514e-16	28.0017
POSTN	1.4098	1.42877	8.82245	4.54833e-17	3.74401e-16	27.9762
EHF	1.0531	1.00916	8.82197	4.56439e-17	3.75405e-16	27.9727
SUPT5H	0.568437	3.72007	8.82144	4.58227e-17	3.76558e-16	27.9689
MARVELD1	0.899773	1.48288	8.82022	4.62387e-17	3.79656e-16	27.96
CDK2AP1	0.768182	2.93642	8.81925	4.65685e-17	3.82042e-16	27.953
PLA2G12B	-1.2332	4.83586	-8.81509	4.80202e-17	3.9362e-16	27.9228
RAVER1	0.656045	1.1217	8.8119	4.91607e-17	4.02603e-16	27.8997
SEMA6A	0.926684	0.965963	8.8118	4.91987e-17	4.02603e-16	27.8989
SMYD5	0.687989	2.76451	8.81148	4.93155e-17	4.03219e-16	27.8966
UCHL1	1.4989	0.86083	8.81079	4.95654e-17	4.04713e-16	27.8916
HGD	-1.38314	6.40684	-8.81075	4.95813e-17	4.04713e-16	27.8913
CTXN1	0.74621	0.491494	8.80934	5.01e-17	4.08604e-16	27.881
EDIL3	0.787965	0.803506	8.80823	5.05116e-17	4.11617e-16	27.873
DDA1	0.574452	2.75653	8.80767	5.07199e-17	4.12969e-16	27.8689
C1QTNF6	0.776554	1.59876	8.80678	5.10529e-17	4.15332e-16	27.8625
TTLL1	0.576078	1.43136	8.80316	5.24318e-17	4.26195e-16	27.8363
RAB42	0.621234	0.633508	8.79743	5.46915e-17	4.44192e-16	27.7947
LGALSL	0.573096	1.97104	8.79648	5.50753e-17	4.46936e-16	27.7879
FRMD4A	0.526874	0.913261	8.79452	5.58754e-17	4.52594e-16	27.7737
PIF1	0.53487	0.586141	8.7945	5.58859e-17	4.52594e-16	27.7735
PEA15	0.923921	5.10333	8.79443	5.59119e-17	4.52594e-16	27.773
ANLN	0.99051	1.22894	8.79337	5.63518e-17	4.5563e-16	27.7653
CCT6A	0.764164	4.94678	8.7933	5.63806e-17	4.5563e-16	27.7648
PNMA8A	0.669707	0.344367	8.78825	5.85135e-17	4.72474e-16	27.7283
DNAJC5	0.715538	3.35425	8.78792	5.86568e-17	4.7324e-16	27.7259
ATP13A1	0.600814	2.97861	8.78577	5.95914e-17	4.80382e-16	27.7103
IVD	-0.705957	4.49921	-8.7839	6.04169e-17	4.86634e-16	27.6968
SLC25A19	0.546693	1.21233	8.78374	6.049e-17	4.86819e-16	27.6956
CASP4	0.679175	2.42191	8.78323	6.0715e-17	4.88227e-16	27.6919
ORC6	0.617873	0.671036	8.78007	6.21413e-17	4.99284e-16	27.6691
CHD4	0.60586	4.16433	8.77819	6.30093e-17	5.05841e-16	27.6554
SYT13	1.04049	0.48992	8.77659	6.37545e-17	5.11401e-16	27.6439
RABEP2	0.59437	1.98222	8.77346	6.52358e-17	5.22853e-16	27.6213
MELTF	0.916899	0.825961	8.77335	6.52903e-17	5.22859e-16	27.6204
CIC	0.644322	2.66571	8.77065	6.65965e-17	5.32881e-16	27.6009
MRPL17	0.677305	3.79785	8.76906	6.73795e-17	5.38704e-16	27.5894
OAF	-0.775942	5.87234	-8.76747	6.81721e-17	5.44594e-16	27.5779
UNC13D	0.699738	0.893862	8.76628	6.87692e-17	5.48913e-16	27.5694
NPAS2	0.639782	1.19336	8.76607	6.8876e-17	5.49316e-16	27.5678
ZNF256	0.585567	0.887081	8.76569	6.9072e-17	5.50428e-16	27.565
TLDC2	0.742492	0.826166	8.76149	7.12351e-17	5.67201e-16	27.5347
CLIC1	1.07216	6.139	8.76124	7.13652e-17	5.67773e-16	27.5329
U2AF2	0.616965	4.49476	8.75957	7.22461e-17	5.74312e-16	27.5208
SEPHS2	-0.691339	7.36355	-8.75788	7.31456e-17	5.80988e-16	27.5086
ARPC3	0.669518	5.39536	8.75758	7.33071e-17	5.81797e-16	27.5065
ADCY5	0.579721	0.618388	8.75539	7.44962e-17	5.90753e-16	27.4906
SELENBP1	-1.19206	5.70188	-8.75431	7.50875e-17	5.94957e-16	27.4829
TNFAIP2	1.08738	3.16128	8.75127	7.67822e-17	6.0789e-16	27.4609
CD248	0.969629	2.19629	8.74342	8.13313e-17	6.43383e-16	27.4043
NEDD1	0.542726	1.37821	8.74174	8.23417e-17	6.50847e-16	27.3921
ZBED4	0.571087	1.49967	8.74034	8.31932e-17	6.57044e-16	27.382
DLGAP5	0.880856	1.11389	8.73895	8.4042e-17	6.6321e-16	27.372
KIF18B	0.86004	0.977125	8.73739	8.50098e-17	6.70304e-16	27.3607
ADNP2	0.546673	1.64859	8.73699	8.52597e-17	6.7173e-16	27.3578
PMAIP1	0.549102	0.426405	8.73643	8.5612e-17	6.73961e-16	27.3538
SCAMP4	0.588235	2.77928	8.72689	9.1808e-17	7.22153e-16	27.285
UGT1A4	-2.23572	3.26464	-8.72347	9.41384e-17	7.39887e-16	27.2604
RAB34	1.35098	2.04477	8.72255	9.47734e-17	7.44277e-16	27.2538
USP39	0.558432	3.044	8.72224	9.499e-17	7.45377e-16	27.2515
TRIM32	0.550012	1.50763	8.71817	9.78637e-17	7.67308e-16	27.2222
CCT2	0.662023	4.2246	8.71574	9.96169e-17	7.80426e-16	27.2047
SLC25A13	-0.733476	4.77245	-8.71406	1.00853e-16	7.89475e-16	27.1926
ERMP1	0.780519	2.23304	8.71281	1.01777e-16	7.96064e-16	27.1836
B4GALT5	0.828167	3.21165	8.71266	1.01888e-16	7.96294e-16	27.1825
FBLN1	1.43141	2.1229	8.70982	1.04026e-16	8.12356e-16	27.1621
DMKN	1.08667	0.720125	8.70697	1.06219e-16	8.28815e-16	27.1416
KCNJ8	-1.23387	3.62359	-8.70602	1.06963e-16	8.3395e-16	27.1347
WDR1	0.585337	4.33151	8.70254	1.09715e-16	8.54726e-16	27.1097
RBKS	-0.543972	2.60876	-8.69993	1.11831e-16	8.70508e-16	27.0909
LAT2	0.638919	1.16419	8.69936	1.123e-16	8.73465e-16	27.0868
CD2AP	0.682297	2.71845	8.69822	1.13241e-16	8.80083e-16	27.0786
NBL1	0.952158	1.12751	8.69798	1.13434e-16	8.8088e-16	27.0769
MMP11	1.23826	1.51157	8.69676	1.14456e-16	8.88102e-16	27.0681
CDCA7L	0.775222	1.14847	8.69595	1.15132e-16	8.92637e-16	27.0623
CNOT11	0.706355	3.86105	8.69512	1.15835e-16	8.97374e-16	27.0563
ALDOB	-2.40703	9.50949	-8.69407	1.16727e-16	9.03565e-16	27.0488
FTCD	-1.80212	5.94047	-8.68994	1.20305e-16	9.30528e-16	27.0191
PRR36	0.558429	0.430189	8.68641	1.23444e-16	9.54045e-16	26.9937
PLAU	0.886842	1.65295	8.68616	1.23673e-16	9.55059e-16	26.9919
SEPTIN8	0.685709	2.16138	8.68358	1.26025e-16	9.72453e-16	26.9734
DHRS1	-0.934104	3.52415	-8.68219	1.27304e-16	9.80921e-16	26.9634
TRPM2	0.513175	0.602878	8.68217	1.27324e-16	9.80921e-16	26.9633
ACY3	-1.23948	3.63663	-8.67849	1.30795e-16	1.00687e-15	26.9368
TMEM176B	-1.17314	8.76443	-8.67811	1.31154e-16	1.00883e-15	26.9341
TGIF2	0.792356	2.51101	8.67658	1.32625e-16	1.01934e-15	26.9232
S100A6	1.70557	5.27781	8.673	1.36143e-16	1.04555e-15	26.8974
B3GNT9	0.687858	0.897958	8.6727	1.36434e-16	1.04696e-15	26.8953
ISY1	0.51051	1.94452	8.66963	1.39523e-16	1.06982e-15	26.8733
COL16A1	0.792802	0.842085	8.66929	1.39869e-16	1.07163e-15	26.8708
FUBP1	0.70465	2.68071	8.66525	1.44051e-16	1.1028e-15	26.8419
SOCS7	0.516979	0.929022	8.6642	1.4516e-16	1.11042e-15	26.8343
BRI3BP	0.621756	1.91558	8.66333	1.46091e-16	1.11667e-15	26.828
SLC36A1	0.546904	1.05813	8.66087	1.48729e-16	1.13516e-15	26.8104
LYPD6B	0.663394	0.26954	8.66086	1.48744e-16	1.13516e-15	26.8103
ANXA5	1.13855	5.41828	8.66025	1.49402e-16	1.13929e-15	26.806
BCL7A	0.595164	1.7121	8.65999	1.4969e-16	1.1406e-15	26.8041
ORC2	0.508155	1.57001	8.65941	1.50319e-16	1.14449e-15	26.8
CCL26	0.689313	0.396391	8.65905	1.50716e-16	1.14662e-15	26.7974
RHBDF1	0.711168	1.57334	8.65764	1.52273e-16	1.15756e-15	26.7872
CENPL	0.561746	0.809774	8.65597	1.54134e-16	1.17079e-15	26.7753
MAML1	0.5234	1.49691	8.6549	1.55344e-16	1.17907e-15	26.7676
PLPP2	1.44582	1.21886	8.65438	1.5593e-16	1.18259e-15	26.7639
GUCY1B1	0.71466	1.36217	8.65368	1.56733e-16	1.18776e-15	26.7589
DNM1	0.736011	0.614542	8.65235	1.58251e-16	1.19833e-15	26.7494
MICALL1	0.586544	1.97845	8.65046	1.60445e-16	1.214e-15	26.7358
MPRIP	0.57225	2.03625	8.64616	1.65559e-16	1.25172e-15	26.705
DCTN2	0.60489	4.01839	8.64565	1.66173e-16	1.25539e-15	26.7013
GNPDA1	0.793301	2.71959	8.64459	1.67452e-16	1.26407e-15	26.6938
QPRT	-0.918215	5.52842	-8.64447	1.67599e-16	1.2642e-15	26.6929
SLC1A2	-1.46514	1.8647	-8.64213	1.70481e-16	1.28494e-15	26.6761
NSD1	0.551573	1.69987	8.64183	1.70861e-16	1.28681e-15	26.674
CD58	0.718664	2.1404	8.63667	1.77398e-16	1.33501e-15	26.637
C4BPB	-1.28137	5.98404	-8.63617	1.78047e-16	1.33886e-15	26.6334
PPARD	0.825846	2.88698	8.63338	1.81691e-16	1.3652e-15	26.6135
RASSF3	0.995324	2.61832	8.63157	1.84099e-16	1.38223e-15	26.6005
ESRP1	1.14854	0.506978	8.63002	1.86186e-16	1.39683e-15	26.5895
MED27	0.571384	2.30591	8.62983	1.86441e-16	1.39766e-15	26.5881
KIF2A	0.573979	1.27164	8.62671	1.90727e-16	1.42869e-15	26.5658
GUCY1A1	0.692268	0.931471	8.62336	1.9542e-16	1.46272e-15	26.5418
PKHD1	0.670286	0.419518	8.62127	1.98419e-16	1.48403e-15	26.5269
UXS1	0.659991	2.27483	8.62032	1.99788e-16	1.49312e-15	26.5201
ADA	0.684136	1.61822	8.61769	2.03645e-16	1.52078e-15	26.5013
FAM160B2	0.537849	1.86577	8.61206	2.12151e-16	1.58309e-15	26.461
RHPN1	0.8131	1.1412	8.61081	2.14078e-16	1.59624e-15	26.4521
SCTR	1.07704	0.607779	8.60949	2.1614e-16	1.61039e-15	26.4427
EDNRA	0.572712	0.81945	8.60741	2.19428e-16	1.63363e-15	26.4279
HOOK2	0.701829	1.85272	8.60595	2.21769e-16	1.6498e-15	26.4174
TRAF2	0.776024	2.80707	8.60554	2.22433e-16	1.65348e-15	26.4145
NRP1	0.867699	2.78523	8.60453	2.24074e-16	1.66441e-15	26.4073
BOK	-1.08658	4.83454	-8.60241	2.27543e-16	1.68888e-15	26.3921
UBAP2L	0.812887	3.68541	8.60095	2.29968e-16	1.70558e-15	26.3817
FAM118A	0.684566	1.4274	8.60046	2.30791e-16	1.71038e-15	26.3782
SLC26A2	0.529251	0.949787	8.59942	2.32535e-16	1.722e-15	26.3708
CUX2	-1.22637	2.06262	-8.59746	2.35875e-16	1.74541e-15	26.3568
FABP5	0.960398	1.63939	8.59724	2.36243e-16	1.7468e-15	26.3552
PARP8	0.524915	1.04017	8.59371	2.42377e-16	1.7908e-15	26.33
CHD8	0.533457	2.14897	8.59323	2.43219e-16	1.79565e-15	26.3266
ZNF664	0.712022	3.64505	8.5922	2.45035e-16	1.80769e-15	26.3193
TMEM147	0.860984	4.6645	8.5903	2.48439e-16	1.83141e-15	26.3057
MXD1	0.580987	1.30773	8.58914	2.50536e-16	1.84548e-15	26.2975
TIGD1	0.596588	0.961476	8.58742	2.53682e-16	1.86724e-15	26.2852
DDX39A	0.9461	3.58903	8.5865	2.55378e-16	1.8783e-15	26.2786
HAUS6	0.520674	1.15354	8.58031	2.67107e-16	1.96309e-15	26.2345
RCN2	0.59225	1.63607	8.57817	2.71278e-16	1.99224e-15	26.2192
USP21	0.691137	2.1796	8.57683	2.73921e-16	2.01013e-15	26.2097
GMNN	1.17426	3.52874	8.57424	2.79107e-16	2.04665e-15	26.1912
NUDT7	-0.756425	2.69134	-8.57349	2.80636e-16	2.05631e-15	26.1859
ACSS3	-1.11389	2.30487	-8.57303	2.81563e-16	2.06155e-15	26.1826
RCE1	0.585015	2.12944	8.57144	2.84827e-16	2.08388e-15	26.1713
GON4L	0.510851	1.41656	8.57043	2.86923e-16	2.09764e-15	26.1641
LEPROTL1	0.607236	2.5369	8.56956	2.88724e-16	2.10922e-15	26.1579
EGLN3	0.906199	0.844339	8.56945	2.88967e-16	2.10941e-15	26.1571
CMTM7	0.723745	1.58395	8.56903	2.89832e-16	2.11414e-15	26.1542
CCN3	0.679177	0.810973	8.56419	3.00168e-16	2.1879e-15	26.1197
CPS1	-2.52842	5.92302	-8.56362	3.01419e-16	2.19538e-15	26.1156
KIF2C	1.07404	1.45707	8.56347	3.01739e-16	2.19606e-15	26.1146
DNAJC9	0.670808	1.63702	8.56325	3.02223e-16	2.19795e-15	26.113
WASF2	0.752797	3.23479	8.56081	3.07607e-16	2.23543e-15	26.0956
PRSS22	0.837118	0.348242	8.55952	3.10483e-16	2.25436e-15	26.0865
POLR3D	0.508821	1.24868	8.55944	3.10675e-16	2.25436e-15	26.0859
LDOC1	1.29306	1.59101	8.55713	3.15901e-16	2.29058e-15	26.0695
HAGHL	0.575614	0.41736	8.55651	3.17326e-16	2.2992e-15	26.065
CENPE	0.518843	0.559027	8.55623	3.17962e-16	2.3021e-15	26.0631
MFGE8	0.896542	1.94511	8.55524	3.20243e-16	2.31689e-15	26.056
MYO1C	0.674258	3.89122	8.5549	3.21038e-16	2.32091e-15	26.0536
RARRES2	-1.18996	8.36248	-8.55457	3.2181e-16	2.32477e-15	26.0512
KLF15	-1.08923	4.6038	-8.55358	3.24127e-16	2.33977e-15	26.0442
IER5L	0.988236	1.86217	8.55327	3.24847e-16	2.34218e-15	26.042
REEP4	0.772789	2.60504	8.55323	3.24942e-16	2.34218e-15	26.0417
DMTF1	0.543839	1.45323	8.55025	3.32021e-16	2.39144e-15	26.0205
JAG2	0.740275	1.26948	8.54926	3.34406e-16	2.40684e-15	26.0135
ALDH1A1	-1.30804	8.0896	-8.54883	3.35446e-16	2.41254e-15	26.0104
SP1	0.538986	2.88584	8.54852	3.36204e-16	2.4162e-15	26.0082
MAP4	0.619784	3.38471	8.5482	3.36974e-16	2.41995e-15	26.006
CUEDC1	0.750157	1.9117	8.54809	3.37253e-16	2.42017e-15	26.0051
SH2B2	0.534502	0.947203	8.54607	3.42198e-16	2.45385e-15	25.9908
PYGB	1.02243	3.77638	8.54427	3.46694e-16	2.48426e-15	25.978
MBD6	0.62204	3.18159	8.54072	3.55696e-16	2.54688e-15	25.9528
YWHAB	0.5337	5.21893	8.5376	3.63807e-16	2.60305e-15	25.9306
SLC25A42	-0.932239	3.82235	-8.53409	3.73142e-16	2.6667e-15	25.9057
PUM3	0.656134	2.6325	8.53405	3.7325e-16	2.6667e-15	25.9054
FTSJ1	0.569714	2.76868	8.53385	3.73776e-16	2.66795e-15	25.904
ANKRD10	0.675999	3.23629	8.53378	3.73974e-16	2.66795e-15	25.9035
CHEK1	0.604867	0.994668	8.53331	3.75245e-16	2.67506e-15	25.9002
PI4KB	0.705401	3.36997	8.52457	3.99686e-16	2.84651e-15	25.8381
HIF1A	1.00588	3.43057	8.5245	3.99879e-16	2.84651e-15	25.8376
SH3BP1	0.709544	1.01379	8.52306	4.04075e-16	2.87427e-15	25.8274
SUV39H2	0.515105	1.36288	8.52196	4.07283e-16	2.89498e-15	25.8196
TGFB2	0.717555	0.608902	8.52114	4.0969e-16	2.90997e-15	25.8138
CNOT9	0.599944	2.78391	8.518	4.19072e-16	2.97443e-15	25.7915
PMP22	0.952042	2.01115	8.51743	4.2082e-16	2.98466e-15	25.7874
ALDH8A1	-1.48434	4.41174	-8.5165	4.23631e-16	3.00241e-15	25.7809
DHX9	0.683516	3.96891	8.51404	4.31231e-16	3.05405e-15	25.7634
SMARCA5	0.588819	2.56392	8.512	4.37601e-16	3.09692e-15	25.749
TCIRG1	0.899519	4.0751	8.51148	4.39251e-16	3.10633e-15	25.7453
TMEM72	0.537064	0.225667	8.5107	4.41716e-16	3.12151e-15	25.7398
SLC6A1	-1.43759	4.1182	-8.50813	4.49997e-16	3.17772e-15	25.7215
SC5D	-0.988224	4.02223	-8.5067	4.54636e-16	3.20815e-15	25.7114
C2CD2	0.585149	1.37728	8.50651	4.55266e-16	3.21027e-15	25.7101
SYK	0.751209	1.13716	8.50549	4.58623e-16	3.2316e-15	25.7029
AKT3	0.589601	0.822124	8.50401	4.63535e-16	3.26385e-15	25.6924
XYLB	-0.775066	2.70864	-8.50267	4.68034e-16	3.29315e-15	25.6829
NXPH4	1.28916	0.958184	8.5024	4.68951e-16	3.29721e-15	25.681
GNPTAB	0.519466	1.56378	8.502	4.70317e-16	3.30444e-15	25.6781
TM7SF2	-1.23668	5.15673	-8.49986	4.77629e-16	3.35339e-15	25.6629
PAM	0.810694	1.5645	8.49785	4.84587e-16	3.39979e-15	25.6487
CD14	-1.30606	7.1401	-8.49494	4.94828e-16	3.46914e-15	25.6281
DENND4B	0.691841	2.36867	8.49392	4.98494e-16	3.49233e-15	25.6209
ASAH1	0.86939	3.68534	8.49223	5.04577e-16	3.5324e-15	25.609
OSMR	1.04324	1.90231	8.48586	5.28251e-16	3.69548e-15	25.5639
QSER1	0.506221	1.32232	8.48554	5.2947e-16	3.70135e-15	25.5616
KIFC3	0.662632	2.51746	8.48491	5.3188e-16	3.71553e-15	25.5571
RNPS1	0.554552	2.74405	8.48394	5.35613e-16	3.73893e-15	25.5503
LINGO1	0.974507	0.91451	8.48335	5.379e-16	3.7522e-15	25.5461
PLEKHG4	0.539934	0.355718	8.48111	5.46605e-16	3.81019e-15	25.5303
GNAS	0.789566	5.2419	8.48026	5.49989e-16	3.83104e-15	25.5242
KHDC4	0.781746	2.27281	8.47697	5.63117e-16	3.91968e-15	25.501
INPP5E	0.568381	1.86714	8.47681	5.63772e-16	3.92144e-15	25.4999
RUNDC3B	-0.700822	1.1769	-8.47587	5.67597e-16	3.94523e-15	25.4932
E2F4	0.640403	3.13722	8.47387	5.75827e-16	3.99673e-15	25.4791
SLC9B2	-0.767286	2.24218	-8.47387	5.75828e-16	3.99673e-15	25.4791
RNF4	0.557246	2.44226	8.47059	5.89574e-16	4.08922e-15	25.4559
PLK1	1.02008	1.38866	8.46938	5.94724e-16	4.12201e-15	25.4473
LSM14A	0.544986	4.00213	8.46863	5.97941e-16	4.14136e-15	25.442
OSBP2	0.55249	0.622947	8.46606	6.09063e-16	4.21539e-15	25.4239
ANAPC7	0.595124	2.51826	8.46531	6.12379e-16	4.23533e-15	25.4186
MSRB3	0.667209	1.05922	8.4644	6.16352e-16	4.25978e-15	25.4122
ZNF385A	0.85318	2.06658	8.46249	6.24908e-16	4.31585e-15	25.3987
ZNF160	0.498871	0.85152	8.46119	6.30763e-16	4.35321e-15	25.3895
ANP32A	0.508522	3.68302	8.45973	6.37385e-16	4.39579e-15	25.3792
MXRA8	1.0683	1.82123	8.45904	6.40554e-16	4.41452e-15	25.3743
HAPLN3	0.669246	0.774156	8.45411	6.63645e-16	4.57042e-15	25.3395
ITGA2	0.778868	0.861891	8.45391	6.64576e-16	4.5736e-15	25.3381
MMP1	0.786748	0.588175	8.45295	6.69199e-16	4.60216e-15	25.3313
DNAL4	0.583515	2.22302	8.45147	6.76313e-16	4.6478e-15	25.3209
DUSP22	0.590728	2.47897	8.45031	6.81979e-16	4.68344e-15	25.3127
NUFIP2	0.527255	2.66463	8.44321	7.17598e-16	4.92457e-15	25.2627
JADE2	0.552617	1.43951	8.44196	7.24083e-16	4.96558e-15	25.2538
SEMA5B	0.525383	0.684212	8.44135	7.27256e-16	4.98383e-15	25.2495
RAB9A	0.56842	2.9781	8.44022	7.33152e-16	5.0207e-15	25.2416
PRRC2A	0.778541	3.92355	8.43842	7.42664e-16	5.08226e-15	25.2289
POLA1	0.545968	1.15947	8.43802	7.44799e-16	5.0933e-15	25.2261
PTPRS	1.00129	0.988636	8.43703	7.50138e-16	5.12621e-15	25.2191
PPRC1	0.611036	2.25217	8.43687	7.51001e-16	5.1285e-15	25.2179
ZBTB45	0.523509	1.81535	8.43545	7.5869e-16	5.17738e-15	25.2079
PROZ	-1.41484	3.21491	-8.43309	7.71604e-16	5.26182e-15	25.1913
SUSD1	0.554308	1.02408	8.42807	7.99887e-16	5.45087e-15	25.1559
PGM1	-0.79902	5.17929	-8.42742	8.03593e-16	5.4723e-15	25.1514
RGS19	0.775568	2.13298	8.42351	8.2643e-16	5.62388e-15	25.1238
EIF2S3	0.646151	4.96203	8.42304	8.29199e-16	5.63879e-15	25.1206
NEURL3	1.0417	1.16433	8.42284	8.30401e-16	5.64302e-15	25.1191
CDCA2	0.549021	0.578452	8.42187	8.36194e-16	5.67842e-15	25.1123
COLGALT1	0.684524	3.82332	8.4214	8.39017e-16	5.69362e-15	25.109
FBP1	-1.73321	6.56539	-8.42092	8.41856e-16	5.70891e-15	25.1057
ADORA2B	0.507024	0.409418	8.41898	8.53648e-16	5.78484e-15	25.092
PTPN12	0.694551	2.80756	8.41442	8.81986e-16	5.97273e-15	25.0599
ZBTB12	0.774651	1.23056	8.41332	8.88968e-16	6.01582e-15	25.0521
DHRS4L2	-0.664332	3.376	-8.41152	9.00485e-16	6.08953e-15	25.0395
SEPTIN7	0.542272	2.75345	8.40961	9.12869e-16	6.16899e-15	25.0261
SELENOW	1.09191	3.45946	8.40934	9.1458e-16	6.17627e-15	25.0242
DDC	-1.29714	3.34593	-8.40734	9.27763e-16	6.26096e-15	25.0101
ZNF134	0.524459	1.34606	8.40659	9.32761e-16	6.29032e-15	25.0049
ETNK1	0.568428	2.48439	8.40557	9.39609e-16	6.33212e-15	24.9977
TGFBR1	0.626162	2.24429	8.40346	9.53875e-16	6.42382e-15	24.9829
ANKRD13A	0.547032	2.29894	8.39982	9.79e-16	6.58846e-15	24.9573
CARD11	0.621085	0.704181	8.39914	9.83824e-16	6.61635e-15	24.9525
TRIM65	0.656576	2.07181	8.39892	9.85358e-16	6.6221e-15	24.9509
MEX3C	0.550984	1.53063	8.3963	1.00398e-15	6.7426e-15	24.9325
SOCS5	0.509818	1.73758	8.39538	1.01059e-15	6.7823e-15	24.9261
SSB	0.591282	3.40714	8.39515	1.01223e-15	6.78862e-15	24.9245
DGUOK	0.611557	4.15136	8.39423	1.01892e-15	6.82882e-15	24.918
CLK2	0.744523	3.00772	8.39231	1.03297e-15	6.9182e-15	24.9046
RALGDS	0.648292	1.93756	8.39132	1.04035e-15	6.96286e-15	24.8975
PFN1	0.624103	7.62509	8.38879	1.0593e-15	7.0848e-15	24.8798
AIG1	-0.595107	4.31111	-8.38853	1.06123e-15	7.09285e-15	24.878
C3orf85	-0.650679	0.591669	-8.38832	1.06284e-15	7.09871e-15	24.8765
STK17B	0.665057	1.16092	8.38752	1.06898e-15	7.13484e-15	24.8709
CFHR3	-2.04483	3.7059	-8.38529	1.08612e-15	7.24428e-15	24.8552
CCDC102A	0.640668	1.14288	8.3844	1.09301e-15	7.28523e-15	24.849
FHOD3	0.537888	0.321612	8.38126	1.11779e-15	7.44532e-15	24.827
OLFML2A	0.693942	1.15109	8.37916	1.13469e-15	7.55268e-15	24.8122
SLC38A4	-1.53865	5.47433	-8.37322	1.18383e-15	7.87442e-15	24.7706
CFHR5	-2.16298	4.51509	-8.36967	1.21418e-15	8.07077e-15	24.7457
NUP107	0.579584	1.77307	8.36954	1.21531e-15	8.07278e-15	24.7448
SNRPG	0.587546	4.00233	8.36754	1.23273e-15	8.18292e-15	24.7308
NCOR2	0.65077	2.60912	8.36418	1.26264e-15	8.37572e-15	24.7072
STIP1	0.762253	4.41242	8.36385	1.26561e-15	8.38972e-15	24.7049
ADNP	0.632443	3.08201	8.36288	1.27432e-15	8.44175e-15	24.6981
ATP6V1F	0.748911	6.00968	8.361	1.29151e-15	8.54981e-15	24.685
SNRPA	0.705106	4.05366	8.3603	1.298e-15	8.58693e-15	24.6801
TSC1	0.533695	1.46133	8.35895	1.31057e-15	8.66144e-15	24.6706
PRKRIP1	0.584902	2.56294	8.3589	1.31105e-15	8.66144e-15	24.6702
MFAP2	0.809179	0.658621	8.35858	1.31402e-15	8.6702e-15	24.668
GNB4	0.499039	0.900233	8.35856	1.31415e-15	8.6702e-15	24.6679
RTL8B	0.764337	1.07724	8.35733	1.32572e-15	8.7406e-15	24.6593
TLR5	0.565587	0.754707	8.35716	1.32733e-15	8.74526e-15	24.6581
ADSS	0.656134	3.1413	8.35706	1.32835e-15	8.74606e-15	24.6573
PTPRM	0.826383	1.85455	8.35333	1.3641e-15	8.97389e-15	24.6312
SEPHS1	0.497348	3.7283	8.35326	1.36479e-15	8.97389e-15	24.6307
MRC2	0.941421	1.36734	8.35298	1.36744e-15	8.98521e-15	24.6288
PTX3	0.504574	0.34594	8.3526	1.37114e-15	9.00033e-15	24.6262
SRC	1.07165	2.14129	8.35256	1.37158e-15	9.00033e-15	24.6259
CXCL5	1.27028	0.615164	8.35155	1.38151e-15	9.05935e-15	24.6188
TPGS2	0.664169	1.83697	8.34885	1.40827e-15	9.22864e-15	24.5999
COL1A1	1.84831	4.2525	8.3475	1.42188e-15	9.31157e-15	24.5905
ODF2	0.532377	2.04665	8.34689	1.42809e-15	9.34591e-15	24.5862
UGT1A1	-1.73704	3.19148	-8.3458	1.43916e-15	9.41204e-15	24.5786
ZNF14	0.533453	0.674511	8.3437	1.46091e-15	9.54786e-15	24.5638
PPP1R14C	0.653608	0.191437	8.34232	1.47533e-15	9.63564e-15	24.5542
NUP43	0.593419	2.33811	8.34011	1.49866e-15	9.78009e-15	24.5388
SHD	-1.03039	1.38606	-8.34004	1.49945e-15	9.78009e-15	24.5382
NCAPH	0.851893	1.19534	8.33935	1.50674e-15	9.82105e-15	24.5335
LPA	-1.19424	1.95481	-8.33878	1.51287e-15	9.85438e-15	24.5295
PUDP	0.666271	2.24406	8.33819	1.51926e-15	9.88941e-15	24.5253
NUP205	0.645964	1.98181	8.33597	1.54343e-15	1.004e-14	24.5098
AKR1D1	-1.95285	3.43153	-8.3352	1.55196e-15	1.00888e-14	24.5044
ADAM12	0.49555	0.281952	8.33438	1.56102e-15	1.01404e-14	24.4987
PNKP	0.56976	2.73627	8.33429	1.56199e-15	1.01404e-14	24.4981
FOXS1	0.871812	1.15569	8.33278	1.57887e-15	1.02432e-14	24.4875
MED10	0.639288	3.21581	8.33254	1.58158e-15	1.0254e-14	24.4858
PI3	1.51339	1.26817	8.3317	1.59105e-15	1.03085e-14	24.48
ARHGAP39	0.494627	0.7813	8.33153	1.5929e-15	1.03136e-14	24.4788
SRSF9	0.593762	3.68644	8.33069	1.60253e-15	1.03691e-14	24.4729
ME2	0.552101	1.56875	8.33047	1.60504e-15	1.03778e-14	24.4714
AMT	-0.735034	3.26945	-8.33038	1.60601e-15	1.03778e-14	24.4708
TMEM128	0.492275	2.62854	8.32787	1.63498e-15	1.0558e-14	24.4532
ITM2C	1.1619	4.00934	8.3277	1.63687e-15	1.05632e-14	24.4521
DBF4	0.505254	1.06138	8.32563	1.66121e-15	1.07131e-14	24.4376
MPP6	0.576942	1.438	8.32512	1.66715e-15	1.07443e-14	24.4341
NF2	0.55942	2.10705	8.32388	1.68198e-15	1.08328e-14	24.4253
PSMD14	0.563254	2.76775	8.32376	1.68332e-15	1.08342e-14	24.4246
DSG1	-0.94791	1.03791	-8.32274	1.6956e-15	1.09061e-14	24.4174
ARMCX2	0.649908	0.767486	8.32243	1.69942e-15	1.09234e-14	24.4152
COMMD8	0.615218	2.3985	8.32171	1.70809e-15	1.09719e-14	24.4102
CAND1	0.51464	2.33302	8.32044	1.7236e-15	1.10642e-14	24.4013
TCEAL3	0.769873	1.52414	8.31878	1.74395e-15	1.11875e-14	24.3898
PTGR1	-1.41363	5.56976	-8.31677	1.76903e-15	1.13409e-14	24.3758
RHOQ	0.743608	2.13373	8.31594	1.77956e-15	1.14009e-14	24.3699
SLC2A1	0.965394	1.21496	8.31445	1.79846e-15	1.15144e-14	24.3595
RALY	0.692015	3.7329	8.31371	1.80794e-15	1.15675e-14	24.3544
SYT11	0.49746	0.840076	8.31207	1.82905e-15	1.16949e-14	24.343
TTC3	0.573109	2.60204	8.31192	1.83101e-15	1.16997e-14	24.3419
SLC39A1	0.748823	5.25003	8.31121	1.84035e-15	1.17517e-14	24.3369
NEXN	0.576027	0.748812	8.31092	1.8441e-15	1.1768e-14	24.3349
DDX50	0.518457	3.01646	8.31019	1.85362e-15	1.18209e-14	24.3299
NOP58	0.63117	3.92074	8.31002	1.85592e-15	1.18278e-14	24.3286
SIGLEC10	0.569247	0.657459	8.30974	1.8596e-15	1.18435e-14	24.3267
SSBP4	0.688432	3.0727	8.30895	1.87001e-15	1.1902e-14	24.3212
VPS45	0.601561	2.31376	8.30754	1.8888e-15	1.20138e-14	24.3114
LIMK2	0.883317	2.26361	8.30745	1.89004e-15	1.20139e-14	24.3107
RIPPLY1	-0.961428	1.22843	-8.3036	1.94235e-15	1.23383e-14	24.2839
PTHLH	0.810878	0.458672	8.30105	1.97786e-15	1.25557e-14	24.2661
RBX1	0.563406	3.56981	8.29764	2.02625e-15	1.28544e-14	24.2423
CCL15-CCL14	-0.64584	1.44108	-8.29671	2.03958e-15	1.29306e-14	24.2359
HMGXB4	0.520089	1.54511	8.29632	2.04535e-15	1.29587e-14	24.2331
COX19	0.517375	1.44819	8.29515	2.06235e-15	1.3058e-14	24.225
TMEM267	0.5788	1.71686	8.29366	2.08422e-15	1.3187e-14	24.2146
RHBDF2	0.79028	1.82237	8.29358	2.08544e-15	1.3187e-14	24.214
RIPOR1	0.587715	2.47058	8.29319	2.09119e-15	1.32148e-14	24.2113
COL4A1	1.24159	4.18862	8.29283	2.09649e-15	1.32397e-14	24.2089
TKFC	-1.13538	3.81209	-8.28837	2.16377e-15	1.36557e-14	24.1778
CFL1	0.615874	6.22024	8.28107	2.27866e-15	1.43715e-14	24.127
ADAP1	0.758548	0.627577	8.27981	2.29913e-15	1.44912e-14	24.1182
ARID5B	0.610601	1.39754	8.27929	2.3076e-15	1.45352e-14	24.1146
MAP4K3	0.659847	2.07061	8.27799	2.32891e-15	1.466e-14	24.1055
TMC4	1.46158	1.3789	8.27742	2.33828e-15	1.47094e-14	24.1016
ARAP3	0.505566	1.1716	8.27536	2.37269e-15	1.49162e-14	24.0872
CALU	0.790379	4.10546	8.27279	2.41627e-15	1.51804e-14	24.0694
BCL9L	0.765441	1.40114	8.27209	2.42826e-15	1.52459e-14	24.0645
HOXB7	0.714704	0.6766	8.26988	2.46639e-15	1.54753e-14	24.0492
CYP4F12	-0.994557	2.54013	-8.26847	2.49121e-15	1.5621e-14	24.0393
ST5	0.65198	1.57691	8.26621	2.53127e-15	1.5862e-14	24.0237
DAB2IP	0.790848	2.27238	8.26224	2.60339e-15	1.63034e-14	23.9961
PTDSS2	0.624743	2.13599	8.262	2.60787e-15	1.63152e-14	23.9944
OCEL1	-0.634099	4.2765	-8.26196	2.60862e-15	1.63152e-14	23.9941
ABLIM2	0.583896	0.732288	8.26115	2.62354e-15	1.6398e-14	23.9885
FNBP1	0.572947	2.46567	8.25538	2.73266e-15	1.7069e-14	23.9484
IFI16	0.951893	2.15038	8.25104	2.81788e-15	1.75901e-14	23.9183
YWHAE	0.48966	5.92384	8.24862	2.86642e-15	1.78816e-14	23.9015
A1CF	-0.855627	4.10853	-8.24768	2.8855e-15	1.79891e-14	23.895
ATF4	0.639384	6.48707	8.24692	2.90095e-15	1.80739e-14	23.8897
SCD5	0.897358	0.69052	8.24573	2.92545e-15	1.82149e-14	23.8814
CRACR2B	0.892717	1.13212	8.24288	2.98493e-15	1.85733e-14	23.8617
KIF14	0.536286	0.607999	8.24138	3.01674e-15	1.87592e-14	23.8513
SPIB	0.713828	0.310795	8.24077	3.02975e-15	1.88282e-14	23.847
SUGCT	-0.713279	2.71342	-8.2387	3.07442e-15	1.90936e-14	23.8326
MIS18BP1	0.497212	0.999333	8.23723	3.1063e-15	1.92793e-14	23.8225
STAM	0.544645	2.12553	8.23668	3.11838e-15	1.93419e-14	23.8187
IER3	1.43265	3.95248	8.23521	3.15091e-15	1.95312e-14	23.8085
BCR	0.5213	2.19878	8.23483	3.15935e-15	1.95711e-14	23.8059
FAXDC2	-0.974245	3.24508	-8.23336	3.19234e-15	1.97629e-14	23.7957
BRIX1	0.552818	2.18696	8.232	3.22321e-15	1.99413e-14	23.7862
SPINT2	1.51849	1.7032	8.22894	3.29345e-15	2.03629e-14	23.765
ZNF761	0.639157	1.27143	8.2274	3.32936e-15	2.05719e-14	23.7544
TGFBR3L	-0.755237	1.06429	-8.22348	3.42274e-15	2.11355e-14	23.7272
BASP1	1.19853	1.71774	8.22072	3.49003e-15	2.15374e-14	23.7081
GALNT10	0.557926	1.37095	8.22049	3.49568e-15	2.15585e-14	23.7065
NDOR1	0.632798	1.8076	8.21831	3.54972e-15	2.18779e-14	23.6914
INTS13	0.559628	2.33336	8.21408	3.65706e-15	2.25253e-14	23.6621
COL12A1	0.650586	0.881021	8.21257	3.69612e-15	2.27515e-14	23.6517
ZNF608	0.487835	0.813654	8.21138	3.7272e-15	2.29283e-14	23.6435
WDR62	0.514442	0.653642	8.20984	3.76775e-15	2.31631e-14	23.6328
FAM241B	0.914141	1.71935	8.20959	3.77449e-15	2.31899e-14	23.6311
ARMCX6	0.695396	1.01102	8.20911	3.78729e-15	2.32539e-14	23.6278
GFPT2	0.564356	0.459874	8.20617	3.86634e-15	2.37243e-14	23.6075
CCNJ	0.545495	0.772323	8.20218	3.97649e-15	2.43848e-14	23.5799
TMEM156	1.04145	0.949196	8.20025	4.03098e-15	2.47034e-14	23.5665
CCDC9	0.491303	2.73745	8.19868	4.07578e-15	2.49622e-14	23.5556
SAE1	0.728282	4.15182	8.19708	4.12174e-15	2.52212e-14	23.5446
UGT2B15	-2.13379	5.96464	-8.19703	4.12324e-15	2.52212e-14	23.5443
DOCK8	0.538424	0.742812	8.19469	4.19175e-15	2.56241e-14	23.5281
BRD1	0.54561	2.03445	8.19175	4.27937e-15	2.61434e-14	23.5077
PCCB	-0.595216	3.82801	-8.19142	4.2892e-15	2.6187e-14	23.5055
KRAS	0.55193	1.94095	8.18103	4.61392e-15	2.81519e-14	23.4338
IYD	-0.859027	1.35512	-8.17575	4.78827e-15	2.91973e-14	23.3974
CSPG4	0.62935	1.0681	8.17186	4.92102e-15	2.99881e-14	23.3705
ALDH7A1	-0.810445	4.33429	-8.17014	4.98061e-15	3.03322e-14	23.3587
RAC1	0.564554	5.81297	8.16961	4.99927e-15	3.04268e-14	23.355
ZWILCH	0.533145	1.26701	8.16786	5.06114e-15	3.07841e-14	23.3429
C4BPA	-1.84131	8.02589	-8.16753	5.07257e-15	3.08344e-14	23.3407
SAAL1	0.497376	1.83388	8.16699	5.09213e-15	3.0934e-14	23.3369
CORO1C	0.650355	3.39399	8.1658	5.13467e-15	3.1173e-14	23.3288
PBX2	0.732398	3.3727	8.16492	5.1666e-15	3.13473e-14	23.3227
SWAP70	0.649065	1.98457	8.16307	5.23391e-15	3.17359e-14	23.3099
ZMYND8	0.568561	1.85859	8.16297	5.23747e-15	3.17377e-14	23.3093
RACGAP1	0.905432	1.79451	8.1625	5.25472e-15	3.18159e-14	23.306
ZNF816	0.485971	0.639505	8.16245	5.2569e-15	3.18159e-14	23.3056
TRIP13	0.823943	1.05306	8.16065	5.32361e-15	3.21996e-14	23.2933
PBX1	0.557215	0.575062	8.15953	5.36547e-15	3.24326e-14	23.2856
ANP32B	0.632707	5.56369	8.15841	5.4076e-15	3.2667e-14	23.2779
ALDH4A1	-0.92507	5.96587	-8.15514	5.53321e-15	3.34051e-14	23.2553
GMCL1	0.603217	2.18512	8.1531	5.61265e-15	3.38637e-14	23.2413
FNTA	0.534706	2.02648	8.15268	5.62931e-15	3.39431e-14	23.2384
CENPA	0.842578	1.07146	8.15242	5.63978e-15	3.39853e-14	23.2366
PNPO	-0.851154	4.15386	-8.15211	5.65206e-15	3.40382e-14	23.2344
FANCD2	0.570512	0.794382	8.15099	5.6966e-15	3.42852e-14	23.2267
SRPX2	0.900244	1.09783	8.15086	5.70182e-15	3.42954e-14	23.2258
ACYP1	0.505951	1.1628	8.15047	5.71723e-15	3.43669e-14	23.2232
GART	0.504337	2.48699	8.14965	5.74999e-15	3.45425e-14	23.2176
VEGFB	1.38217	4.23584	8.14955	5.75432e-15	3.45472e-14	23.2168
BLOC1S3	0.616748	2.53081	8.14711	5.8533e-15	3.51198e-14	23.2001
WWTR1	0.796741	2.13961	8.14408	5.97897e-15	3.58517e-14	23.1792
CBFB	0.6021	2.36931	8.13989	6.15675e-15	3.68951e-14	23.1504
XPO7	0.595299	2.34241	8.13923	6.18545e-15	3.70442e-14	23.1459
DIRAS1	0.61323	0.329698	8.13855	6.21494e-15	3.7198e-14	23.1412
TCEAL9	1.30893	3.82015	8.13765	6.25422e-15	3.74101e-14	23.135
STT3A	0.624449	4.22741	8.13375	6.42718e-15	3.8421e-14	23.1082
ATG4D	0.596103	2.27971	8.13291	6.46537e-15	3.86256e-14	23.1024
PYGO2	0.787278	3.69392	8.12922	6.63436e-15	3.96109e-14	23.077
SH3GLB2	0.602058	2.56256	8.12806	6.6881e-15	3.99073e-14	23.0691
COL5A1	1.20836	1.92884	8.12601	6.785e-15	4.04607e-14	23.055
TNFAIP8	0.511977	0.801957	8.1242	6.87113e-15	4.09492e-14	23.0426
ITGB1BP1	0.585515	2.10058	8.12328	6.91557e-15	4.11889e-14	23.0363
LHFPL2	0.710562	1.18026	8.12316	6.9214e-15	4.11984e-14	23.0354
CNNM4	0.521323	1.44431	8.12077	7.03806e-15	4.18672e-14	23.019
NIF3L1	0.500863	3.0385	8.11959	7.09634e-15	4.21881e-14	23.0109
RAB27B	0.499646	0.421472	8.11945	7.10347e-15	4.22048e-14	23.0099
GPR160	0.653152	0.792376	8.11914	7.11887e-15	4.22705e-14	23.0078
TSN	0.55276	3.74734	8.11839	7.15615e-15	4.24659e-14	23.0027
PFKM	0.764288	1.32376	8.11596	7.2788e-15	4.31674e-14	22.986
PROM2	0.62519	0.238845	8.1155	7.30197e-15	4.32785e-14	22.9829
PRRC2C	0.700724	2.90048	8.11463	7.34669e-15	4.35171e-14	22.9769
SGO2	0.520602	0.682782	8.11407	7.37554e-15	4.36614e-14	22.973
RASEF	0.81889	0.928723	8.11287	7.4376e-15	4.4002e-14	22.9648
BPHL	-0.700714	3.18679	-8.11127	7.52112e-15	4.44692e-14	22.9538
TTC13	0.665175	2.0136	8.11022	7.57638e-15	4.47687e-14	22.9466
IP6K2	0.58429	2.83557	8.10803	7.69316e-15	4.54312e-14	22.9316
NELFB	0.56969	4.21682	8.10769	7.71123e-15	4.55103e-14	22.9293
SH3GLB1	0.504352	2.96432	8.10719	7.73835e-15	4.56338e-14	22.9259
TCOF1	0.614147	1.9698	8.10713	7.74154e-15	4.56338e-14	22.9255
ZIC5	0.554716	0.407466	8.10407	7.90888e-15	4.65921e-14	22.9045
PPT1	0.791769	3.93546	8.10166	8.04279e-15	4.73523e-14	22.888
JAM3	0.541257	1.22808	8.10037	8.11582e-15	4.77534e-14	22.8791
MGAT4A	0.572357	1.70465	8.09958	8.16019e-15	4.79855e-14	22.8737
MTFR2	0.515396	0.611179	8.09855	8.21906e-15	4.83025e-14	22.8667
PTPA	0.592463	4.27349	8.09369	8.50269e-15	4.99392e-14	22.8334
SLC7A9	-0.831733	2.64186	-8.0927	8.56157e-15	5.02547e-14	22.8266
FAM49B	0.707138	2.04693	8.09188	8.61074e-15	5.05129e-14	22.8209
G6PC	-1.86948	6.39134	-8.08999	8.72469e-15	5.11506e-14	22.808
POGZ	0.696213	2.50613	8.08794	8.85035e-15	5.18453e-14	22.794
ENPP5	0.742523	0.531387	8.08789	8.85385e-15	5.18453e-14	22.7936
DCTN1	0.522268	2.98795	8.08594	8.97482e-15	5.25221e-14	22.7803
CBX6	0.860958	1.62443	8.08512	9.0259e-15	5.27893e-14	22.7747
SRD5A1	-0.874698	2.55586	-8.08239	9.19977e-15	5.37739e-14	22.756
EVA1B	0.8178	2.39346	8.08199	9.22498e-15	5.3889e-14	22.7533
PROM1	0.775885	0.370776	8.08149	9.2575e-15	5.40465e-14	22.7498
PRPF38B	0.570471	2.38044	8.07706	9.54768e-15	5.57072e-14	22.7195
TSR1	0.49903	2.12251	8.07532	9.66361e-15	5.63499e-14	22.7077
ANXA13	1.46249	2.02817	8.07482	9.69767e-15	5.65146e-14	22.7042
MEX3A	0.707217	0.830207	8.07368	9.7747e-15	5.69294e-14	22.6964
TRRAP	0.561786	1.90962	8.0722	9.87609e-15	5.74835e-14	22.6863
CASTOR3	0.614647	1.13197	8.07212	9.88163e-15	5.74835e-14	22.6858
ATIC	0.664531	4.02126	8.07042	9.99906e-15	5.80989e-14	22.6742
MYCBP	0.514006	2.02193	8.07042	9.99936e-15	5.80989e-14	22.6741
CYTH3	0.59467	1.37419	8.07032	1.00061e-14	5.81032e-14	22.6735
RASGEF1A	0.498799	0.293874	8.06618	1.02984e-14	5.9765e-14	22.6452
MPP3	0.479459	0.506783	8.06599	1.03121e-14	5.9809e-14	22.6439
PTK7	0.921449	0.923955	8.0649	1.03908e-14	6.02297e-14	22.6364
RAB38	0.510923	0.486892	8.0648	1.03982e-14	6.02368e-14	22.6357
HSD17B8	-0.835427	4.80896	-8.06198	1.06039e-14	6.13916e-14	22.6165
RBMS1	0.604638	1.52401	8.0604	1.07209e-14	6.20324e-14	22.6057
CCNB2	1.07441	1.75486	8.05898	1.08277e-14	6.26132e-14	22.596
CAPZA1	0.602818	4.09197	8.05782	1.09152e-14	6.30814e-14	22.5881
GSTO1	-0.774787	7.09132	-8.05771	1.09237e-14	6.30931e-14	22.5873
ARL6IP6	0.58018	1.34853	8.05657	1.10102e-14	6.35549e-14	22.5796
MCM3	1.03153	3.93219	8.05615	1.10429e-14	6.37059e-14	22.5766
CDC42SE2	0.585809	2.77102	8.05578	1.10711e-14	6.38308e-14	22.5741
LETM1	0.490485	2.59292	8.05532	1.11067e-14	6.39983e-14	22.571
APOBEC3C	0.919142	1.73178	8.05503	1.11288e-14	6.40875e-14	22.569
ATP5MC2	0.584071	5.65931	8.05443	1.11757e-14	6.43198e-14	22.5649
CNPY4	0.560709	1.78342	8.05393	1.12141e-14	6.45028e-14	22.5615
HMGXB3	0.572002	2.50077	8.05265	1.1315e-14	6.50448e-14	22.5527
FANCG	0.698975	1.7189	8.052	1.13662e-14	6.53005e-14	22.5483
NFYA	0.710935	2.54513	8.04987	1.1535e-14	6.62313e-14	22.5338
PRMT3	0.497051	1.36514	8.04693	1.17737e-14	6.7562e-14	22.5137
GCNT3	0.827656	0.637818	8.04649	1.18094e-14	6.77268e-14	22.5107
VPS26A	0.487898	3.41519	8.04599	1.18508e-14	6.79242e-14	22.5073
HJURP	0.911603	1.30534	8.04244	1.21461e-14	6.95755e-14	22.4831
KLHL9	0.53284	2.08854	8.04135	1.22388e-14	7.00654e-14	22.4757
MIB1	0.620414	1.99747	8.04026	1.23317e-14	7.05557e-14	22.4682
RIBC2	0.640896	0.598927	8.03886	1.2452e-14	7.12026e-14	22.4587
FKBP1A	0.638163	5.40569	8.0382	1.25091e-14	7.1487e-14	22.4542
GOLGA7B	0.698541	0.442677	8.0379	1.25352e-14	7.15938e-14	22.4522
PFKFB2	0.582024	1.04769	8.03351	1.29229e-14	7.37419e-14	22.4223
ZNF512	0.59106	1.85703	8.03347	1.29264e-14	7.37419e-14	22.422
PLBD2	0.575017	3.85589	8.0314	1.31132e-14	7.47639e-14	22.4079
RFC2	0.624289	3.49076	8.03074	1.31742e-14	7.50673e-14	22.4034
ACSS1	0.832595	1.31326	8.02931	1.33049e-14	7.57677e-14	22.3937
RAB1A	0.516526	5.42224	8.02893	1.33403e-14	7.59253e-14	22.391
WTAP	0.516118	2.91068	8.02768	1.34565e-14	7.65416e-14	22.3825
TAGLN2	0.909356	6.95784	8.02732	1.34898e-14	7.66861e-14	22.3801
AKAP8L	0.580829	2.78044	8.02628	1.35879e-14	7.7199e-14	22.373
CDC6	0.953892	1.45929	8.026	1.36138e-14	7.73007e-14	22.3711
C7orf31	0.501032	0.70144	8.02336	1.38658e-14	7.86861e-14	22.3531
FAM217B	0.52617	0.875916	8.02293	1.39068e-14	7.88729e-14	22.3502
MAP3K21	0.656378	0.886654	8.01788	1.44027e-14	8.16379e-14	22.3158
XRCC5	0.478768	5.05565	8.01609	1.45822e-14	8.26072e-14	22.3037
ACTL6A	0.68718	2.6976	8.01511	1.4682e-14	8.31238e-14	22.297
ISG20L2	0.579369	2.75042	8.01472	1.47214e-14	8.32986e-14	22.2943
INCENP	0.6819	1.41573	8.01366	1.48299e-14	8.38332e-14	22.2871
VEZF1	0.575394	2.41421	8.01363	1.48331e-14	8.38332e-14	22.2869
PEMT	-0.942345	4.78228	-8.01344	1.48529e-14	8.38963e-14	22.2856
CYP2C8	-2.33233	5.73896	-8.01195	1.50063e-14	8.4714e-14	22.2755
AHDC1	0.494868	1.50636	8.00812	1.54101e-14	8.69428e-14	22.2494
CDK1	1.0887	1.80745	8.00719	1.55094e-14	8.74528e-14	22.2431
TPPP3	0.82355	1.41202	8.00577	1.56621e-14	8.82625e-14	22.2335
MYO19	0.591603	1.50422	8.00287	1.59798e-14	8.99859e-14	22.2138
ATAT1	0.551524	1.30138	8.00281	1.59864e-14	8.99859e-14	22.2134
TMC5	0.994587	0.687575	8.00182	1.60969e-14	9.05554e-14	22.2066
RBM6	0.517098	2.59118	8.00143	1.61408e-14	9.07498e-14	22.204
SMPD4	0.584143	2.47745	8.00033	1.62637e-14	9.13884e-14	22.1965
LUC7L3	0.586309	2.83643	7.9994	1.6369e-14	9.19271e-14	22.1902
GSTP1	1.2334	3.5318	7.99825	1.64997e-14	9.26076e-14	22.1824
CDC123	0.571388	4.08998	7.99757	1.65772e-14	9.29889e-14	22.1778
MAD2L1	0.681713	1.07769	7.99531	1.68378e-14	9.43963e-14	22.1624
GLRX3	0.518926	2.86344	7.99376	1.70195e-14	9.53602e-14	22.1519
RAD9A	0.563973	1.86957	7.99201	1.72276e-14	9.64704e-14	22.14
UHRF1	0.767129	0.914991	7.99091	1.73587e-14	9.7112e-14	22.1325
CDK7	0.547767	2.62506	7.99088	1.73621e-14	9.7112e-14	22.1323
CWC22	0.486477	2.46275	7.9906	1.7396e-14	9.7246e-14	22.1304
SHC1	0.7567	4.85967	7.98924	1.75597e-14	9.81046e-14	22.1212
GSTZ1	-0.922647	2.29446	-7.98597	1.79617e-14	1.00293e-13	22.099
LIMD2	0.903238	1.75616	7.98488	1.80975e-14	1.00993e-13	22.0916
CDK4	0.812044	3.55908	7.9848	1.81079e-14	1.00993e-13	22.0911
WASF1	0.740497	1.71657	7.98453	1.81413e-14	1.01122e-13	22.0892
CPT2	-0.717439	3.99507	-7.98311	1.83197e-14	1.02058e-13	22.0796
SLC25A24	0.656437	0.777993	7.98276	1.83642e-14	1.02248e-13	22.0772
AATK	0.5755	0.451208	7.9814	1.85375e-14	1.03153e-13	22.068
ALB	-1.85634	13.3415	-7.98094	1.85965e-14	1.03423e-13	22.0649
FANCI	0.71343	1.19081	7.98054	1.86485e-14	1.03653e-13	22.0622
CBX1	0.754262	3.22865	7.97863	1.88957e-14	1.04967e-13	22.0492
ARHGEF39	0.498847	0.727918	7.97757	1.9035e-14	1.0568e-13	22.042
MAP1B	0.595527	0.918145	7.97209	1.97686e-14	1.0969e-13	22.0049
RBM25	0.498892	2.03922	7.97045	1.99938e-14	1.10877e-13	21.9938
SBNO2	0.593971	2.68766	7.97015	2.00349e-14	1.11042e-13	21.9918
CCT5	0.71733	4.12777	7.96921	2.01659e-14	1.11704e-13	21.9854
ATXN7L3	0.668659	2.99357	7.96698	2.04787e-14	1.13372e-13	21.9703
DR1	0.483948	1.97432	7.96688	2.04925e-14	1.13384e-13	21.9696
REEP6	-1.34878	6.38826	-7.96428	2.0864e-14	1.15374e-13	21.952
TRMU	0.546803	1.73068	7.96318	2.10221e-14	1.16182e-13	21.9446
SMPD2	0.565868	2.07441	7.96072	2.13823e-14	1.18044e-13	21.9279
HACL1	-0.596051	3.50253	-7.96071	2.13833e-14	1.18044e-13	21.9278
TPRG1L	-0.599959	4.89983	-7.95985	2.15102e-14	1.18678e-13	21.922
DCAF15	0.577634	2.67236	7.95916	2.16134e-14	1.19116e-13	21.9173
NOTCH2	0.734536	2.0944	7.95916	2.16141e-14	1.19116e-13	21.9173
MBL2	-1.72187	3.80242	-7.95793	2.17974e-14	1.20058e-13	21.909
SH3YL1	0.713294	0.808874	7.95636	2.20347e-14	1.21245e-13	21.8984
F5	-1.10022	5.72066	-7.95634	2.20377e-14	1.21245e-13	21.8982
ADGRL1	0.785357	0.866286	7.95626	2.20505e-14	1.21247e-13	21.8977
LYPD1	1.18912	1.14198	7.95598	2.20932e-14	1.21413e-13	21.8958
FGA	-1.68384	10.7645	-7.95566	2.21412e-14	1.21608e-13	21.8936
ARFGEF3	0.601935	0.483484	7.95418	2.2369e-14	1.2279e-13	21.8836
ZNF579	0.674986	1.77617	7.95349	2.24749e-14	1.23302e-13	21.879
HAO2	-2.18388	3.49079	-7.9485	2.32609e-14	1.27542e-13	21.8452
FBXO46	0.626861	2.35198	7.94693	2.35147e-14	1.28826e-13	21.8346
SH3TC1	0.54294	1.7098	7.94688	2.35215e-14	1.28826e-13	21.8343
F3	0.711672	0.875436	7.94389	2.40124e-14	1.31441e-13	21.814
EPCAM	2.14344	1.94362	7.94345	2.40852e-14	1.31765e-13	21.811
CCDC8	0.489926	0.426393	7.9414	2.44273e-14	1.33562e-13	21.7972
NCKAP5L	0.574026	1.40134	7.94126	2.44512e-14	1.33617e-13	21.7962
B3GNT3	1.48181	1.85886	7.93959	2.47333e-14	1.35083e-13	21.785
ACAT1	-0.817452	5.47237	-7.93858	2.49058e-14	1.35949e-13	21.7781
OSBPL9	0.667231	3.07587	7.93823	2.4966e-14	1.36201e-13	21.7758
SLC6A13	-0.79636	1.1923	-7.93799	2.50071e-14	1.36349e-13	21.7742
CKAP4	0.935977	4.71649	7.93714	2.51529e-14	1.37067e-13	21.7684
C19orf48	0.946825	3.68488	7.93679	2.52146e-14	1.37326e-13	21.766
MAPK8IP3	0.638993	1.5874	7.93619	2.53195e-14	1.37821e-13	21.762
GADD45A	-0.923654	4.65043	-7.93506	2.55161e-14	1.38813e-13	21.7544
NUDT17	0.540951	0.948106	7.93306	2.58706e-14	1.40663e-13	21.7408
INPPL1	0.677615	3.18071	7.93189	2.60794e-14	1.41719e-13	21.7329
RBPMS	0.682468	2.46379	7.92948	2.65141e-14	1.44001e-13	21.7167
ZNF266	0.683443	1.72502	7.92888	2.66248e-14	1.44522e-13	21.7126
CHSY1	0.667754	1.73054	7.92775	2.68331e-14	1.45571e-13	21.705
BUB1	0.725524	0.999799	7.92753	2.68735e-14	1.4571e-13	21.7035
DCAF11	-0.666908	4.36431	-7.92562	2.72274e-14	1.47546e-13	21.6907
CCDC14	0.554104	1.19333	7.92474	2.73934e-14	1.48363e-13	21.6847
CTPS2	0.506791	1.91354	7.9239	2.75524e-14	1.49141e-13	21.679
ILF2	0.739792	5.53852	7.92291	2.77396e-14	1.50001e-13	21.6724
IST1	0.496596	3.06211	7.9229	2.77421e-14	1.50001e-13	21.6723
EIF2S2	0.538946	4.64697	7.91997	2.83067e-14	1.52969e-13	21.6525
FAM193B	0.595962	2.30575	7.91984	2.83318e-14	1.5302e-13	21.6516
BTN2A1	0.592268	2.17282	7.91915	2.84663e-14	1.53661e-13	21.647
ADCY6	0.64309	2.01084	7.91869	2.85562e-14	1.54061e-13	21.6439
GGPS1	0.523259	2.6447	7.91319	2.96568e-14	1.5991e-13	21.6068
SRSF2	0.509003	4.63033	7.91272	2.97514e-14	1.60332e-13	21.6036
TES	0.904854	2.28423	7.91224	2.98507e-14	1.60778e-13	21.6004
DAZAP1	0.474938	3.11846	7.91182	2.99362e-14	1.61149e-13	21.5976
PITRM1	0.537809	3.02009	7.91113	3.00787e-14	1.61827e-13	21.5929
PPIH	0.655176	3.03941	7.90898	3.0527e-14	1.64148e-13	21.5784
ANXA11	0.612525	3.85622	7.90735	3.08703e-14	1.65902e-13	21.5674
HNRNPM	0.495578	4.59546	7.90666	3.10164e-14	1.66596e-13	21.5628
ZNF467	0.94407	1.94325	7.90644	3.10633e-14	1.66755e-13	21.5613
NAT2	-1.53127	2.06719	-7.90591	3.11774e-14	1.67276e-13	21.5577
HNRNPA3	0.570238	4.64821	7.90494	3.13839e-14	1.68291e-13	21.5512
TRIM11	0.531711	1.6466	7.9044	3.15001e-14	1.6875e-13	21.5476
RAE1	0.497082	2.18064	7.90439	3.15042e-14	1.6875e-13	21.5475
SLC2A6	0.926651	1.59116	7.90299	3.18077e-14	1.70282e-13	21.538
NFATC4	0.558179	0.690416	7.90181	3.20655e-14	1.71568e-13	21.5301
FAM131C	0.479381	0.258607	7.8983	3.28473e-14	1.75655e-13	21.5065
SART3	0.505862	2.31562	7.89718	3.31013e-14	1.76916e-13	21.4989
ORC1	0.69269	0.946677	7.89486	3.36329e-14	1.79658e-13	21.4833
NIBAN1	0.641004	0.90538	7.89082	3.45773e-14	1.84503e-13	21.4561
TROAP	0.954183	1.34502	7.89081	3.45777e-14	1.84503e-13	21.4561
STARD10	-0.836677	5.96876	-7.88872	3.50767e-14	1.87063e-13	21.442
RNASET2	0.718197	2.29626	7.88642	3.56359e-14	1.89941e-13	21.4265
SLC44A3	1.02258	2.28209	7.88375	3.62931e-14	1.93338e-13	21.4086
HEY1	0.654856	1.28642	7.8822	3.66806e-14	1.95296e-13	21.3982
SLC12A8	0.762704	1.58651	7.87968	3.73189e-14	1.98586e-13	21.3812
JPT2	0.656708	3.92256	7.87929	3.74198e-14	1.99014e-13	21.3786
DHX34	0.62227	2.17391	7.8778	3.78038e-14	2.00946e-13	21.3686
CYP2A7	-2.21153	2.27071	-7.87769	3.78318e-14	2.00958e-13	21.3678
PIGC	0.645683	2.63554	7.87763	3.78473e-14	2.00958e-13	21.3674
CD207	0.526153	0.307424	7.87737	3.79141e-14	2.01203e-13	21.3657
MED25	0.524128	2.48547	7.8735	3.89309e-14	2.06487e-13	21.3397
MST1R	0.607275	0.422309	7.87105	3.95902e-14	2.09869e-13	21.3232
FXYD5	0.946599	3.03955	7.87087	3.96404e-14	2.10021e-13	21.322
NUF2	0.893961	1.21814	7.86839	4.03165e-14	2.13487e-13	21.3054
SMAD5	0.653314	2.54551	7.86669	4.07882e-14	2.15867e-13	21.294
RGS10	0.946236	2.29132	7.86644	4.08583e-14	2.16037e-13	21.2923
BICDL2	0.565066	0.248824	7.86642	4.08646e-14	2.16037e-13	21.2922
PTAFR	0.685675	1.02675	7.86367	4.16408e-14	2.20021e-13	21.2737
CTSC	0.968117	2.56211	7.86349	4.16907e-14	2.20165e-13	21.2725
IKBIP	0.60152	1.91935	7.86281	4.18859e-14	2.21076e-13	21.2679
TASOR	0.523485	2.10348	7.86116	4.23619e-14	2.23467e-13	21.2568
ENAH	0.887695	2.23369	7.86018	4.26465e-14	2.24846e-13	21.2503
CA12	1.24251	1.10468	7.85606	4.38651e-14	2.31146e-13	21.2226
HIP1R	0.713816	2.93542	7.85369	4.45805e-14	2.34789e-13	21.2067
MCM4	0.957171	2.59509	7.85266	4.48953e-14	2.3631e-13	21.1998
PPM1G	0.582977	4.39143	7.85259	4.49178e-14	2.3631e-13	21.1993
BUB3	0.498542	2.80209	7.84979	4.57858e-14	2.40746e-13	21.1806
SLC39A13	0.560649	2.81044	7.84933	4.59289e-14	2.41282e-13	21.1775
CLIP3	0.624455	0.964706	7.8493	4.59372e-14	2.41282e-13	21.1773
DOCK6	0.470141	1.68664	7.84587	4.70265e-14	2.4687e-13	21.1543
PIK3C2B	0.60045	1.53441	7.84519	4.72462e-14	2.4789e-13	21.1498
TUBA1C	0.815826	2.91499	7.84491	4.73365e-14	2.4823e-13	21.1479
SLC24A3	0.481194	0.31748	7.84383	4.76847e-14	2.49821e-13	21.1407
DESI2	0.649514	2.62493	7.84381	4.76913e-14	2.49821e-13	21.1406
FAM219A	0.527642	1.97724	7.84298	4.79631e-14	2.5111e-13	21.135
CPXM1	0.753604	0.888764	7.84233	4.81784e-14	2.52102e-13	21.1306
CCAR2	0.483946	2.65034	7.83857	4.94289e-14	2.58506e-13	21.1054
SHKBP1	0.664818	3.21305	7.83711	4.99227e-14	2.60948e-13	21.0957
PTPN6	0.521087	2.8149	7.83673	5.00541e-14	2.61495e-13	21.0931
ACOT2	-0.707891	3.63691	-7.836	5.03024e-14	2.62651e-13	21.0883
MBNL1	0.509518	2.79519	7.8355	5.0476e-14	2.63417e-13	21.0849
CTSK	1.09692	2.16666	7.83363	5.1122e-14	2.66645e-13	21.0724
GALNT3	0.51861	0.339075	7.82373	5.46952e-14	2.8513e-13	21.0061
ACADSB	-1.11178	4.822	-7.82199	5.53451e-14	2.88363e-13	20.9945
HNRNPUL2	0.49993	3.00336	7.8219	5.53797e-14	2.88389e-13	20.9939
KIAA0930	0.682439	2.76625	7.81926	5.63844e-14	2.93464e-13	20.9763
NOP2	0.580422	2.75633	7.81868	5.66072e-14	2.94466e-13	20.9724
SNN	0.637998	2.49339	7.81489	5.80878e-14	3.02007e-13	20.9471
GCN1	0.571438	3.11827	7.81404	5.84269e-14	3.03608e-13	20.9413
IGSF3	0.924758	1.18068	7.81283	5.89095e-14	3.05952e-13	20.9333
C19orf33	1.18128	0.913697	7.81191	5.92783e-14	3.07704e-13	20.9271
COMMD2	0.525121	2.20308	7.81177	5.93378e-14	3.07848e-13	20.9262
SUGP2	0.609225	1.95093	7.8087	6.05898e-14	3.14177e-13	20.9057
SORL1	-0.826163	2.24374	-7.80776	6.09761e-14	3.16012e-13	20.8994
TPPP2	-0.517948	0.581666	-7.8073	6.11692e-14	3.16843e-13	20.8963
PABPC4	0.579754	3.98872	7.80096	6.38666e-14	3.3064e-13	20.854
MAP3K10	0.47801	1.40475	7.79723	6.5508e-14	3.38957e-13	20.8291
CCNB1	1.22809	2.6297	7.79532	6.63606e-14	3.43186e-13	20.8164
ANKS1A	0.509551	1.78825	7.79522	6.64064e-14	3.43241e-13	20.8157
C1S	-1.03012	7.8709	-7.79422	6.68628e-14	3.45416e-13	20.809
TNIP2	0.547962	3.3521	7.7935	6.71885e-14	3.46915e-13	20.8043
ADORA1	0.720037	0.536948	7.79331	6.7274e-14	3.47172e-13	20.803
CHML	0.764931	1.29496	7.79214	6.78127e-14	3.49767e-13	20.7952
UBE2M	0.637809	4.75172	7.7911	6.82926e-14	3.52056e-13	20.7883
LENG8	0.790206	3.16747	7.79009	6.8764e-14	3.54224e-13	20.7815
GTPBP2	0.758075	2.81792	7.79004	6.87859e-14	3.54224e-13	20.7812
SSR2	0.811635	5.05283	7.78878	6.9381e-14	3.57099e-13	20.7728
DYNLL1	0.637774	5.24581	7.78774	6.98702e-14	3.59428e-13	20.7659
SALL1	-0.718763	2.94477	-7.78605	7.0678e-14	3.63391e-13	20.7546
TWSG1	0.632853	1.58393	7.78465	7.13546e-14	3.66676e-13	20.7452
PCNX3	0.586805	2.72959	7.78296	7.21764e-14	3.70704e-13	20.734
PLPP5	0.721799	2.44217	7.78284	7.22372e-14	3.7082e-13	20.7332
MGST2	-0.586848	4.91083	-7.77963	7.38282e-14	3.78787e-13	20.7118
FANCE	0.622237	1.13986	7.77631	7.55079e-14	3.87202e-13	20.6897
KNTC1	0.611743	0.918095	7.77612	7.56092e-14	3.87517e-13	20.6884
LFNG	0.638961	1.2208	7.77416	7.66186e-14	3.92484e-13	20.6754
ZBTB2	0.472212	2.00633	7.771	7.82785e-14	4.00776e-13	20.6544
CXCR4	1.06302	3.29851	7.7698	7.89195e-14	4.03845e-13	20.6464
ETV3	0.514066	1.65891	7.76877	7.94718e-14	4.06458e-13	20.6395
PDGFD	0.844733	1.30454	7.76867	7.9527e-14	4.06527e-13	20.6389
SSTR5	0.775308	0.379225	7.7684	7.9672e-14	4.07054e-13	20.6371
PLK4	0.471683	0.607572	7.76681	8.05337e-14	4.11241e-13	20.6265
ARHGAP23	0.507842	1.04933	7.765	8.15303e-14	4.16112e-13	20.6145
AP2M1	0.543495	5.3599	7.76473	8.16799e-14	4.16657e-13	20.6127
NES	0.876885	2.59383	7.75913	8.48405e-14	4.32553e-13	20.5754
SSRP1	0.568567	3.81972	7.75754	8.57581e-14	4.37003e-13	20.5649
SDC1	-0.738612	7.54336	-7.75735	8.5867e-14	4.37329e-13	20.5636
ACOT4	-0.62174	2.43217	-7.75645	8.63973e-14	4.398e-13	20.5576
CES4A	-0.764248	0.926457	-7.75626	8.65079e-14	4.40133e-13	20.5563
PXDN	0.703069	1.50278	7.75607	8.66149e-14	4.40447e-13	20.5551
HCFC1	0.591048	2.74513	7.75206	8.90034e-14	4.52357e-13	20.5284
PRAME	1.24298	0.68439	7.74592	9.27829e-14	4.7132e-13	20.4876
MCOLN3	0.528411	0.272933	7.74581	9.28481e-14	4.71405e-13	20.4869
ACTB	0.540126	9.49221	7.74459	9.36188e-14	4.7507e-13	20.4788
ANKIB1	0.573811	1.88426	7.74309	9.45744e-14	4.79669e-13	20.4689
MPDZ	-0.845918	2.13292	-7.74298	9.46473e-14	4.79789e-13	20.4681
NDC80	0.835151	1.3532	7.74218	9.5156e-14	4.82117e-13	20.4629
ZMIZ2	0.627481	2.96885	7.74021	9.6434e-14	4.88338e-13	20.4498
EIF3D	0.630823	4.99501	7.7383	9.76866e-14	4.94392e-13	20.4371
SHCBP1	0.631736	0.734814	7.73824	9.77309e-14	4.94392e-13	20.4367
TOPBP1	0.642845	1.94328	7.73763	9.81312e-14	4.96158e-13	20.4327
PPP1R13L	0.676723	1.69197	7.73677	9.87052e-14	4.98802e-13	20.4269
GTF2IRD1	0.606458	1.46751	7.73647	9.89049e-14	4.99552e-13	20.425
HLA-DQB2	1.05629	1.53923	7.73376	1.00735e-13	5.08531e-13	20.407
FBXO5	0.514615	0.910101	7.73316	1.01145e-13	5.10335e-13	20.403
IQCB1	0.559683	1.79333	7.73288	1.01334e-13	5.11028e-13	20.4012
COPG1	0.482343	5.29279	7.73137	1.02379e-13	5.16026e-13	20.3911
B3GNT7	0.733031	0.649143	7.73103	1.02615e-13	5.16948e-13	20.3888
MASTL	0.553961	1.56395	7.72585	1.06269e-13	5.35081e-13	20.3545
DVL3	0.651394	3.29545	7.72528	1.06678e-13	5.36864e-13	20.3507
CRABP2	0.835342	0.78207	7.72225	1.08886e-13	5.47694e-13	20.3306
JAK3	0.634355	0.913951	7.71766	1.1231e-13	5.64621e-13	20.3003
CYB561	0.982134	2.47448	7.71748	1.12448e-13	5.65024e-13	20.2991
GJB1	-0.959744	7.07975	-7.71697	1.12838e-13	5.66678e-13	20.2957
SNRNP70	0.661067	4.69713	7.71689	1.12893e-13	5.66678e-13	20.2952
WDSUB1	0.539705	1.87135	7.71625	1.13385e-13	5.6885e-13	20.2909
JPT1	0.90356	3.48594	7.71516	1.14223e-13	5.7276e-13	20.2837
ABCG2	-1.10297	2.16322	-7.71496	1.14378e-13	5.73244e-13	20.2824
SH3GL1	0.541879	3.94067	7.71385	1.15239e-13	5.77262e-13	20.275
CEP95	0.462081	1.48691	7.7135	1.15512e-13	5.78333e-13	20.2727
GPRIN1	0.593448	0.803523	7.71306	1.15856e-13	5.79754e-13	20.2698
TRAK2	0.548363	2.19543	7.71122	1.17301e-13	5.86685e-13	20.2576
ORM2	-1.5713	9.27835	-7.71095	1.17519e-13	5.87474e-13	20.2558
COL8A2	0.53085	0.467566	7.7091	1.18994e-13	5.94541e-13	20.2436
RCC1	0.659972	2.7208	7.70839	1.19559e-13	5.97058e-13	20.2389
DYRK1B	0.665846	2.18527	7.70577	1.21697e-13	6.07422e-13	20.2216
LIN9	0.487356	0.854149	7.70516	1.222e-13	6.09622e-13	20.2175
YDJC	0.665934	2.94658	7.7035	1.23575e-13	6.16164e-13	20.2065
SF3B4	0.784895	4.87541	7.70323	1.23799e-13	6.16966e-13	20.2048
CPED1	-0.753267	1.25401	-7.70193	1.24883e-13	6.22049e-13	20.1962
TMEM61	0.494897	0.324192	7.69728	1.28863e-13	6.41549e-13	20.1654
PSME3	0.576793	3.64972	7.69541	1.30496e-13	6.49346e-13	20.1531
ESCO1	0.464951	1.78946	7.69366	1.32041e-13	6.567e-13	20.1415
LAMC2	0.832417	0.503667	7.69016	1.35197e-13	6.72053e-13	20.1184
MCM10	0.546374	0.632238	7.68876	1.36471e-13	6.78039e-13	20.1092
ZDHHC23	0.472452	0.979694	7.68707	1.38036e-13	6.85464e-13	20.098
STK35	0.572212	1.97853	7.68681	1.38277e-13	6.86312e-13	20.0963
B3GALT4	0.645675	1.04645	7.68586	1.3917e-13	6.90263e-13	20.09
PTP4A3	1.2505	2.64504	7.68581	1.39215e-13	6.90263e-13	20.0897
EZH2	0.780156	1.604	7.68522	1.39765e-13	6.92635e-13	20.0858
CEP72	0.581093	1.17975	7.68308	1.41797e-13	7.02347e-13	20.0716
MRPL47	0.567628	4.25022	7.68172	1.431e-13	7.08228e-13	20.0627
FBXO21	0.582308	2.1946	7.68169	1.43129e-13	7.08228e-13	20.0625
ZC3H11A	0.595658	3.09159	7.68031	1.44463e-13	7.14465e-13	20.0534
DIP2B	0.511356	2.02899	7.67889	1.45852e-13	7.20969e-13	20.044
GGCT	0.620645	3.91236	7.67825	1.46477e-13	7.23692e-13	20.0398
RHOBTB2	0.582697	1.17729	7.67799	1.46735e-13	7.24599e-13	20.0381
CHPF2	0.563255	3.33571	7.67611	1.48604e-13	7.33456e-13	20.0257
CTTN	0.613475	4.13865	7.67602	1.48693e-13	7.33519e-13	20.0251
E2F5	0.486795	0.811204	7.67595	1.48768e-13	7.33519e-13	20.0246
PPP1CB	0.506742	4.16143	7.6752	1.49517e-13	7.36841e-13	20.0197
SPTLC1	0.643122	2.3062	7.67344	1.51293e-13	7.45217e-13	20.0081
BCAR1	0.570262	2.61988	7.67152	1.53259e-13	7.5444e-13	19.9954
SNRNP40	0.490034	2.37412	7.67146	1.53321e-13	7.5444e-13	19.995
SH3RF1	0.642221	1.52226	7.67063	1.54177e-13	7.58271e-13	19.9896
DHRS12	-0.513376	2.20831	-7.67023	1.54601e-13	7.59972e-13	19.9869
GRAMD1B	0.679613	0.669836	7.66803	1.56904e-13	7.70902e-13	19.9724
SEC61A1	0.578379	6.1651	7.66726	1.57712e-13	7.74482e-13	19.9673
SNU13	0.540066	4.81349	7.6645	1.60663e-13	7.88579e-13	19.9491
ASF1B	1.0302	1.85513	7.66387	1.61351e-13	7.91552e-13	19.945
PPP4R1	0.512444	2.36396	7.66209	1.6329e-13	8.00665e-13	19.9332
ACOT1	-0.808806	2.47154	-7.66004	1.6555e-13	8.11336e-13	19.9198
ACTR2	0.606236	4.78708	7.65989	1.65717e-13	8.11748e-13	19.9188
CDC42EP1	0.87384	5.50281	7.65916	1.66535e-13	8.15345e-13	19.9139
SEMA6B	0.572261	1.53568	7.6571	1.68854e-13	8.26281e-13	19.9004
APPL2	0.558565	2.29583	7.65504	1.71203e-13	8.37357e-13	19.8868
RBM39	0.520798	3.70721	7.6531	1.73455e-13	8.47945e-13	19.874
SNX6	0.560809	2.79044	7.65226	1.74428e-13	8.52271e-13	19.8685
ENTPD6	0.670209	3.59751	7.64895	1.78353e-13	8.71012e-13	19.8467
FAM136A	0.544261	3.53096	7.64839	1.7902e-13	8.73834e-13	19.8431
RDH5	-0.800584	1.6153	-7.64719	1.8047e-13	8.80471e-13	19.8351
FBXL7	0.606837	0.978883	7.64338	1.85138e-13	9.0279e-13	19.8101
TOMM40	0.697131	4.00704	7.64043	1.88841e-13	9.20388e-13	19.7907
FOXM1	1.05478	1.68392	7.63947	1.90062e-13	9.25873e-13	19.7844
[truncated: 7,739 more rows]

## Sheet: Enrichment
ONTOLOGY	ID	Description	GeneRatio	BgRatio	pvalue	p.adjust	qvalue	geneID	Count
BP	GO:0044282	small molecule catabolic process	176/2867	431/18862	8.41312e-39	5.17071e-35	3.38119e-35	APOBEC3C/PKM/APOBEC3G/IL4I1/ADA/ADA2/PFKP/PCK2/DCXR/EHHADH/HK1/ALDH5A1/ACOX2/CDO1/DAO/PON3/SORD/PIPOX/RENBP/UPB1/ALDOA/ALDH6A1/SARDH/CYP4F2/SULT2A1/ABAT/OTC/HAO1/BDH1/ALDH2/ALDH3B1/ACOX1/PGM1/KHK/ACAA1/TST/TYMP/HAGH/ENO2/HIBADH/HSD17B4/HAAO/CRYL1/PECR/SCP2/MAT1A/PKLR/LDHD/CYP4A11/ABCB11/CYP4F3/GLYCTK/CYP27A1/CYP4F12/AMACR/HSD17B6/TKFC/ACADL/PAH/DPYS/SHMT1/GLS/PON1/TAT/HPD/AGXT/ACADSB/ALDH1L1/ACAA…	176
BP	GO:0016054	organic acid catabolic process	119/2867	258/18862	1.72135e-32	5.2897e-29	3.459e-29	IL4I1/PCK2/DCXR/EHHADH/ALDH5A1/ACOX2/CDO1/DAO/PON3/SORD/PIPOX/RENBP/ALDH6A1/SARDH/CYP4F2/SULT2A1/ABAT/OTC/HAO1/ACOX1/ACAA1/TST/HIBADH/HSD17B4/HAAO/CRYL1/PECR/SCP2/MAT1A/LDHD/CYP4A11/ABCB11/CYP4F3/CYP4F12/AMACR/ACADL/PAH/SHMT1/GLS/PON1/TAT/HPD/AGXT/ACADSB/ALDH1L1/ACAA2/AASS/HGD/ADHFE1/PCK1/AMDHD1/CTH/SLC27A2/PRODH2/AADAT/GCAT/GPT2/AGXT2/FTCD/CYP4F11/HAO2/ALDH8A1/GPT/UROC1/GLUL/ARG1/MFSD2A/AKR1D1/F…	119
BP	GO:0046395	carboxylic acid catabolic process	114/2867	243/18862	5.14556e-32	1.05415e-28	6.89325e-29	IL4I1/PCK2/DCXR/EHHADH/ALDH5A1/ACOX2/CDO1/DAO/PON3/SORD/PIPOX/RENBP/ALDH6A1/SARDH/CYP4F2/SULT2A1/ABAT/OTC/HAO1/ACOX1/ACAA1/HIBADH/HSD17B4/HAAO/CRYL1/PECR/SCP2/MAT1A/LDHD/CYP4A11/ABCB11/CYP4F3/CYP4F12/AMACR/ACADL/PAH/SHMT1/GLS/PON1/TAT/HPD/AGXT/ALDH1L1/ACAA2/AASS/HGD/ADHFE1/PCK1/AMDHD1/SLC27A2/PRODH2/AADAT/GCAT/GPT2/AGXT2/FTCD/CYP4F11/HAO2/ALDH8A1/GPT/UROC1/GLUL/ARG1/MFSD2A/AKR1D1/FABP1/TDO2/SDS/F…	114
BP	GO:0030198	extracellular matrix organization	152/2867	393/18862	1.79009e-30	2.75048e-27	1.79857e-27	SPOCK2/ITGB2/ITGAX/MMP9/COL1A2/COL1A1/TIMP1/TGFB1/MMP2/COL16A1/COL5A1/LOXL1/COL4A2/COL6A2/ANTXR1/FSCN1/COL6A3/CCDC80/CTSK/ADAM8/SERPINH1/LOXL2/SPARC/PECAM1/LCP1/VCAN/COL3A1/FMOD/TIMP2/SMOC2/SULF1/ITGA3/FKBP10/LAMB1/AEBP1/LAMA4/COL4A1/EFEMP2/POSTN/MMP14/FBN1/LUM/EMILIN1/CRISPLD2/CTSS/QSOX1/CREB3L1/COL6A1/SPINT1/ETS1/OLFML2A/MMP7/TNC/ADAMTS2/AGRN/ITGAM/PAPLN/COL9A2/COL15A1/MFAP2/PXDN/COMP/NFKB2/FBL…	152
BP	GO:0043062	extracellular structure organization	152/2867	394/18862	2.48989e-30	3.06057e-27	2.00135e-27	SPOCK2/ITGB2/ITGAX/MMP9/COL1A2/COL1A1/TIMP1/TGFB1/MMP2/COL16A1/COL5A1/LOXL1/COL4A2/COL6A2/ANTXR1/FSCN1/COL6A3/CCDC80/CTSK/ADAM8/SERPINH1/LOXL2/SPARC/PECAM1/LCP1/VCAN/COL3A1/FMOD/TIMP2/SMOC2/SULF1/ITGA3/FKBP10/LAMB1/AEBP1/LAMA4/COL4A1/EFEMP2/POSTN/MMP14/FBN1/LUM/EMILIN1/CRISPLD2/CTSS/QSOX1/CREB3L1/COL6A1/SPINT1/ETS1/OLFML2A/MMP7/TNC/ADAMTS2/AGRN/ITGAM/PAPLN/COL9A2/COL15A1/MFAP2/PXDN/COMP/NFKB2/FBL…	152
BP	GO:0045229	external encapsulating structure organization	152/2867	396/18862	4.79417e-30	4.91083e-27	3.21125e-27	SPOCK2/ITGB2/ITGAX/MMP9/COL1A2/COL1A1/TIMP1/TGFB1/MMP2/COL16A1/COL5A1/LOXL1/COL4A2/COL6A2/ANTXR1/FSCN1/COL6A3/CCDC80/CTSK/ADAM8/SERPINH1/LOXL2/SPARC/PECAM1/LCP1/VCAN/COL3A1/FMOD/TIMP2/SMOC2/SULF1/ITGA3/FKBP10/LAMB1/AEBP1/LAMA4/COL4A1/EFEMP2/POSTN/MMP14/FBN1/LUM/EMILIN1/CRISPLD2/CTSS/QSOX1/CREB3L1/COL6A1/SPINT1/ETS1/OLFML2A/MMP7/TNC/ADAMTS2/AGRN/ITGAM/PAPLN/COL9A2/COL15A1/MFAP2/PXDN/COMP/NFKB2/FBL…	152
BP	GO:0006631	fatty acid metabolic process	148/2867	392/18862	2.18931e-28	1.92222e-25	1.25696e-25	ALOX5AP/CD74/AOAH/TBXAS1/GSTP1/ANXA1/ALOX5/SLC27A5/FABP5/CYP2J2/PCK2/EPHX2/EHHADH/PTGDS/ACOX2/PON3/ACSS1/ACSM2A/ACSM2B/PDP1/CYP4A22/CYP4F2/ACSM5/CES2/HAO1/ASAH1/ACOX1/ACAA1/PAM/RGN/HSD17B4/CYP3A4/CRYL1/PECR/SCP2/GGT5/CYP4A11/ABCB11/PDK4/CAV1/CYP4F3/PTGES/CYP4F12/SOX9/AMACR/ACADL/APOA5/CYP2D6/MLXIPL/PON1/EPHX1/APOC3/ACSL5/BAAT/ACADSB/CYP2C9/ACAA2/ELOVL7/GPAM/PCK1/ANGPTL3/ADH4/APOC1/FABP3/SLC27A2/A…	148
BP	GO:0016053	organic acid biosynthetic process	129/2867	335/18862	8.2074e-26	6.30534e-23	4.12314e-23	SYK/ALOX5AP/CD74/PKM/TBXAS1/GSTP1/ANXA1/ALOX5/SLC27A5/MTHFD1L/FABP5/EPHX2/PTGDS/CYP8B1/ACOX2/CDO1/ACSS1/ACSM2A/ACSM2B/UPB1/ADI1/CYP4A22/BHMT/ACSM5/OTC/BHMT2/MTHFD1/RGN/HSD17B4/CYP3A4/HAAO/PECR/SCP2/GGT5/PKLR/CYP4A11/ABCB11/PDK4/PTGES/CYP27A1/AMACR/ACADL/PAH/APOA5/CYP2D6/SHMT1/MLXIPL/GLS/APOC3/BAAT/AGXT/CYP2C9/ELOVL7/NAGS/AASS/ASNS/GATM/APOC1/CTH/PYCR1/SLC27A2/CPS1/CYP2C8/CES1/GPT2/CYP1A2/INSIG1/A…	129
BP	GO:0046394	carboxylic acid biosynthetic process	124/2867	327/18862	3.69294e-24	2.52187e-21	1.64908e-21	SYK/ALOX5AP/CD74/PKM/TBXAS1/GSTP1/ANXA1/ALOX5/SLC27A5/MTHFD1L/FABP5/EPHX2/PTGDS/CYP8B1/ACOX2/ACSS1/ACSM2A/ACSM2B/UPB1/ADI1/CYP4A22/BHMT/ACSM5/OTC/BHMT2/MTHFD1/RGN/HSD17B4/CYP3A4/HAAO/PECR/SCP2/GGT5/PKLR/CYP4A11/ABCB11/PDK4/PTGES/CYP27A1/AMACR/ACADL/PAH/APOA5/CYP2D6/SHMT1/MLXIPL/GLS/APOC3/BAAT/AGXT/CYP2C9/ELOVL7/NAGS/AASS/ASNS/GATM/APOC1/CTH/PYCR1/SLC27A2/CYP2C8/CES1/GPT2/CYP1A2/INSIG1/AGXT2/CYP1A…	124
BP	GO:0042119	neutrophil activation	161/2867	500/18862	3.70792e-22	2.27889e-19	1.49019e-19	COTL1/PLEKHO2/CD53/ITGB2/PLAU/RAB31/ADGRE5/ITGAX/MMP9/S100A11/ARHGAP9/SYK/GMFG/TYROBP/PKM/CYBA/PTAFR/C3AR1/NCKAP1L/PLAUR/LAIR1/IQGAP1/MNDA/BIN2/CYBB/IL18/CCL5/GSTP1/CTSC/FCGR2A/IMPDH1/TMC6/ALOX5/SLC44A2/RHOG/PREX1/GYG1/FCER1G/CD300A/ADAM8/NBEAL2/PECAM1/PTPRC/TIMP2/RAP2B/CD93/FGR/ADA2/FGL2/RNASET2/UNC13D/FABP5/LPCAT1/LGALS3/GSN/ARHGAP45/CRISPLD2/CTSS/PYCARD/QSOX1/TBC1D10C/METTL7A/TCIRG1/C5AR1/ANXA…	161
BP	GO:1901605	alpha-amino acid metabolic process	84/2867	191/18862	1.288e-21	7.19638e-19	4.7058e-19	SLC7A7/IL4I1/GLYAT/ALDH5A1/CDO1/DAO/PIPOX/GLYATL1/ADI1/SARDH/BHMT/OTC/BHMT2/TST/MTHFD1/HAAO/HNF4A/MAT1A/PAH/SHMT1/GLS/PEMT/TTC36/TAT/HPD/BAAT/AGXT/ACADSB/NAGS/AASS/ASNS/HGD/ADHFE1/AMDHD1/CTH/PYCR1/PRODH2/AADAT/CPS1/GCAT/GPT2/AGXT2/GNMT/FTCD/ALDH8A1/GPT/UROC1/GGT1/GLUL/ARG1/TDO2/SDS/FAH/GCDH/ALDH18A1/CAD/RIDA/GMPS/QDPR/AGMAT/BLMH/SEPHS2/AMT/ATF4/IYD/ALDH7A1/ALDH4A1/GSTZ1/ACAT1/ACMSD/ODC1/MSRA/ATP2…	84
BP	GO:0002446	neutrophil mediated immunity	159/2867	499/18862	2.22366e-21	1.13889e-18	7.44732e-19	COTL1/PLEKHO2/CD53/ITGB2/PLAU/RAB31/ADGRE5/ITGAX/MMP9/S100A11/ARHGAP9/SYK/GMFG/TYROBP/PKM/CYBA/PTAFR/C3AR1/NCKAP1L/PLAUR/LAIR1/IQGAP1/MNDA/BIN2/CYBB/GSTP1/CTSC/FCGR2A/IMPDH1/TMC6/ALOX5/SLC44A2/RHOG/GYG1/FCER1G/CD300A/ADAM8/NBEAL2/PECAM1/PTPRC/TIMP2/RAP2B/CD93/FGR/ADA2/FGL2/RNASET2/UNC13D/FABP5/LPCAT1/LGALS3/GSN/ARHGAP45/CRISPLD2/CTSS/PYCARD/QSOX1/TBC1D10C/METTL7A/TCIRG1/C5AR1/ANXA2/ITGAM/SELL/SLC…	159
BP	GO:0045785	positive regulation of cell adhesion	142/2867	425/18862	2.48144e-21	1.17315e-18	7.67137e-19	HLA-DMB/CORO1A/HLA-DPB1/JAK3/RASAL3/LGALS9/SPOCK2/HLA-DRB1/SASH3/ITGB2/HLA-DRA/HLA-DPA1/CD3E/CD86/SYK/LCK/CD6/CD74/CD5/RUNX3/VAV1/THY1/TNFSF13B/PTAFR/HAVCR2/NCKAP1L/PLAUR/AIF1/IQGAP1/LILRB4/CARD11/CD27/IL18/TNFRSF18/CCDC88B/CCL5/COL16A1/ANXA1/FLNA/ALOX5/SIRPG/PREX1/ADA/CCDC80/ZAP70/ADAM8/EBI3/PTPRC/CD83/IL7R/ITGA3/SOX4/PDCD1/IL27RA/VSIR/UNC13D/FSTL3/PODXL/EFEMP2/PLEKHA2/CSF1/CCL2/SOCS1/LIF/EMILIN…	142
BP	GO:0002576	platelet degranulation	65/2867	128/18862	3.77959e-21	1.65924e-18	1.085e-18	FERMT3/TMSB4X/SYK/SRGN/TIMP1/TGFB1/FLNA/ISLR/ANXA5/PLEK/SPARC/PECAM1/CTSW/F13A1/TAGLN2/TOR4A/QSOX1/TGFB3/LHFPL2/CFD/ALDOA/LGALS3BP/ENDOD1/PLG/VEGFB/AHSG/KNG1/A1BG/TF/SELENOP/SPP2/PDGFA/SERPINA4/APOH/F5/APP/THBS1/SERPINF2/APOA1/ITIH3/HRG/ALB/FGG/ORM1/FGB/FGA/ORM2/OLA1/SERPING1/VCL/SOD1/CD63/PROS1/WDR1/RARRES2/TGFB2/GTPBP2/ACTN4/PDGFB/VEGFA/ABCC4/DMTN/SCCPDH/SERPINA1/IGF2	65
BP	GO:0071466	cellular response to xenobiotic stimulus	64/2867	125/18862	4.31565e-21	1.76826e-18	1.15629e-18	GSTP1/CYP2J2/GLYAT/PON3/ACSM2B/SULT2A1/POR/FMO3/CES2/NR1I2/ACAA1/CES3/CYP3A4/HNF4A/AADAC/CYP2D6/UGT1A3/EPHX1/UGT1A4/CMBL/CYP2C9/RORC/CYP2A6/ACSL1/SULT1B1/CYP2C8/CES1/CYP1A2/NAT2/MGST1/CYP1A1/CYP2B6/ABCC2/AKR7A3/NQO1/GSTA1/UGT1A1/CYP3A5/CYP2A7/GGT1/UGT1A9/CYP2E1/UGT2B15/GSTA2/SULT1A2/ARNT2/CYP26B1/ACY1/ACY3/BPHL/GSTO1/MGST2/PTGS1/SULT1A1/HSP90AB1/PCNA/MCM7/ACSM1/CYP2A13/CYP2C18/E2F1/AKR1C1/ALDH3A1…	64
BP	GO:0022407	regulation of cell-cell adhesion	143/2867	437/18862	1.59318e-20	6.1198e-18	4.00181e-18	LAPTM5/FERMT3/HLA-DMB/CORO1A/HLA-DPB1/JAK3/RASAL3/LGALS9/HLA-DRB1/SASH3/ITGB2/HLA-DRA/HLA-DPA1/CD3E/CD86/SYK/LCK/CD6/CD74/CD5/RUNX3/VAV1/THY1/TNFSF13B/FXYD5/PTAFR/HAVCR2/NCKAP1L/PLAUR/TNFAIP8L2/AIF1/LILRB4/CARD11/CD27/IL18/TGFB1/GPNMB/CCDC88B/CCL5/ANXA1/ALOX5/SIRPG/ADA/ZAP70/CD300A/ADAM8/EBI3/PTPRC/CD83/JAG1/IL7R/SOX4/PDCD1/IL27RA/FGL2/VSIR/FSTL3/PODXL/LGALS3/TNFRSF21/CCL2/SOCS1/LRRC32/PLA2G2D/PY…	143
BP	GO:0002283	neutrophil activation involved in immune response	154/2867	488/18862	2.75305e-20	9.9531e-18	6.50846e-18	COTL1/PLEKHO2/CD53/ITGB2/PLAU/RAB31/ADGRE5/ITGAX/MMP9/S100A11/ARHGAP9/SYK/GMFG/TYROBP/PKM/CYBA/PTAFR/C3AR1/NCKAP1L/PLAUR/LAIR1/IQGAP1/MNDA/BIN2/CYBB/GSTP1/CTSC/FCGR2A/IMPDH1/TMC6/ALOX5/SLC44A2/RHOG/GYG1/FCER1G/CD300A/ADAM8/NBEAL2/PECAM1/PTPRC/TIMP2/RAP2B/CD93/FGR/ADA2/FGL2/RNASET2/UNC13D/FABP5/LPCAT1/LGALS3/GSN/ARHGAP45/CRISPLD2/CTSS/PYCARD/QSOX1/TBC1D10C/METTL7A/TCIRG1/C5AR1/ANXA2/ITGAM/SELL/SLC…	154
BP	GO:0008202	steroid metabolic process	117/2867	329/18862	3.25875e-20	1.11268e-17	7.27597e-18	APOBR/SLC27A5/SNAI1/IGFBP7/EPHX2/LGMN/CYP8B1/ACOX2/SEC14L2/SULT2A1/NR1I2/AKR1B1/ASAH1/ACAA1/CAT/SC5D/G6PD/HSD17B4/CYP3A4/ABCG1/SPP1/SCP2/ABCB11/RDH5/CYP27A1/AMACR/HSD11B1/HSD17B6/ATP1A1/ACADL/TSPO/APOA5/SRD5A2/CYP2D6/UGT1A3/PON1/CYP3A43/UGT1A4/RDH16/FMO5/BAAT/LEPR/CYP2C9/HMGCS2/ACAA2/RORC/GPAM/ANGPTL3/APOC1/APOB/SLC27A2/CYP2A6/SULT1E1/APP/SULT1B1/APOF/UGT2B7/CYP2C8/CES1/APOA2/CACNA1H/TM7SF2/CYP1A…	117
BP	GO:0043312	neutrophil degranulation	153/2867	485/18862	3.80656e-20	1.23132e-17	8.05178e-18	COTL1/PLEKHO2/CD53/ITGB2/PLAU/RAB31/ADGRE5/ITGAX/MMP9/S100A11/ARHGAP9/SYK/GMFG/TYROBP/PKM/CYBA/PTAFR/C3AR1/NCKAP1L/PLAUR/LAIR1/IQGAP1/MNDA/BIN2/CYBB/GSTP1/CTSC/FCGR2A/IMPDH1/TMC6/ALOX5/SLC44A2/RHOG/GYG1/FCER1G/CD300A/ADAM8/NBEAL2/PECAM1/PTPRC/TIMP2/RAP2B/CD93/FGR/ADA2/FGL2/RNASET2/UNC13D/FABP5/LPCAT1/LGALS3/GSN/ARHGAP45/CRISPLD2/CTSS/PYCARD/QSOX1/TBC1D10C/METTL7A/TCIRG1/C5AR1/ANXA2/ITGAM/SELL/SLC…	153
BP	GO:0006805	xenobiotic metabolic process	61/2867	120/18862	5.8026e-20	1.78314e-17	1.16602e-17	GSTP1/CYP2J2/GLYAT/PON3/ACSM2B/SULT2A1/POR/FMO3/CES2/NR1I2/ACAA1/CES3/CYP3A4/HNF4A/AADAC/CYP2D6/UGT1A3/EPHX1/UGT1A4/CMBL/CYP2C9/RORC/CYP2A6/ACSL1/SULT1B1/CYP2C8/CES1/CYP1A2/NAT2/MGST1/CYP1A1/CYP2B6/ABCC2/AKR7A3/NQO1/GSTA1/UGT1A1/CYP3A5/CYP2A7/GGT1/UGT1A9/CYP2E1/UGT2B15/GSTA2/SULT1A2/ARNT2/CYP26B1/ACY1/ACY3/BPHL/GSTO1/MGST2/PTGS1/SULT1A1/HSP90AB1/ACSM1/CYP2A13/CYP2C18/AKR1C1/ALDH3A1/GSTM1	61
BP	GO:0009410	response to xenobiotic stimulus	64/2867	131/18862	1.04217e-19	3.05009e-17	1.99449e-17	GSTP1/CYP2J2/GLYAT/PON3/ACSM2B/SULT2A1/POR/FMO3/CES2/NR1I2/ACAA1/CES3/CYP3A4/HNF4A/AADAC/CYP2D6/UGT1A3/EPHX1/UGT1A4/CMBL/CYP2C9/RORC/CYP2A6/ACSL1/SULT1B1/CYP2C8/CES1/CYP1A2/NAT2/MGST1/CYP1A1/CYP2B6/ABCC2/AKR7A3/NQO1/GSTA1/UGT1A1/CYP3A5/CYP2A7/GGT1/UGT1A9/CYP2E1/UGT2B15/GSTA2/SULT1A2/ARNT2/CYP26B1/ACY1/ACY3/BPHL/GSTO1/MGST2/PTGS1/SULT1A1/HSP90AB1/PCNA/MCM7/ACSM1/CYP2A13/CYP2C18/E2F1/AKR1C1/ALDH3A1…	64
BP	GO:0042493	response to drug	123/2867	359/18862	1.20437e-19	3.36458e-17	2.20014e-17	CXCR4/SLAMF8/LCK/COL1A1/NCKAP1L/CYBB/ANXA1/ADA/ABCC1/TIMP2/ITGA3/CYP2J2/PDE4A/PPP1R9B/BAK1/LGALS1/SORD/SLC10A1/OTC/NR1I2/ICAM1/PAM/CAT/CPB2/F7/CYP3A4/KCNQ1/ALAD/B2M/ABCB11/VEGFB/ENG/ATP1A1/TSPO/CYP2D6/PEMT/CYP2C9/ADRA1A/ABCG8/SRC/ABCG5/FABP3/CYP2A6/ACSL1/CCNB1/THBS1/CPS1/CYP2C8/FBP1/CYP1A2/SOD2/MGST1/CYP1A1/GPLD1/CA9/SLC22A1/CYP2B6/ABCC2/TYMS/NQO1/HMOX1/UGT1A1/APOA1/BCHE/CYP2A7/CYP2E1/ARG1/NNMT/I…	123
BP	GO:0042110	T cell activation	149/2867	474/18862	1.73001e-19	4.62289e-17	3.02297e-17	LAPTM5/RAC2/HLA-DMB/CORO1A/HLA-DPB1/JAK3/RASAL3/LGALS9/CD2/HLA-DRB1/SASH3/HLA-DRA/HLA-DPA1/CD3E/HLA-DOA/CD86/SYK/LCK/CD6/CD74/WAS/CD5/RUNX3/VAV1/CD3D/THY1/TNFSF13B/HAVCR2/PIK3CD/NCKAP1L/GPR183/TNFAIP8L2/AIF1/LILRB4/CARD11/SIT1/CD27/IL18/TNFRSF18/GPNMB/CCDC88B/CCL5/ANXA1/SIRPG/PTGER4/PREX1/ADA/ZAP70/LFNG/TNFRSF4/FCER1G/CD300A/ADAM8/CD8A/EBI3/LCP1/ELF4/PTPRC/CD83/IL7R/SOX4/PDCD1/IL27RA/FGL2/VSIR/FK…	149
BP	GO:0060326	cell chemotaxis	108/2867	306/18862	1.76768e-18	4.52674e-16	2.9601e-16	CXCR4/GPSM3/SLAMF8/RAC2/CORO1A/LGALS9/TMSB4X/ITGB2/SYK/CD74/VAV1/CCR5/C3AR1/PIK3CD/NCKAP1L/GPR183/AIF1/BIN2/CCL5/GSTP1/CSF1R/CMKLR1/CXCR3/ANXA1/ALOX5/PGF/RHOG/PREX1/PIP5K1C/FCER1G/ABCC1/ADAM8/CXCR6/SMOC2/IL34/CCL16/LGALS3/CXCL9/CSF1/CCL2/FGFR1/C5AR1/LGMN/CCL4/PLA2G7/PDGFRB/CCL19/NBL1/CCR1/CCL18/CXCL1/F7/MDK/CXCL8/CCL21/SLC12A2/STK39/PRKCD/VEGFB/MST1/HMGB2/S100A9/CCL20/CXCL16/CXCL6/VCAM1/CXCL10/CX…	108
BP	GO:0007159	leukocyte cell-cell adhesion	122/2867	366/18862	2.09484e-18	5.14996e-16	3.36763e-16	LAPTM5/FERMT3/SELPLG/RAC2/HLA-DMB/CORO1A/HLA-DPB1/JAK3/RASAL3/LGALS9/HLA-DRB1/SASH3/ITGB2/HLA-DRA/HLA-DPA1/CD3E/CD86/SYK/LCK/CD6/CD74/CD5/RUNX3/VAV1/THY1/TNFSF13B/PTAFR/HAVCR2/NCKAP1L/TNFAIP8L2/AIF1/LILRB4/CARD11/CD27/IL18/GPNMB/CCDC88B/CCL5/ANXA1/ALOX5/SIRPG/ADA/ZAP70/CD300A/ADAM8/CERCAM/EBI3/PECAM1/PTPRC/CD83/IL7R/SOX4/PDCD1/IL27RA/FGL2/VSIR/LGALS3/TNFRSF21/EZR/CCL2/SOCS1/LRRC32/PLA2G2D/PYCARD/…	122
BP	GO:0050863	regulation of T cell activation	112/2867	327/18862	5.4389e-18	1.28567e-15	8.40718e-16	LAPTM5/RAC2/HLA-DMB/CORO1A/HLA-DPB1/JAK3/RASAL3/LGALS9/CD2/HLA-DRB1/SASH3/HLA-DRA/HLA-DPA1/CD3E/HLA-DOA/CD86/SYK/LCK/CD6/CD74/CD5/RUNX3/VAV1/THY1/TNFSF13B/HAVCR2/NCKAP1L/TNFAIP8L2/AIF1/LILRB4/CARD11/SIT1/CD27/IL18/TNFRSF18/GPNMB/CCDC88B/CCL5/ANXA1/SIRPG/ADA/ZAP70/CD300A/ADAM8/EBI3/PTPRC/CD83/IL7R/SOX4/PDCD1/IL27RA/FGL2/VSIR/LGALS3/TNFRSF21/CCL2/SOCS1/LRRC32/PLA2G2D/PYCARD/LGALS1/NCK2/PELI1/IRF1/C…	112
BP	GO:0009063	cellular amino acid catabolic process	54/2867	106/18862	6.8885e-18	1.56803e-15	1.02535e-15	IL4I1/ALDH5A1/CDO1/DAO/PIPOX/ALDH6A1/SARDH/ABAT/OTC/HIBADH/HAAO/MAT1A/PAH/SHMT1/GLS/TAT/HPD/AGXT/AASS/HGD/ADHFE1/AMDHD1/PRODH2/AADAT/GCAT/GPT2/AGXT2/FTCD/ALDH8A1/GPT/UROC1/GLUL/ARG1/TDO2/SDS/FAH/HMGCL/GCDH/RIDA/QDPR/BLMH/IVD/AMT/ALDH7A1/ALDH4A1/GSTZ1/ACMSD/ATP2B4/ASRGL1/GLUD1/DDAH1/GLS2/KMO/OAT	54
BP	GO:0016042	lipid catabolic process	113/2867	340/18862	4.90384e-17	1.07639e-14	7.03867e-15	AOAH/PLCB2/PPT1/FABP5/PCK2/EHHADH/PLA2G2D/ACOX2/SPHK1/PLA2G7/ADRA2A/NCEH1/CYP4F2/SULT2A1/CES2/HAO1/ASAH1/ACOX1/ACAA1/CES3/PAFAH1B3/HSD17B4/CYP3A4/SPP1/PECR/SCP2/PRKCD/CYP4A11/ABCB11/CYP4F3/CYP27A1/PLBD1/CYP4F12/AMACR/HSD11B1/HSD17B6/ACADL/APOA5/AADAC/APOC3/ACAA2/PCK1/ANGPTL3/APOC1/FABP3/APOB/SLC27A2/SULT1E1/CPS1/CES1/APOA2/CYP1A2/CYP39A1/PLA2G12B/GPLD1/LIPC/CYP4F11/HAO2/APOA1/CYP7A1/PLA2G2A/AKR1B…	113
BP	GO:1901606	alpha-amino acid catabolic process	47/2867	88/18862	8.19917e-17	1.73766e-14	1.13628e-14	IL4I1/CDO1/DAO/PIPOX/SARDH/OTC/HAAO/MAT1A/PAH/SHMT1/GLS/TAT/HPD/AGXT/ACADSB/AASS/HGD/ADHFE1/PRODH2/AADAT/GCAT/GPT2/AGXT2/ALDH8A1/GPT/GLUL/ARG1/TDO2/SDS/FAH/GCDH/RIDA/QDPR/BLMH/AMT/ALDH7A1/ALDH4A1/GSTZ1/ACAT1/ACMSD/ATP2B4/ASRGL1/GLUD1/DDAH1/GLS2/KMO/OAT	47
BP	GO:0071346	cellular response to interferon-gamma	72/2867	177/18862	1.75324e-16	3.5918e-14	2.34872e-14	HLA-DQB1/HLA-DQA1/VIM/HLA-DPB1/LGALS9/HLA-DRB1/HLA-DRA/HLA-DPA1/HCK/WAS/PTAFR/AIF1/CCL5/HLA-DRB5/NLRC5/CASP1/IFNGR2/HLA-DQB2/CCL16/GBP5/CCL2/SOCS1/GSN/STAT1/CCL4/IRF1/CCL19/TLR2/HLA-A/HLA-B/RAB20/HLA-F/SOCS3/CCL18/ICAM1/CD44/HLA-DQA2/GBP4/ZYX/GBP2/CCL21/B2M/PRKCD/CCL20/OAS2/VCAM1/HLA-C/TRIM31/HPX/ARG1/GBP7/HLA-E/CCL3/TRIM22/PTPN2/PML/ACTR3/KIF5B/CCL26/CD58/MYO1C/ACTR2/GAPDH/CD47/SIRPA/CCL15/TP53/…	72
BP	GO:0072330	monocarboxylic acid biosynthetic process	84/2867	224/18862	1.88159e-16	3.7304e-14	2.43936e-14	CD74/PKM/TBXAS1/GSTP1/ANXA1/ALOX5/SLC27A5/FABP5/EPHX2/PTGDS/CYP8B1/ACOX2/ACSS1/ACSM2A/ACSM2B/ACSM5/RGN/HSD17B4/CYP3A4/PECR/SCP2/PKLR/ABCB11/PDK4/PTGES/CYP27A1/AMACR/ACADL/APOA5/CYP2D6/MLXIPL/APOC3/BAAT/AGXT/CYP2C9/ELOVL7/GATM/APOC1/SLC27A2/CYP2C8/CES1/CYP1A2/INSIG1/CYP1A1/CYP39A1/LIPC/ALDH8A1/APOA1/CYP7A1/ELOVL2/AKR1C4/CYP2E1/SCD/AKR1D1/SDS/HACD1/OSBPL3/FA2H/GAMT/SCD5/HSD17B8/OSBPL9/ACOT4/ACMSD/A…	84
BP	GO:0034341	response to interferon-gamma	77/2867	197/18862	2.30379e-16	4.42471e-14	2.89338e-14	HLA-DQB1/HLA-DQA1/VIM/HLA-DPB1/LGALS9/HLA-DRB1/HLA-DRA/HLA-DPA1/HCK/CD74/WAS/PTAFR/AIF1/CCL5/HLA-DRB5/NLRC5/CASP1/IFNGR2/HLA-DQB2/CCL16/GBP5/CCL2/SOCS1/GSN/STAT1/UBD/CCL4/IRF1/CCL19/TLR2/HLA-A/HLA-B/RAB20/HLA-F/SOCS3/CCL18/ICAM1/CD44/HLA-DQA2/GBP4/ZYX/GBP2/CCL21/B2M/PRKCD/CCL20/OAS2/CXCL16/IFITM1/VCAM1/HLA-C/TRIM31/HPX/ARG1/GBP7/HLA-E/CCL3/BST2/TRIM22/PTPN2/PML/ACTR3/KIF5B/CCL26/CD58/MYO1C/ACTR2/…	77
BP	GO:0006066	alcohol metabolic process	119/2867	373/18862	2.38999e-16	4.45117e-14	2.91068e-14	APOBR/PTAFR/INPP5D/PLCB2/PLEK/MOXD1/PCK2/EPHX2/SEC14L2/SPHK1/SORD/ACSS1/SULT2A1/HAO1/AKR1B1/ALDH2/ASAH1/ALDH3B1/ISYNA1/ADH6/CAT/SC5D/G6PD/ADH1B/RBP4/CYP3A4/ABCG1/PECR/MOGAT2/RDH5/CYP27A1/TKFC/ACADL/APOA5/CYP2D6/UGT1A3/PON1/UGT1A4/RDH16/FMO5/LEPR/CYP2C9/HMGCS2/ACAA2/TTR/GPAM/PCK1/ANGPTL3/GPD1/ADH4/APOB/SULT1E1/PLPP2/APP/SULT1B1/APOF/CYP2C8/CES1/APOA2/CACNA1H/TM7SF2/CYP1A2/INSIG1/TSKU/CYP1A1/CYP39A…	119
BP	GO:0001676	long-chain fatty acid metabolic process	56/2867	120/18862	2.7586e-16	4.98658e-14	3.26079e-14	TBXAS1/GSTP1/ALOX5/SLC27A5/CYP2J2/EPHX2/PTGDS/ACSM2A/ACSM2B/CYP4A22/CYP4F2/ACSM5/ACOX1/ACAA1/PAM/HSD17B4/CYP3A4/SCP2/CYP4A11/CYP4F3/PTGES/CYP4F12/ACADL/CYP2D6/EPHX1/ACSL5/CYP2C9/SLC27A2/CYP2A6/ACSL1/CYP2C8/CYP1A2/CYP1A1/CYP2B6/GSTA1/ACSL4/CYP4F11/CYP2A7/ELOVL2/CYP2E1/AIG1/CPT2/HACL1/ACOT2/ACOT4/ACOT1/PTGS1/ELOVL1/CBR1/ACSM3/ELOVL6/ACSM1/CYP2A13/CYP2C18/MGLL/GSTM1	56
BP	GO:0072329	monocarboxylic acid catabolic process	59/2867	131/18862	3.47075e-16	6.09464e-14	3.98536e-14	PCK2/DCXR/EHHADH/ACOX2/PON3/SORD/CYP4F2/SULT2A1/HAO1/ACOX1/ACAA1/HSD17B4/CRYL1/PECR/SCP2/LDHD/CYP4A11/ABCB11/CYP4F3/CYP4F12/AMACR/ACADL/AGXT/ACAA2/PCK1/SLC27A2/AGXT2/CYP4F11/HAO2/MFSD2A/AKR1D1/FABP1/FAH/ECI2/GCDH/CYP26B1/ECHDC2/ECHS1/HADH/IVD/PPARD/NUDT7/XYLB/AIG1/PCCB/CPT2/HACL1/ACAT1/ABHD3/PPARA/DECR2/DECR1/PHYH/IDNK/ETFDH/ACADM/MMUT/ALDH3A2/PLIN5	59
BP	GO:0050921	positive regulation of chemotaxis	61/2867	139/18862	5.00102e-16	8.39092e-14	5.48693e-14	CXCR4/GPSM3/RAC2/LGALS9/TMSB4X/CD74/C3AR1/NCKAP1L/AIF1/TGFB1/CCL5/CSF1R/CMKLR1/PGF/TREM2/SMOC2/IL34/CSF1/FGFR1/C5AR1/LGMN/F3/CCL4/PLA2G7/PDGFRB/CCL19/CCR1/STX3/F7/MDK/CXCL8/CCL21/STK39/VEGFB/CXCL10/THBS1/F2RL1/S100A14/HSPB1/CXCL12/CCL3/LBP/DNM1L/MCU/TPBG/PRKD2/ADAM10/ADAM17/CREB3/LPAR1/CCL26/NRP1/RARRES2/ITGA2/SWAP70/PDGFD/MEGF8/ZNF580/PDGFB/P2RX4/VEGFA	61
[truncated: 2,166 more rows]
