# Supplementary material for: Characterizing ligand-receptor interactions and unveiling the pro-tumorigenic role of CCL16-CCR1 axis in the microenvironment of hepatocellular carcinoma
Source: Front Immunol. 2024 Jan 11;14:1299953. doi: 10.3389/fimmu.2023.1299953 (PMC10808667; doi:10.3389/fimmu.2023.1299953)
Supplement: Supplementary file 3 — The results of univariate Cox analysis in the TCGA-LIHC cohort and risk scores of patients in both cohorts. [file DataSheet_3.xlsx]

## Sheet: tcga.sig.fit
ID	p.value	HR	Low 95%CI	High 95%CI
HLA-DQB1	0.0427652	0.880444	0.778405	0.995859
HAPLN3	0.0306777	0.74907	0.576408	0.973453
IL18BP	0.0385018	0.777694	0.612909	0.986784
SLAMF8	0.0414996	0.817913	0.674183	0.992286
LGALS9	0.0296529	0.814316	0.676697	0.979922
CD52	0.0259431	0.862264	0.756832	0.982384
IL2RG	0.00652303	0.829494	0.724967	0.949093
SPOCK2	0.0158795	0.770272	0.623045	0.952288
CD2	0.0109178	0.821765	0.706482	0.95586
SH2D2A	0.0345605	0.760315	0.5897	0.980294
MTHFD2	0.0277071	0.715806	0.531516	0.963994
WIPF1	0.0495054	0.787786	0.620926	0.999484
GMIP	0.024812	0.739175	0.567706	0.962433
APOBEC3C	0.0476212	0.829263	0.689029	0.998039
TMSB10	0.0169416	0.864392	0.766946	0.974218
CD48	0.0280442	0.798682	0.653532	0.976068
LTB	0.00389627	0.82419	0.722783	0.939825
CD3E	0.0309931	0.833586	0.706525	0.983498
PTPN7	0.0417165	0.735333	0.546986	0.988536
HLA-DOA	0.0463588	0.837881	0.704051	0.99715
ATP2A3	0.03575	0.784856	0.626014	0.984001
DUSP2	0.043515	0.815616	0.669188	0.994084
FGD3	0.0256039	0.702384	0.515061	0.957834
DEF6	0.0387859	0.804163	0.653983	0.988831
LCK	0.0292327	0.782635	0.62788	0.975533
CD6	0.01129	0.683759	0.509548	0.917531
CD5	0.013246	0.712696	0.545151	0.931734
SEL1L3	0.00740578	0.811348	0.69624	0.945487
CD3D	0.0115344	0.831826	0.721085	0.959574
CCR5	0.0371541	0.748634	0.570198	0.982908
TNFSF13B	0.0402139	0.769026	0.598375	0.988345
MAP4K1	0.0429696	0.756162	0.57686	0.991195
EMILIN2	0.0460416	0.746809	0.560591	0.994884
CYTIP	0.0190414	0.74804	0.586864	0.95348
PLAUR	0.0358291	0.773904	0.609174	0.983181
SH3BGRL3	0.0126263	0.770198	0.627323	0.945613
CARD11	0.04922	0.739248	0.547051	0.998969
SIT1	0.0316425	0.764812	0.59889	0.976702
CD27	0.0225743	0.801922	0.663347	0.969445
CSF2RB	0.027429	0.698642	0.507972	0.960882
VASP	0.0182247	0.748838	0.588996	0.952057
IL18	0.0309311	0.785787	0.631271	0.978125
TNFRSF18	0.0287586	0.764703	0.601271	0.972559
APOBEC3G	0.0237677	0.70955	0.526986	0.95536
TGFB1	0.042276	0.862946	0.748515	0.994872
CCDC88B	0.0383488	0.73718	0.552401	0.98377
PRKX	0.0470217	0.757496	0.575901	0.996351
RGS2	0.0255444	0.858172	0.750365	0.981468
CTSC	0.0294949	0.834048	0.708324	0.982086
S1PR4	0.035704	0.738686	0.556811	0.979968
IL4I1	0.0166694	0.788904	0.649704	0.957929
CAPG	0.0402773	0.883957	0.785665	0.994546
CXCR3	0.039437	0.772203	0.603802	0.987572
TMC6	0.0212749	0.793418	0.651592	0.966113
SIRPG	0.0246114	0.714542	0.533	0.957917
LPCAT4	0.0128256	0.690686	0.516061	0.924402
ADAM8	0.0314267	0.714012	0.525343	0.970439
CSF2RA	0.00404892	0.637022	0.468392	0.866361
ARHGAP4	0.0342285	0.83717	0.710175	0.986875
MFNG	0.0226198	0.722401	0.546222	0.955406
LPAR2	0.0405667	0.768368	0.597109	0.988746
LCP1	0.0486056	0.862225	0.744107	0.999093
STK17A	0.01485	0.737006	0.576555	0.942108
RGS19	0.0402286	0.795718	0.639648	0.989867
IL7R	0.0417803	0.818819	0.67547	0.992591
SOX4	0.0329546	0.856699	0.743182	0.987555
CCL16	0.0489617	1.10023	1.00043	1.20997
UNC13D	0.0295272	0.704274	0.513598	0.965739
ADAMDEC1	0.0172166	0.723206	0.553939	0.944196
CXCL9	0.0326461	0.888084	0.796463	0.990245
SMOX	0.0339655	0.829476	0.697838	0.985947
POSTN	0.0432073	0.868881	0.758201	0.995717
RNF145	0.0343714	0.768286	0.601828	0.980785
DCXR	0.0163763	1.15385	1.02661	1.29686
MZB1	0.0451856	0.855669	0.734622	0.996662
LIF	0.00595168	0.741457	0.599114	0.91762
BCL2A1	0.0394997	0.799417	0.645983	0.989296
EPHX2	0.0149559	1.21929	1.03933	1.43042
PLA2G2D	0.00997987	0.750467	0.603248	0.933613
TESC	0.00214081	0.843637	0.756852	0.940373
HSH2D	0.0145807	0.749476	0.594653	0.944609
CREB3L1	0.0486638	0.800012	0.640858	0.998692
GLYAT	0.0431949	1.08579	1.00252	1.17597
TBC1D10C	0.0210371	0.74142	0.575029	0.955958
SPINT1	0.0331546	0.886387	0.793291	0.990408
CRMP1	0.0155974	0.69738	0.520716	0.933981
BAK1	0.00460832	0.749638	0.614153	0.915013
CYP8B1	0.0278818	1.07792	1.00819	1.15247
SEC14L2	0.0449136	1.12454	1.00267	1.26123
TMED3	0.0158243	0.782972	0.641858	0.955109
PLA2G7	0.0146427	0.804086	0.674947	0.957934
AGRN	0.0277306	0.824536	0.694381	0.979087
IRF1	0.0445696	0.793931	0.633864	0.994418
SELL	0.0271087	0.780983	0.62723	0.972424
ACSM2B	0.0447168	1.137	1.00303	1.28886
LGALS3BP	0.00255259	0.86164	0.782188	0.949162
HID1	0.0298039	0.802274	0.657678	0.978661
TAP2	0.03729	0.769908	0.601954	0.984723
AR	0.00267108	1.27202	1.08718	1.4883
P3H3	0.0409471	0.76251	0.587944	0.988906
PIP4P2	0.0406826	0.786805	0.625388	0.989885
SULT2A1	0.0355911	1.09825	1.00633	1.19857
ABAT	0.0424296	1.1512	1.00482	1.3189
NR1I3	0.0478816	1.12873	1.00113	1.27259
ACSM5	0.0225911	1.12443	1.01661	1.24369
RAB34	0.037768	0.86289	0.75081	0.991701
ADGRG1	0.0116523	0.765041	0.621311	0.942021
PGM1	0.0402187	1.26925	1.01069	1.59395
ITGB4	0.0326685	0.800891	0.653279	0.981855
NXN	0.0327705	0.804961	0.659584	0.982381
TLCD4	0.00212857	1.33049	1.10888	1.5964
HAGH	0.0429782	1.24985	1.00707	1.55116
C8A	0.0308349	1.13433	1.0117	1.27183
SCP2	0.017449	1.22406	1.03612	1.4461
CUX2	0.0134881	1.2	1.0384	1.38674
ALAD	0.00757718	1.31995	1.07664	1.61823
SLC12A2	0.0403409	0.787592	0.626858	0.989541
DEPDC7	0.0301328	1.23717	1.02066	1.4996
ACP5	0.00497583	0.830605	0.729699	0.945463
SULF2	0.0125005	0.832621	0.721143	0.961331
ABCB11	0.0452217	1.12332	1.00248	1.25872
TES	0.00165639	0.742439	0.616704	0.893809
PDK4	0.0046805	1.17836	1.05168	1.32029
GLYCTK	0.0230787	1.23875	1.02985	1.49003
NUGGC	0.0316477	1.18714	1.01519	1.38822
DDR1	0.0463406	0.84861	0.722059	0.997341
ACADL	0.0268432	1.21255	1.02234	1.43814
CTNND2	0.0498053	0.831651	0.691752	0.999843
UGT1A3	0.0274816	1.1832	1.01884	1.37406
GADD45A	0.0051277	1.30175	1.08225	1.56576
FDCSP	0.0142024	0.860045	0.762402	0.970193
RDH16	0.0395589	1.09314	1.00426	1.18989
ARL14	0.0269442	0.74958	0.580652	0.967655
LAMC2	0.04977	0.758739	0.575845	0.999723
ACSL5	0.035504	1.15555	1.00985	1.32227
TMEM156	0.00389242	0.71353	0.567396	0.897301
CRACR2B	0.0402171	0.794159	0.637208	0.989768
ALDH1L1	0.0437662	1.10047	1.00268	1.20779
ECM2	0.0343699	1.20675	1.01393	1.43625
ABCG8	0.00662005	1.21275	1.05513	1.39393
PCK1	0.0342106	1.08287	1.00594	1.16568
ALAS1	0.0165645	1.20979	1.03528	1.41371
HIST3H2A	0.0413657	0.849897	0.72694	0.993651
LOXL4	0.0340397	0.886845	0.79364	0.990997
SYT13	0.0457929	0.768402	0.593356	0.995088
SNRPN	0.00163934	0.802003	0.699087	0.920071
HPR	0.0285001	1.11274	1.0113	1.22435
ABCG5	0.034814	1.18499	1.01218	1.38731
SLC16A1	0.016372	1.23127	1.03892	1.45923
IL27	0.0307534	1.21184	1.01797	1.44263
CTH	0.0460421	1.11112	1.00185	1.23231
SLC13A5	0.0058368	1.15457	1.04242	1.27879
ACSL1	0.00760004	1.18872	1.04701	1.34961
PLPP2	0.0047827	0.807907	0.696635	0.936952
SULT1B1	0.0319909	1.18455	1.01468	1.38286
THRSP	0.0293708	1.072	1.007	1.1412
GFRA1	0.0395318	1.17207	1.00764	1.36333
INSIG1	0.0372752	1.13424	1.00745	1.27699
TSKU	0.0257816	1.14199	1.01618	1.28338
FXYD2	0.0186068	0.841169	0.72832	0.971504
TAFA5	0.00892755	0.787264	0.658045	0.941856
CA9	0.00787862	0.843887	0.744581	0.956438
GAL3ST1	0.0248729	0.870644	0.771403	0.982653
PPP1R3G	0.00754115	1.1702	1.04277	1.31319
LY6E	0.0129326	0.890685	0.812982	0.975816
HAO2	0.0306109	1.08489	1.00765	1.16805
TFF1	0.0170578	0.816741	0.691592	0.964536
ECHDC3	0.0296488	1.18306	1.01674	1.37659
CFHR5	0.0499837	1.08805	1.00001	1.18384
MFSD2A	0.0182343	1.10453	1.01702	1.19956
SAA2-SAA4	0.0404616	1.07306	1.00307	1.14794
SAA2	0.0476157	1.05876	1.0006	1.12029
PHF21A	0.0486917	0.68883	0.475504	0.997862
TGFA	0.0321856	0.762597	0.595112	0.977219
FUNDC1	0.0126401	0.687291	0.511848	0.922869
SLC4A3	0.0422528	0.703882	0.501574	0.98779
PPP5C	0.0428414	0.705711	0.503655	0.988827
DNAJC10	0.0388114	0.712836	0.517055	0.982749
B3GNT8	0.0153813	0.640391	0.446577	0.91832
STX18	0.0498962	0.703858	0.495495	0.999841
CHST10	0.0196966	0.663734	0.470318	0.936692
WNT7B	0.0453488	0.503947	0.257592	0.985911
CDCP1	0.0114349	0.669712	0.49086	0.91373
MTX2	0.0162658	0.678814	0.494897	0.931078
IGF1R	0.013988	0.589407	0.386649	0.898491
RAP1GAP2	0.0312314	0.687801	0.489299	0.966831
STARD3NL	0.0260419	0.734931	0.560347	0.96391
MKKS	0.0117032	0.702951	0.534459	0.92456
FA2H	0.0176199	0.520206	0.303251	0.892377
TNFAIP6	0.0287512	0.599757	0.379305	0.948336
SLC39A6	0.035653	0.795474	0.642565	0.984771
KAAG1	0.0465933	0.671186	0.453208	0.994004
RASAL1	0.00651048	0.495382	0.298672	0.821648
ARPC2	0.0426789	0.737212	0.548976	0.989991
KCNF1	0.0113116	0.657629	0.475484	0.90955
ECHDC2	0.00983859	1.34078	1.07315	1.67515
PDCL3	0.00553682	0.643878	0.471754	0.878804
CFL2	0.0304075	1.34899	1.02872	1.76895
ZNF875	0.040049	0.714643	0.51857	0.984853
TFCP2	0.0467819	0.742789	0.554076	0.995776
RAB3D	0.0144897	0.754031	0.601309	0.945543
PRKD2	0.0458463	0.741655	0.553094	0.994501
SOD1	0.0339539	1.2882	1.01937	1.62794
EVC	0.00821758	0.73762	0.588601	0.924366
RALB	0.0149591	0.687855	0.508872	0.929791
FCHO1	0.0150706	0.592632	0.388662	0.903647
B9D2	0.0353596	0.70653	0.511215	0.976466
MICALL2	0.0441446	0.753312	0.571707	0.992603
HADH	0.030408	1.29333	1.02463	1.6325
LRRC3	0.000756414	1.37796	1.14345	1.66056
TMEM185B	0.0213041	0.730008	0.558458	0.954257
SH2D3A	0.0447802	0.699136	0.492883	0.991697
EPS8L1	0.0176253	0.660539	0.468997	0.930309
PPIC	0.0200234	0.75204	0.591498	0.956155
SMYD5	0.0336039	0.749186	0.573995	0.977848
RABEP2	0.044652	0.728091	0.534149	0.99245
TMEM147	0.024393	0.787915	0.640234	0.969662
PRSS22	0.0288934	0.663463	0.459177	0.958635
LINGO1	0.0335205	0.805311	0.659573	0.983251
DGUOK	0.0452746	0.743906	0.556852	0.993794
MED10	0.026129	0.72364	0.544175	0.962291
COMMD8	0.00829938	0.681279	0.51235	0.905906
PTGR1	0.0119198	1.16049	1.03337	1.30325
PTHLH	0.0113492	0.655749	0.473004	0.909097
SPIB	0.0205488	0.61706	0.410111	0.92844
FAM241B	0.0474717	0.829519	0.689538	0.997918
CPT2	0.00964173	1.37256	1.07992	1.74449
SH3YL1	0.0474012	0.750922	0.565739	0.996721
ZNF579	0.0431063	0.757416	0.578643	0.991422
SLC6A13	0.020498	1.26391	1.03676	1.54082
SLC12A8	0.0328684	0.7853	0.628951	0.980514
MST1R	0.0492088	0.70089	0.491853	0.998769
IKBIP	0.0456907	0.755142	0.573315	0.994635
SHKBP1	0.0356598	0.771222	0.605231	0.982737
SORL1	0.0467058	1.21685	1.00287	1.47649
B3GALT4	0.00886339	0.69268	0.526156	0.911907
GRAMD1B	0.0274223	0.72102	0.539146	0.964247
PKP3	0.00638305	0.542461	0.349528	0.841889
MEGF8	0.0420806	0.751774	0.570966	0.989839
PDSS1	0.0412896	0.749526	0.568226	0.98867
SPATS2L	0.0473723	0.769563	0.594029	0.996968
TOX	0.0366718	0.734758	0.550276	0.981088
MFAP3L	0.0243431	1.22444	1.02658	1.46045
SOX12	0.0197116	0.804456	0.669998	0.965898
LAMP3	0.0358119	0.72066	0.530748	0.978527
FITM1	0.0216055	1.25878	1.03437	1.53189
IDNK	0.0477726	1.26582	1.00232	1.5986
ELMO3	0.00420312	0.775572	0.651698	0.922993
GARS	0.0199689	0.737821	0.57112	0.953181
CPNE7	0.0393672	0.744999	0.563039	0.985763
CYCS	0.0243059	0.7423	0.572737	0.962064
SLC25A20	0.0338052	1.30859	1.0208	1.67753
AC006254.1	0.0473482	1.23212	1.00245	1.51442
NMB	0.0319409	0.822286	0.687673	0.98325
ACADM	0.024038	1.25173	1.02995	1.52126
GAS2	0.0149052	1.32229	1.05598	1.65577
PLEKHB1	0.0385813	0.772268	0.604549	0.986517
COBLL1	0.0113877	1.32629	1.06574	1.65054
KLF9	0.00738657	1.26505	1.06513	1.5025
PSMG3	0.0416253	0.795202	0.637867	0.991345
ACSM3	0.011857	1.23242	1.04729	1.45026
SMIM6	0.0400556	0.793457	0.636221	0.989552
VSIG1	0.0268251	0.678405	0.48119	0.956448
BICDL1	0.0357599	0.808643	0.663209	0.985969
SEPTIN4	0.0369793	1.14908	1.00843	1.30934
KDM8	0.0271423	1.16508	1.0174	1.33419
SLC16A13	0.0373221	1.1906	1.0103	1.40309
UGT3A1	0.0200949	1.14176	1.02101	1.27678
SLC39A14	0.0314364	1.21468	1.01746	1.45013
RAC3	0.00504723	1.25589	1.07099	1.47272
AVPR1A	0.0444132	1.11947	1.00282	1.24969
ASPHD1	0.0158905	0.817382	0.693818	0.962952
EFHD1	0.006616	1.17993	1.04711	1.32958
KRTCAP3	0.0466821	0.876743	0.770164	0.99807

## Sheet: risk-TCGA
Samples	time	status	riskscore	risktype	cutoff
TCGA-DD-A4NG-01	802	1	1.12013	High	0.74609
TCGA-G3-AAV4-01	27	1	1.34767	High	0.74609
TCGA-2Y-A9H1-01	1229	1	0.965428	High	0.74609
TCGA-BC-A10Y-01	711	1	1.51072	High	0.74609
TCGA-K7-AAU7-01	359	0	-0.0426043	Low	0.74609
TCGA-BC-A10W-01	91	1	0.0963137	Low	0.74609
TCGA-DD-AACV-01	1531	0	0.846953	High	0.74609
TCGA-DD-AAD3-01	1295	0	0.886063	High	0.74609
TCGA-DD-A1EI-01	183	0	1.5323	High	0.74609
TCGA-DD-AAC9-01	347	0	0.818027	High	0.74609
TCGA-DD-AACT-01	1562	0	0.474321	Low	0.74609
TCGA-GJ-A6C0-01	31	1	1.42749	High	0.74609
TCGA-CC-5258-01	129	1	0.930756	High	0.74609
TCGA-DD-AADP-01	458	0	0.448437	Low	0.74609
TCGA-DD-AACW-01	1424	0	0.527179	Low	0.74609
TCGA-ZS-A9CD-01	1386	1	1.25835	High	0.74609
TCGA-UB-A7MF-01	214	1	0.617939	Low	0.74609
TCGA-WX-AA46-01	756	0	0.738407	Low	0.74609
TCGA-CC-A8HV-01	279	1	0.911696	High	0.74609
TCGA-DD-AADQ-01	436	0	0.298125	Low	0.74609
TCGA-DD-AADB-01	1242	0	1.28054	High	0.74609
TCGA-DD-A1EA-01	2415	0	0.242744	Low	0.74609
TCGA-5R-AA1C-01	520	0	1.49417	High	0.74609
TCGA-DD-A113-01	2425	0	0.302724	Low	0.74609
TCGA-2Y-A9H9-01	697	0	0.411081	Low	0.74609
TCGA-CC-A7IE-01	217	1	1.39223	High	0.74609
TCGA-XR-A8TD-01	1030	0	0.710647	Low	0.74609
TCGA-DD-AAD2-01	658	0	0.367147	Low	0.74609
TCGA-DD-AACY-01	1450	0	1.21591	High	0.74609
TCGA-CC-A7IF-01	649	1	0.178535	Low	0.74609
TCGA-DD-AACD-01	381	1	0.20792	Low	0.74609
TCGA-ED-A4XI-01	819	0	0.873265	High	0.74609
TCGA-CC-A9FW-01	248	0	0.33323	Low	0.74609
TCGA-G3-A5SJ-01	698	0	0.83142	High	0.74609
TCGA-DD-AAE2-01	638	0	0.453996	Low	0.74609
TCGA-G3-A7M9-01	56	1	1.32505	High	0.74609
TCGA-EP-A2KC-01	19	1	0.813359	High	0.74609
TCGA-2Y-A9GS-01	724	1	0.446194	Low	0.74609
TCGA-ED-A7PX-01	6	0	0.922731	High	0.74609
TCGA-DD-AADC-01	425	1	1.01733	High	0.74609
TCGA-DD-AAVZ-01	1900	0	-0.0650025	Low	0.74609
TCGA-CC-A3MA-01	303	1	1.36077	High	0.74609
TCGA-2Y-A9GY-01	757	1	0.822449	High	0.74609
TCGA-ED-A627-01	423	0	0.67976	Low	0.74609
TCGA-2Y-A9GW-01	1271	1	0.898001	High	0.74609
TCGA-DD-AADO-01	453	0	-0.221362	Low	0.74609
TCGA-DD-AADK-01	1049	0	0.172154	Low	0.74609
TCGA-DD-A1EH-01	1495	0	0.52627	Low	0.74609
TCGA-G3-AAV7-01	361	0	0.912515	High	0.74609
TCGA-DD-AACA-01	2301	0	0.186086	Low	0.74609
TCGA-FV-A3R3-01	366	1	0.747234	High	0.74609
TCGA-KR-A7K0-01	65	1	0.709694	Low	0.74609
TCGA-DD-AACC-01	1685	1	0.259065	Low	0.74609
TCGA-BC-A3KG-01	680	0	0.400829	Low	0.74609
TCGA-G3-AAV2-01	372	0	0.153546	Low	0.74609
TCGA-CC-A7IK-01	262	1	0.206128	Low	0.74609
TCGA-G3-A25S-01	416	1	1.39936	High	0.74609
TCGA-DD-AADR-01	2028	0	0.493847	Low	0.74609
TCGA-UB-A7MD-01	52	1	0.988031	High	0.74609
TCGA-DD-A4NS-01	2456	1	0.332371	Low	0.74609
TCGA-DD-AAE3-01	566	0	0.35119	Low	0.74609
TCGA-DD-AACP-01	415	0	1.1755	High	0.74609
TCGA-2Y-A9H8-01	633	1	0.65416	Low	0.74609
TCGA-FV-A3I1-01	247	1	0.530533	Low	0.74609
TCGA-2Y-A9H7-01	1168	0	0.887998	High	0.74609
TCGA-DD-AAVU-01	2202	0	0.792739	High	0.74609
TCGA-BC-A110-01	2116	1	0.944083	High	0.74609
TCGA-ZP-A9CZ-01	706	0	0.683512	Low	0.74609
TCGA-DD-AAE1-01	552	0	0.493051	Low	0.74609
TCGA-GJ-A3OU-01	879	0	0.827596	High	0.74609
TCGA-RC-A7SB-01	588	0	0.659288	Low	0.74609
TCGA-DD-AAVS-01	1823	0	0.566527	Low	0.74609
TCGA-CC-A8HS-01	300	1	1.26779	High	0.74609
TCGA-FV-A3I0-01	848	0	0.260121	Low	0.74609
TCGA-2Y-A9GT-01	1624	1	0.344774	Low	0.74609
TCGA-2Y-A9HA-01	36	1	0.98825	High	0.74609
TCGA-FV-A2QQ-01	729	0	0.582628	Low	0.74609
TCGA-DD-AAEH-01	784	0	0.688385	Low	0.74609
TCGA-DD-AADM-01	12	1	0.420292	Low	0.74609
TCGA-G3-A3CK-01	585	0	0.27274	Low	0.74609
TCGA-EP-A26S-01	608	0	0.873899	High	0.74609
TCGA-DD-A11A-01	79	1	0.661358	Low	0.74609
TCGA-DD-AAE6-01	141	0	0.955409	High	0.74609
TCGA-XR-A8TE-01	925	0	-0.0315563	Low	0.74609
TCGA-DD-A73B-01	283	1	1.42817	High	0.74609
TCGA-EP-A3JL-01	303	0	0.677015	Low	0.74609
TCGA-CC-A3MB-01	315	1	1.20626	High	0.74609
TCGA-DD-AAD0-01	137	0	0.877498	High	0.74609
TCGA-MI-A75I-01	630	0	0.70462	Low	0.74609
TCGA-DD-AACZ-01	171	1	0.877163	High	0.74609
TCGA-CC-A8HU-01	344	1	1.33515	High	0.74609
TCGA-RC-A6M5-01	15	0	0.766637	High	0.74609
TCGA-2Y-A9GZ-01	848	1	1.30784	High	0.74609
TCGA-DD-AACO-01	1876	0	0.538578	Low	0.74609
TCGA-LG-A6GG-01	387	0	0.493089	Low	0.74609
TCGA-BC-4073-01	849	0	1.08522	High	0.74609
TCGA-ED-A7PZ-01	6	0	0.991717	High	0.74609
TCGA-DD-A4NV-01	2398	0	0.231675	Low	0.74609
TCGA-DD-A73G-01	3478	0	0.794649	High	0.74609
TCGA-G3-AAV3-01	412	0	0.389654	Low	0.74609
TCGA-G3-A25U-01	1636	0	-0.50072	Low	0.74609
TCGA-BC-A5W4-01	547	1	0.983603	High	0.74609
TCGA-UB-AA0U-01	327	0	0.741265	Low	0.74609
TCGA-EP-A12J-01	570	0	1.58692	High	0.74609
TCGA-G3-A5SI-01	768	1	0.77618	High	0.74609
TCGA-FV-A4ZQ-01	12	0	0.773338	High	0.74609
TCGA-DD-A4ND-01	2746	0	1.08866	High	0.74609
TCGA-ED-A8O5-01	406	0	-0.552849	Low	0.74609
TCGA-UB-A7ME-01	486	0	0.104063	Low	0.74609
TCGA-CC-5264-01	102	1	1.12915	High	0.74609
TCGA-DD-AADA-01	1233	0	1.6785	High	0.74609
TCGA-2Y-A9HB-01	260	0	0.513135	Low	0.74609
TCGA-DD-AACS-01	1804	0	0.367733	Low	0.74609
TCGA-DD-AAE0-01	555	0	1.04433	High	0.74609
TCGA-G3-A5SK-01	744	0	1.12403	High	0.74609
TCGA-BC-A69I-01	387	0	0.702241	Low	0.74609
TCGA-BC-A10R-01	308	1	1.49355	High	0.74609
TCGA-BC-A10X-01	770	1	1.11015	High	0.74609
TCGA-BC-A10S-01	1423	1	0.542882	Low	0.74609
TCGA-DD-AAVX-01	1718	0	0.608047	Low	0.74609
TCGA-DD-AAVQ-01	2728	0	1.24221	High	0.74609
TCGA-RC-A7SH-01	468	0	0.441456	Low	0.74609
TCGA-G3-A3CJ-01	594	0	0.689358	Low	0.74609
TCGA-DD-A115-01	2542	1	-0.35052	Low	0.74609
TCGA-BC-A10Q-01	1135	1	0.635167	Low	0.74609
TCGA-DD-A1EE-01	349	1	0.314267	Low	0.74609
TCGA-ZP-A9CY-01	782	0	0.780857	High	0.74609
TCGA-FV-A23B-01	1852	1	1.30674	High	0.74609
TCGA-HP-A5MZ-01	91	1	1.48097	High	0.74609
TCGA-DD-AACK-01	9	0	0.412697	Low	0.74609
TCGA-CC-A1HT-01	101	1	1.45654	High	0.74609
TCGA-DD-A11B-01	14	1	0.920458	High	0.74609
TCGA-ZP-A9D4-01	395	0	0.837221	High	0.74609
TCGA-HP-A5N0-01	752	1	0.789583	High	0.74609
TCGA-EP-A2KB-01	596	1	1.59733	High	0.74609
TCGA-DD-A4NN-01	899	1	0.949113	High	0.74609
TCGA-ES-A2HS-01	688	1	1.42839	High	0.74609
TCGA-G3-A3CG-01	673	0	0.825499	High	0.74609
TCGA-DD-AAVR-01	2513	0	0.00971156	Low	0.74609
TCGA-DD-AAD1-01	564	0	0.418228	Low	0.74609
TCGA-DD-A73D-01	693	0	0.671788	Low	0.74609
TCGA-DD-AAVW-01	2317	0	0.385195	Low	0.74609
TCGA-DD-A4NF-01	942	0	0.00041564	Low	0.74609
TCGA-DD-AACN-01	1302	0	0.970083	High	0.74609
TCGA-DD-A3A2-01	2131	1	1.42104	High	0.74609
TCGA-K7-A5RF-01	631	0	0.486608	Low	0.74609
TCGA-DD-A116-01	1622	1	0.926902	High	0.74609
TCGA-DD-A4NI-01	816	0	0.936381	High	0.74609
TCGA-BC-A10T-01	837	1	-0.00704621	Low	0.74609
TCGA-DD-AADJ-01	1066	0	0.875979	High	0.74609
TCGA-DD-AACE-01	2184	0	1.18259	High	0.74609
TCGA-FV-A3R2-01	194	1	1.14116	High	0.74609
TCGA-DD-AAE7-01	644	0	0.965851	High	0.74609
TCGA-DD-AADD-01	1231	0	1.20896	High	0.74609
TCGA-4R-AA8I-01	262	1	0.932785	High	0.74609
TCGA-FV-A496-01	10	0	0.649185	Low	0.74609
TCGA-DD-A39X-01	1694	1	1.12467	High	0.74609
TCGA-DD-AADS-01	474	0	1.29171	High	0.74609
TCGA-DD-AAE9-01	722	0	1.04449	High	0.74609
TCGA-G3-AAUZ-01	480	0	-0.0157469	Low	0.74609
TCGA-WX-AA47-01	556	1	0.303765	Low	0.74609
TCGA-NI-A4U2-01	1791	1	0.4265	Low	0.74609
TCGA-DD-AACI-01	1618	0	0.39745	Low	0.74609
TCGA-ZP-A9D1-01	21	0	1.32962	High	0.74609
TCGA-UB-A7MB-01	601	0	0.376394	Low	0.74609
TCGA-DD-AAVP-01	2752	0	0.838263	High	0.74609
TCGA-DD-A4NR-01	9	1	1.36389	High	0.74609
TCGA-RG-A7D4-01	1098	0	0.976957	High	0.74609
TCGA-5R-AAAM-01	46	1	0.892157	High	0.74609
TCGA-DD-A3A4-01	612	1	0.578985	Low	0.74609
TCGA-BC-A217-01	1397	1	1.38509	High	0.74609
TCGA-DD-A4NQ-01	373	1	0.778352	High	0.74609
TCGA-UB-A7MC-01	500	0	0.9317	High	0.74609
TCGA-MR-A8JO-01	330	0	1.494	High	0.74609
TCGA-DD-AAEG-01	719	0	0.55889	Low	0.74609
TCGA-DD-A39W-01	827	1	1.10908	High	0.74609
TCGA-DD-A39Z-01	601	1	0.91733	High	0.74609
TCGA-BC-A10Z-01	34	1	0.891076	High	0.74609
TCGA-WQ-AB4B-01	395	0	0.885218	High	0.74609
TCGA-CC-A123-01	219	0	0.320862	Low	0.74609
TCGA-YA-A8S7-01	412	1	0.843721	High	0.74609
TCGA-2Y-A9H2-01	1731	0	0.436389	Low	0.74609
TCGA-5C-A9VG-01	328	0	0.689882	Low	0.74609
TCGA-CC-A3M9-01	300	1	1.48175	High	0.74609
TCGA-EP-A2KA-01	627	1	1.49445	High	0.74609
TCGA-DD-AADW-01	587	0	0.31236	Low	0.74609
TCGA-DD-AAED-01	763	0	1.12117	High	0.74609
TCGA-LG-A9QD-01	366	0	0.447893	Low	0.74609
TCGA-DD-AADV-01	574	0	1.26119	High	0.74609
TCGA-G3-A3CH-01	780	0	1.14959	High	0.74609
TCGA-G3-AAV1-01	359	1	1.96417	High	0.74609
TCGA-ZS-A9CG-01	341	0	0.59235	Low	0.74609
TCGA-DD-AAW3-01	1633	0	-0.0671861	Low	0.74609
TCGA-ED-A7PY-01	390	0	0.348418	Low	0.74609
TCGA-ZP-A9D2-01	765	1	0.847627	High	0.74609
TCGA-G3-A25Y-01	452	1	0.591166	Low	0.74609
TCGA-G3-A3CI-01	180	0	0.771051	High	0.74609
TCGA-K7-A5RG-01	519	0	0.333706	Low	0.74609
TCGA-EP-A3RK-01	363	0	-0.191666	Low	0.74609
TCGA-CC-A7IJ-01	382	0	0.633653	Low	0.74609
TCGA-MI-A75H-01	747	0	-0.371515	Low	0.74609
TCGA-G3-AAV5-01	354	0	0.595264	Low	0.74609
TCGA-ED-A7XP-01	400	0	0.382141	Low	0.74609
TCGA-DD-A1ED-01	2301	0	0.85497	High	0.74609
TCGA-ED-A5KG-01	854	0	0.361896	Low	0.74609
TCGA-ED-A459-01	910	0	0.487599	Low	0.74609
TCGA-2Y-A9GX-01	2442	0	0.142614	Low	0.74609
TCGA-DD-A73E-01	44	0	1.0439	High	0.74609
TCGA-QA-A7B7-01	94	0	0.587343	Low	0.74609
TCGA-DD-AACL-01	107	1	-0.712973	Low	0.74609
TCGA-MR-A520-01	229	0	0.270989	Low	0.74609
TCGA-DD-A1EF-01	394	1	0.570964	Low	0.74609
TCGA-G3-A25T-01	1553	0	-0.689376	Low	0.74609
TCGA-FV-A4ZP-01	2486	1	1.17121	High	0.74609
TCGA-WX-AA44-01	615	0	0.146592	Low	0.74609
TCGA-DD-A4NE-01	660	1	0.044018	Low	0.74609
TCGA-CC-A7IG-01	299	1	0.692928	Low	0.74609
TCGA-ZP-A9D0-01	1091	0	0.91512	High	0.74609
TCGA-G3-A25X-01	1779	0	0.797849	High	0.74609
TCGA-BC-4072-01	1490	1	1.32631	High	0.74609
TCGA-XR-A8TC-01	1339	0	0.975825	High	0.74609
TCGA-BC-A3KF-01	8	0	1.33233	High	0.74609
TCGA-O8-A75V-01	538	0	0.941136	High	0.74609
TCGA-DD-AADI-01	1085	0	0.907066	High	0.74609
TCGA-BC-A8YO-01	562	0	-0.108102	Low	0.74609
TCGA-DD-A39V-01	643	1	0.185411	Low	0.74609
TCGA-DD-A1EC-01	602	0	0.410542	Low	0.74609
TCGA-DD-AACQ-01	432	1	0.402475	Low	0.74609
TCGA-DD-A1EB-01	2017	0	0.386557	Low	0.74609
TCGA-KR-A7K7-01	951	0	-0.179733	Low	0.74609
TCGA-DD-AAVV-01	2455	0	0.541671	Low	0.74609
TCGA-DD-AADN-01	898	0	1.22984	High	0.74609
TCGA-LG-A9QC-01	425	0	0.442693	Low	0.74609
TCGA-RC-A7S9-01	640	0	1.0071	High	0.74609
TCGA-BC-A112-01	153	1	0.551755	Low	0.74609
TCGA-2Y-A9H0-01	3675	0	-0.110475	Low	0.74609
TCGA-CC-A7IL-01	278	1	1.0486	High	0.74609
TCGA-KR-A7K2-01	829	0	0.655558	Low	0.74609
TCGA-DD-AADU-01	554	0	0.837076	High	0.74609
TCGA-ED-A66Y-01	296	1	1.58121	High	0.74609
TCGA-CC-A8HT-01	140	1	0.073122	Low	0.74609
TCGA-DD-AADY-01	555	0	0.761469	High	0.74609
TCGA-BC-A216-01	1351	0	0.777273	High	0.74609
TCGA-RC-A7SF-01	579	0	0.173034	Low	0.74609
TCGA-RC-A7SK-01	472	0	0.191412	Low	0.74609
TCGA-DD-AAD8-01	1219	0	1.17589	High	0.74609
TCGA-DD-AAEE-01	810	0	0.671125	Low	0.74609
TCGA-DD-A119-01	223	1	1.04291	High	0.74609
TCGA-G3-AAV6-01	65	1	0.423832	Low	0.74609
TCGA-DD-A73F-01	1085	0	1.20841	High	0.74609
TCGA-DD-A4NP-01	3308	0	0.199474	Low	0.74609
TCGA-DD-AAEK-01	1067	0	0.135639	Low	0.74609
TCGA-DD-A11D-01	1560	1	0.528219	Low	0.74609
TCGA-DD-A1EG-01	1372	1	0.321925	Low	0.74609
TCGA-PD-A5DF-01	639	1	0.731496	Low	0.74609
TCGA-DD-A3A9-01	931	1	-0.22231	Low	0.74609
TCGA-2Y-A9H4-01	1452	0	0.95126	High	0.74609
TCGA-DD-A118-01	3437	0	0.257453	Low	0.74609
TCGA-DD-A4NL-01	1711	0	0.506263	Low	0.74609
TCGA-5C-A9VH-01	322	0	-0.00635037	Low	0.74609
TCGA-3K-AAZ8-01	396	0	1.31926	High	0.74609
TCGA-MI-A75G-01	698	0	1.216	High	0.74609
TCGA-DD-A3A6-01	3258	1	0.998648	High	0.74609
TCGA-CC-A5UD-01	304	1	0.884069	High	0.74609
TCGA-DD-A3A3-01	535	1	0.34881	Low	0.74609
TCGA-CC-A7IH-01	365	0	0.778051	High	0.74609
TCGA-DD-A4NH-01	917	0	0.526434	Low	0.74609
TCGA-K7-A6G5-01	512	0	0.463076	Low	0.74609
TCGA-DD-AACU-01	1567	0	0.644385	Low	0.74609
TCGA-BW-A5NO-01	20	0	0.899448	High	0.74609
TCGA-XR-A8TG-01	898	0	1.31122	High	0.74609
TCGA-DD-A1EJ-01	1005	1	0.790678	High	0.74609
TCGA-CC-5259-01	250	0	0.651482	Low	0.74609
TCGA-2Y-A9H3-01	1516	0	0.334128	Low	0.74609
TCGA-UB-AA0V-01	314	0	-0.111418	Low	0.74609
TCGA-GJ-A9DB-01	67	1	1.23928	High	0.74609
TCGA-DD-A4NK-01	1210	1	1.20086	High	0.74609
TCGA-2Y-A9H6-01	357	0	0.900232	High	0.74609
TCGA-BD-A2L6-01	1363	0	0.935247	High	0.74609
TCGA-G3-A5SM-01	520	0	0.926663	High	0.74609
TCGA-DD-AAD5-01	1345	0	0.48311	Low	0.74609
TCGA-BD-A3EP-01	409	0	1.07247	High	0.74609
TCGA-CC-5260-01	87	1	1.19163	High	0.74609
TCGA-WQ-A9G7-01	30	0	0.955492	High	0.74609
TCGA-FV-A2QR-01	581	1	0.850732	High	0.74609
TCGA-DD-AAW2-01	1855	0	0.541177	Low	0.74609
TCGA-DD-AA3A-01	410	1	1.27586	High	0.74609
TCGA-CC-5263-01	129	1	1.2694	High	0.74609
TCGA-FV-A495-01	1	0	0.559639	Low	0.74609
TCGA-BC-A10U-01	837	1	0.0329824	Low	0.74609
TCGA-ZS-A9CE-01	1241	0	0.452561	Low	0.74609
TCGA-G3-A7M8-01	430	0	1.30003	High	0.74609
TCGA-5R-AA1D-01	449	0	1.13742	High	0.74609
TCGA-ED-A82E-01	408	0	1.01818	High	0.74609
TCGA-DD-A3A1-01	233	1	0.711541	Low	0.74609
TCGA-MI-A75E-01	507	0	0.872987	High	0.74609
TCGA-DD-AAEA-01	575	0	0.69291	Low	0.74609
TCGA-ZS-A9CF-01	2412	0	0.983323	High	0.74609
TCGA-G3-A25V-01	860	0	0.233882	Low	0.74609
TCGA-CC-A9FS-01	211	0	0.926143	High	0.74609
TCGA-BC-A69H-01	444	0	0.722735	Low	0.74609
TCGA-DD-A3A7-01	419	1	0.0585449	Low	0.74609
TCGA-CC-5261-01	97	1	0.347358	Low	0.74609
TCGA-G3-AAV0-01	476	0	0.502329	Low	0.74609
TCGA-DD-AAE4-01	608	0	1.3524	High	0.74609
TCGA-CC-A7II-01	399	0	0.347712	Low	0.74609
TCGA-DD-A3A8-01	11	1	1.08415	High	0.74609
TCGA-G3-A7M5-01	447	0	0.362464	Low	0.74609
TCGA-CC-A3MC-01	363	0	0.54569	Low	0.74609
TCGA-ED-A66X-01	406	0	1.14441	High	0.74609
TCGA-G3-A6UC-01	671	0	1.50051	High	0.74609
TCGA-BD-A3ER-01	1115	0	0.64575	Low	0.74609
TCGA-DD-A3A5-01	3125	1	0.362136	Low	0.74609
TCGA-DD-AACH-01	195	1	1.1991	High	0.74609
TCGA-CC-5262-01	103	1	1.02535	High	0.74609
TCGA-DD-AADG-01	1145	0	0.769583	High	0.74609
TCGA-DD-AAW0-01	2015	0	0.633345	Low	0.74609
TCGA-DD-AACJ-01	2102	0	0.926433	High	0.74609
TCGA-DD-AADL-01	636	0	1.43909	High	0.74609
TCGA-RC-A6M6-01	9	0	0.196369	Low	0.74609
TCGA-DD-A4NO-01	2245	0	0.0879639	Low	0.74609
TCGA-CC-A5UE-01	272	1	-0.16313	Low	0.74609
TCGA-G3-A7M7-01	361	0	0.649698	Low	0.74609
TCGA-ES-A2HT-01	438	1	1.48259	High	0.74609
TCGA-DD-AACX-01	170	0	1.3508	High	0.74609
TCGA-2Y-A9GV-01	2532	1	0.595443	Low	0.74609
TCGA-DD-AACF-01	365	1	0.818496	High	0.74609
TCGA-UB-A7MA-01	848	0	0.203471	Low	0.74609
TCGA-G3-A25Z-01	655	0	0.0220479	Low	0.74609
TCGA-MI-A75C-01	291	0	1.03155	High	0.74609
TCGA-DD-A4NA-01	1008	0	0.902865	High	0.74609
TCGA-ZP-A9CV-01	1088	1	0.200547	Low	0.74609
TCGA-T1-A6J8-01	23	0	1.20014	High	0.74609
TCGA-DD-A1EK-01	558	1	0.74609	Low	0.74609
TCGA-5C-AAPD-01	20	0	0.190861	Low	0.74609
TCGA-KR-A7K8-01	906	0	0.113365	Low	0.74609
TCGA-DD-AAD6-01	672	0	0.403931	Low	0.74609
TCGA-DD-A4NB-01	989	0	1.04925	High	0.74609
TCGA-DD-A11C-01	662	0	0.428462	Low	0.74609
TCGA-WJ-A86L-01	345	0	0.0716632	Low	0.74609
TCGA-ED-A8O6-01	56	1	1.0683	High	0.74609
TCGA-DD-AAEB-01	478	0	1.00269	High	0.74609
TCGA-2Y-A9GU-01	1939	0	0.647659	Low	0.74609
TCGA-DD-A73A-01	728	0	0.129062	Low	0.74609
TCGA-RC-A6M4-01	22	0	0.182837	Low	0.74609
TCGA-DD-AAVY-01	1970	0	-0.155067	Low	0.74609
TCGA-DD-A1EL-01	415	1	1.16999	High	0.74609
TCGA-DD-A4NJ-01	928	0	1.3146	High	0.74609
TCGA-G3-A5SL-01	621	0	0.998431	High	0.74609
TCGA-DD-AACG-01	469	1	-0.00272751	Low	0.74609
TCGA-DD-AAC8-01	16	1	1.32731	High	0.74609
TCGA-ED-A7XO-01	427	0	1.67465	High	0.74609
TCGA-DD-AACB-01	2324	0	1.12716	High	0.74609
TCGA-G3-A7M6-01	632	0	1.03606	High	0.74609
TCGA-ED-A97K-01	6	0	-0.062902	Low	0.74609
TCGA-DD-A73C-01	701	0	0.752536	High	0.74609
TCGA-DD-AAW1-01	1989	0	0.615636	Low	0.74609
TCGA-XR-A8TF-01	693	1	1.20528	High	0.74609
TCGA-CC-A5UC-01	347	1	1.07166	High	0.74609
TCGA-DD-A39Y-01	171	1	1.51359	High	0.74609
TCGA-DD-A114-01	1149	1	0.612513	Low	0.74609
TCGA-NI-A8LF-01	799	0	0.348788	Low	0.74609
TCGA-DD-AADF-01	115	1	1.32289	High	0.74609
TCGA-DD-AAEI-01	1531	0	0.719521	Low	0.74609
TCGA-2Y-A9H5-01	555	1	0.592329	Low	0.74609

## Sheet: risk-ICGC
Samples	time	status	riskscore	risktype	cutoff
DO45207	1050	0	-3.35317	Low	-1.96869
DO45245	240	1	-0.487582	High	-1.96869
DO23536	930	0	-2.86448	Low	-1.96869
DO23529	930	0	-2.63415	Low	-1.96869
DO45299	1440	0	-2.12221	Low	-1.96869
DO45097	1620	0	-1.01352	High	-1.96869
DO23534	840	0	-2.31109	Low	-1.96869
DO45165	690	0	-1.41136	High	-1.96869
DO45139	1320	0	-1.79778	High	-1.96869
DO23514	1290	0	-1.86164	High	-1.96869
DO45177	1260	0	-2.18636	Low	-1.96869
DO45133	660	1	-1.23641	High	-1.96869
DO45233	900	0	-2.22713	Low	-1.96869
DO45195	390	0	-2.13624	Low	-1.96869
DO45171	600	0	-2.37463	Low	-1.96869
DO48733	600	0	-1.98614	Low	-1.96869
DO45275	10	1	-1.71186	High	-1.96869
DO50813	420	0	-1.94528	High	-1.96869
DO45225	1050	0	-2.69823	Low	-1.96869
DO45257	810	0	-2.5642	Low	-1.96869
DO45093	720	1	-1.3866	High	-1.96869
DO48751	480	1	-1.00664	High	-1.96869
DO50822	510	0	-2.30006	Low	-1.96869
DO45121	1530	0	-2.87031	Low	-1.96869
DO48677	1140	0	-2.04774	Low	-1.96869
DO48679	1200	0	-2.01107	Low	-1.96869
DO23539	1110	0	-1.33002	High	-1.96869
DO45091	1320	1	-1.98555	Low	-1.96869
DO50805	690	0	-1.98198	Low	-1.96869
DO48747	540	0	-1.14892	High	-1.96869
DO45253	870	0	-3.09238	Low	-1.96869
DO45249	630	0	-1.63763	High	-1.96869
DO48736	600	0	-2.13703	Low	-1.96869
DO48706	870	0	-0.2318	High	-1.96869
DO45125	1680	0	-3.37339	Low	-1.96869
DO45193	120	1	-1.23543	High	-1.96869
DO23552	810	0	-1.58691	High	-1.96869
DO45145	60	1	-0.740571	High	-1.96869
DO45273	480	0	-2.10207	Low	-1.96869
DO48695	720	0	-2.44005	Low	-1.96869
DO45183	570	1	-0.817479	High	-1.96869
DO48732	630	0	-1.68081	High	-1.96869
DO48727	390	1	-2.25179	Low	-1.96869
DO48743	570	0	-2.69009	Low	-1.96869
DO45157	1980	0	-2.38689	Low	-1.96869
DO48760	690	0	-2.221	Low	-1.96869
DO50850	720	0	-2.44432	Low	-1.96869
DO50857	210	0	-2.75394	Low	-1.96869
DO50855	570	0	-1.41749	High	-1.96869
DO48712	810	0	-2.1386	Low	-1.96869
DO50818	510	0	-2.64038	Low	-1.96869
DO45243	930	0	-1.79494	High	-1.96869
DO23513	1200	0	-1.81878	High	-1.96869
DO45277	600	0	-0.647836	High	-1.96869
DO50803	540	0	-2.26719	Low	-1.96869
DO45223	1020	0	-2.59049	Low	-1.96869
DO45187	1260	0	-1.19488	High	-1.96869
DO48681	900	0	-2.14294	Low	-1.96869
DO45161	540	1	-1.34665	High	-1.96869
DO50778	630	0	-1.28287	High	-1.96869
DO45231	930	0	-2.79315	Low	-1.96869
DO48737	720	0	-1.24975	High	-1.96869
DO45297	1260	1	-0.938965	High	-1.96869
DO23512	1260	0	-3.43957	Low	-1.96869
DO45155	2160	0	-2.93732	Low	-1.96869
DO50845	210	0	-1.338	High	-1.96869
DO50793	540	0	-1.43837	High	-1.96869
DO45173	1170	0	-1.73408	High	-1.96869
DO45191	1200	0	-1.71235	High	-1.96869
DO50819	510	0	-2.00783	Low	-1.96869
DO50844	300	0	-2.43215	Low	-1.96869
DO50800	510	0	-2.34883	Low	-1.96869
DO48725	780	0	-2.00999	Low	-1.96869
DO23538	450	0	-2.15042	Low	-1.96869
DO45141	1320	0	-4.15633	Low	-1.96869
DO50802	930	0	-1.59831	High	-1.96869
DO48716	720	0	-2.58974	Low	-1.96869
DO23543	1020	0	-2.95153	Low	-1.96869
DO45092	1200	1	-1.72211	High	-1.96869
DO50825	390	0	-1.83715	High	-1.96869
DO50816	390	0	-0.988031	High	-1.96869
DO50829	570	0	-1.48951	High	-1.96869
DO50804	720	0	-1.95121	High	-1.96869
DO48719	690	0	-2.54785	Low	-1.96869
DO45201	900	0	-1.64503	High	-1.96869
DO45215	1170	0	-2.51212	Low	-1.96869
DO45289	360	0	-1.10647	High	-1.96869
DO50815	150	0	-1.25219	High	-1.96869
DO45305	300	0	-0.716983	High	-1.96869
DO48704	750	0	-2.82036	Low	-1.96869
DO23541	930	0	-2.52859	Low	-1.96869
DO50798	30	1	-2.59388	Low	-1.96869
DO45281	750	0	-2.99591	Low	-1.96869
DO23526	1050	0	-1.62308	High	-1.96869
DO227643	1260	0	-2.66878	Low	-1.96869
DO45127	420	1	-1.25578	High	-1.96869
DO45241	1080	0	-1.37322	High	-1.96869
DO45217	270	1	-1.7292	High	-1.96869
DO227801	660	0	-2.00547	Low	-1.96869
DO45131	360	1	-1.70588	High	-1.96869
DO23546	1050	0	-1.83491	High	-1.96869
DO45101	1680	0	-2.83335	Low	-1.96869
DO45169	1350	0	-1.07511	High	-1.96869
DO45147	720	1	-1.95317	High	-1.96869
DO23545	570	1	-1.66716	High	-1.96869
DO23525	1050	0	-2.12511	Low	-1.96869
DO45185	600	0	-0.828016	High	-1.96869
DO23535	960	0	-2.81207	Low	-1.96869
DO23511	180	1	-2.42518	Low	-1.96869
DO45219	1080	0	-2.76109	Low	-1.96869
DO50799	540	0	-1.62906	High	-1.96869
DO48717	180	1	-1.52697	High	-1.96869
DO50820	510	0	-2.51237	Low	-1.96869
DO23537	900	1	-1.65894	High	-1.96869
DO45135	1410	0	-2.06409	Low	-1.96869
DO23531	900	0	-2.59973	Low	-1.96869
DO48720	570	0	-1.82013	High	-1.96869
DO48697	810	1	-1.40317	High	-1.96869
DO45307	240	1	-0.869619	High	-1.96869
DO48723	600	0	-0.750604	High	-1.96869
DO45103	450	0	-1.76774	High	-1.96869
DO50859	180	0	-1.84068	High	-1.96869
DO45175	1140	0	-2.01479	Low	-1.96869
DO45105	1680	0	-1.29826	High	-1.96869
DO50809	720	1	-2.71826	Low	-1.96869
DO45303	990	0	-1.17437	High	-1.96869
DO50832	90	0	-4.18132	Low	-1.96869
DO48746	570	0	-1.48323	High	-1.96869
DO45199	1350	0	-1.14405	High	-1.96869
DO48701	780	0	-2.98684	Low	-1.96869
DO50839	330	0	-1.61449	High	-1.96869
DO23528	1020	0	-2.91302	Low	-1.96869
DO45149	1260	0	-1.3104	High	-1.96869
DO48730	630	0	-1.00862	High	-1.96869
DO48672	450	0	-1.60559	High	-1.96869
DO45267	570	1	-2.10813	Low	-1.96869
DO48674	1260	0	-2.82133	Low	-1.96869
DO23548	840	0	-1.76205	High	-1.96869
DO45143	1290	0	-2.03801	Low	-1.96869
DO45179	600	0	-3.41295	Low	-1.96869
DO45235	900	0	-2.94424	Low	-1.96869
DO50814	420	0	-2.03178	Low	-1.96869
DO23523	1080	0	-1.92257	High	-1.96869
DO45263	270	1	-1.25171	High	-1.96869
DO23521	1110	0	-1.05324	High	-1.96869
DO45213	1200	0	-1.9655	High	-1.96869
DO50811	450	0	-1.10763	High	-1.96869
DO48742	600	0	-1.90131	High	-1.96869
DO48759	720	0	-2.20691	Low	-1.96869
DO45227	1020	0	-1.05069	High	-1.96869
DO45287	390	0	-1.01234	High	-1.96869
DO45229	990	0	-2.52206	Low	-1.96869
DO45117	1110	1	-1.67709	High	-1.96869
DO45163	960	0	-2.19418	Low	-1.96869
DO23532	960	0	-3.73623	Low	-1.96869
DO48761	870	0	-1.75151	High	-1.96869
DO48693	900	0	-2.22834	Low	-1.96869
DO45205	90	1	-0.974631	High	-1.96869
DO50789	570	0	-3.13977	Low	-1.96869
DO45239	870	0	-1.38709	High	-1.96869
DO48715	690	1	-1.39371	High	-1.96869
DO45189	1200	0	-1.77691	High	-1.96869
DO45301	1440	1	-1.3883	High	-1.96869
DO45255	720	0	-1.79483	High	-1.96869
DO48682	120	1	-0.22326	High	-1.96869
DO50774	720	0	-3.76873	Low	-1.96869
DO45181	1200	0	-2.21845	Low	-1.96869
DO23518	1320	0	-2.11066	Low	-1.96869
DO50807	540	0	-3.2645	Low	-1.96869
DO45107	1710	0	-2.96112	Low	-1.96869
DO23527	1050	0	-3.24837	Low	-1.96869
DO50783	480	0	-1.38666	High	-1.96869
DO23510	870	0	-1.98763	Low	-1.96869
DO45247	210	0	-1.29082	High	-1.96869
DO48721	900	0	-2.4327	Low	-1.96869
DO45109	1590	0	-2.34577	Low	-1.96869
DO23515	1230	0	-1.70593	High	-1.96869
DO45119	510	1	-1.60557	High	-1.96869
DO50817	390	0	-2.07387	Low	-1.96869
DO23540	750	0	-3.35534	Low	-1.96869
DO45123	570	1	-2.65139	Low	-1.96869
DO45285	480	0	-0.57151	High	-1.96869
DO50785	90	1	-1.65856	High	-1.96869
DO45137	1320	0	-2.05131	Low	-1.96869
DO23547	1020	0	-1.65354	High	-1.96869
DO45237	900	0	-2.62484	Low	-1.96869
DO45167	1440	1	-1.8649	High	-1.96869
DO45279	1290	0	-0.969612	High	-1.96869
DO45261	990	0	-2.47898	Low	-1.96869
DO45251	900	0	-1.79358	High	-1.96869
DO23517	1200	0	-2.14147	Low	-1.96869
DO45259	330	0	-1.56745	High	-1.96869
DO23524	1050	0	-2.04946	Low	-1.96869
DO45115	840	0	-1.96907	Low	-1.96869
DO50791	480	1	-1.81119	High	-1.96869
DO23550	990	0	-2.12673	Low	-1.96869
DO45094	1650	0	-2.84923	Low	-1.96869
DO45265	1020	0	-1.03383	High	-1.96869
DO48757	480	0	-3.28139	Low	-1.96869
DO45096	1290	1	-1.96832	High	-1.96869
DO23519	630	0	-0.55183	High	-1.96869
DO23544	960	0	-1.16368	High	-1.96869
DO48700	810	0	-2.72717	Low	-1.96869
DO45211	240	0	0.581658	High	-1.96869
DO50806	540	0	-1.64928	High	-1.96869
DO45113	1560	0	-2.07235	Low	-1.96869
DO50787	480	0	-2.10053	Low	-1.96869
DO23551	150	1	-1.79228	High	-1.96869
DO23533	900	0	-0.688244	High	-1.96869
DO45153	1380	0	-3.22072	Low	-1.96869
DO45159	1470	0	-3.23738	Low	-1.96869
DO45283	510	0	-1.08707	High	-1.96869
DO23549	990	0	-0.598496	High	-1.96869
DO45203	1170	0	-2.76271	Low	-1.96869
DO45099	1590	0	-2.79116	Low	-1.96869
DO50808	570	0	-2.38351	Low	-1.96869
DO48728	150	0	-1.97975	Low	-1.96869
DO50840	330	0	-3.26354	Low	-1.96869
DO45197	1170	0	-2.85302	Low	-1.96869
DO45269	750	0	-1.57712	High	-1.96869
DO48741	240	0	-1.30719	High	-1.96869
DO45111	1590	0	-2.48073	Low	-1.96869
DO45095	1620	0	-2.48676	Low	-1.96869
DO23530	180	1	-1.82893	High	-1.96869
DO23542	960	0	-1.41693	High	-1.96869
DO45209	1350	0	-2.31923	Low	-1.96869
DO45221	390	1	0.265324	High	-1.96869
DO23508	390	0	-1.39728	High	-1.96869
DO50776	690	0	-2.13356	Low	-1.96869
DO45129	1470	0	-3.24615	Low	-1.96869
DO23516	20	1	-1.39343	High	-1.96869
DO23509	780	1	-3.06739	Low	-1.96869
